# Supplementary material for: Ki-67 promotes inflammatory signaling governing neutrophil recruitment during respiratory infections
Source: EMBO Mol Med. 2025 Jun 10;17(8):2011–39. doi: 10.1038/s44321-025-00261-z (PMC12340004; doi:10.1038/s44321-025-00261-z)
Supplement: Supplementary file 2 — Source data Fig. 1 [file 44321_2025_261_MOESM2_ESM.zip]

Archive with 13 entries (12 files):
- EMM_2024_20920_SourceDataForFigure1/
- EMM_2024_20920_SourceDataForFigure1/.DS_Store
- __MACOSX/EMM_2024_20920_SourceDataForFigure1/._.DS_Store
- EMM_2024_20920_SourceDataForFigure1/Figure 1F.xlsx
- __MACOSX/EMM_2024_20920_SourceDataForFigure1/._Figure 1F.xlsx
- EMM_2024_20920_SourceDataForFigure1/Figure 1D hopx.wsp
- __MACOSX/EMM_2024_20920_SourceDataForFigure1/._Figure 1D hopx.wsp
- EMM_2024_20920_SourceDataForFigure1/Figure 1 B.xlsx
- __MACOSX/EMM_2024_20920_SourceDataForFigure1/._Figure 1 B.xlsx
- EMM_2024_20920_SourceDataForFigure1/Figure 1E.wsp
- __MACOSX/EMM_2024_20920_SourceDataForFigure1/._Figure 1E.wsp
- EMM_2024_20920_SourceDataForFigure1/Figure 1C.xlsx
- __MACOSX/EMM_2024_20920_SourceDataForFigure1/._Figure 1C.xlsx
