# Supplementary material for: Ki-67 promotes inflammatory signaling governing neutrophil recruitment during respiratory infections
Source: EMBO Mol Med. 2025 Jun 10;17(8):2011–39. doi: 10.1038/s44321-025-00261-z (PMC12340004; doi:10.1038/s44321-025-00261-z)
Supplement: Supplementary file 2 — Source data Fig. 1 [file 44321_2025_261_MOESM2_ESM.zip › EMM_2024_20920_SourceDataForFigure1/Figure 1F.xlsx]

## Sheet: Sheet1
Room Air and Hyperoxia % of BrdU %
	Room Air	Hyperoxa
	1	1
	0.9	1
	1	1.2
	1	1.7
	1.3	1.8
	1.4	2
	1.8	1.9
	1.9	2.3
