# Supplementary material for: Ki-67 promotes inflammatory signaling governing neutrophil recruitment during respiratory infections
Source: EMBO Mol Med. 2025 Jun 10;17(8):2011–39. doi: 10.1038/s44321-025-00261-z (PMC12340004; doi:10.1038/s44321-025-00261-z)
Supplement: Supplementary file 2 — Source data Fig. 1 [file 44321_2025_261_MOESM2_ESM.zip › EMM_2024_20920_SourceDataForFigure1/Figure 1 B.xlsx]

## Sheet: Sheet1
Ki67 cell count
	Room Air pnd56		Hyperoxia Pnd56
	m1	7	16
	m2	5	20
	m3	4	13
	m4	3	10
	m5	5	12
	m6	5	13
	m7	5	17
	m8	6	20
	m9	7	23
	m10	3	24
