# Supplementary material for: Ki-67 promotes inflammatory signaling governing neutrophil recruitment during respiratory infections
Source: EMBO Mol Med. 2025 Jun 10;17(8):2011–39. doi: 10.1038/s44321-025-00261-z (PMC12340004; doi:10.1038/s44321-025-00261-z)
Supplement: Supplementary file 2 — Source data Fig. 1 [file 44321_2025_261_MOESM2_ESM.zip › EMM_2024_20920_SourceDataForFigure1/Figure 1E.wsp]

<?xml version="1.0" encoding="UTF-8"?>
 <Workspace version="20.0"  modDate="Fri Jun 14 14:17:46 EDT 2024"  clientTimestamp="1718389066969"  flowJoVersion="10.7.1"  drawRowBorders="1"  drawColumnBorders="1"  hideCompNodes="1"  curGroup="RA and O2 ki67 021722-1"  groupPaneHeight="-1"  xmlns:xsi="http://www.w3.org/2001/XMLSchema-instance"  xmlns:gating="http://www.isac-net.org/std/Gating-ML/v2.0/gating"  xmlns:transforms="http://www.isac-net.org/std/Gating-ML/v2.0/transformations"  xmlns:data-type="http://www.isac-net.org/std/Gating-ML/v2.0/datatypes"  xsi:schemaLocation="http://www.isac-net.org/std/Gating-ML/v2.0/gating http://www.isac-net.org/std/Gating-ML/v2.0/gating/Gating-ML.v2.0.xsd http://www.isac-net.org/std/Gating-ML/v2.0/transformations http://www.isac-net.org/std/Gating-ML/v2.0/gating/Transformations.v2.0.xsd http://www.isac-net.org/std/Gating-ML/v2.0/datatypes http://www.isac-net.org/std/Gating-ML/v2.0/gating/DataTypes.v2.0.xsd "  nonAutoSaveFileName="file:/Users/minyee/Desktop/OReilly%20lab/Flow%20files/flow%20KI67%20+%20Hopx/14-Jun-2024.wsp" >
   <WindowPosition x="31"  y="101"  width="1086"  height="812"  displayed="1"  panelState="" />
   <TextTraits font="SansSerif"  size="11"  name=""  style="plain"  color="#000000"  background="#00ffffff"  just="left" />
   <Columns>
     <TColumn width="462" >
       <Property key="fj.appnode.prop.name" />
     </TColumn>
     <TColumn width="303" >
       <Property key="fj.appnode.prop.statistic" />
     </TColumn>
     <TColumn width="302" >
       <Property key="fj.appnode.prop.ncells" />
     </TColumn>
   </Columns>
   <Matrices>
     <transforms:spilloverMatrix spectral="0"  prefix="Comp-"  name="Compensation"  editable="0"  color="#bc1900"  version="FlowJo-10.7.1"  status="FINALIZED"  transforms:id="d4cc044f-0b58-43b3-a794-50389759e2d0"  suffix="" >
       <data-type:parameters>
         <data-type:parameter data-type:name="Blue B 515_20-A"  userProvidedCompInfix="Comp-Blue B 515_20-A" />
         <data-type:parameter data-type:name="Green A 780_40-A"  userProvidedCompInfix="Comp-Green A 780_40-A" />
         <data-type:parameter data-type:name="Green E 575_25-A"  userProvidedCompInfix="Comp-Green E 575_25-A" />
         <data-type:parameter data-type:name="Red C 660_20-A"  userProvidedCompInfix="Comp-Red C 660_20-A" />
         <data-type:parameter data-type:name="Violet B 705_70-A"  userProvidedCompInfix="Comp-Violet B 705_70-A" />
         <data-type:parameter data-type:name="Violet D 605_40-A"  userProvidedCompInfix="Comp-Violet D 605_40-A" />
         <data-type:parameter data-type:name="Violet F 560_40-A"  userProvidedCompInfix="Comp-Violet F 560_40-A" />
         <data-type:parameter data-type:name="Violet H 450_50-A"  userProvidedCompInfix="Comp-Violet H 450_50-A" />
       </data-type:parameters>
       <transforms:spillover data-type:parameter="Blue B 515_20-A"  userProvidedCompInfix="Comp-Blue B 515_20-A" >
         <transforms:coefficient data-type:parameter="Blue B 515_20-A"  transforms:value="1" />
         <transforms:coefficient data-type:parameter="Green A 780_40-A"  transforms:value="0.0012885751" />
         <transforms:coefficient data-type:parameter="Green E 575_25-A"  transforms:value="0.0042440948" />
         <transforms:coefficient data-type:parameter="Red C 660_20-A"  transforms:value="0" />
         <transforms:coefficient data-type:parameter="Violet B 705_70-A"  transforms:value="0" />
         <transforms:coefficient data-type:parameter="Violet D 605_40-A"  transforms:value="0.006888126" />
         <transforms:coefficient data-type:parameter="Violet F 560_40-A"  transforms:value="0.0031635495" />
         <transforms:coefficient data-type:parameter="Violet H 450_50-A"  transforms:value="0.0014356091" />
       </transforms:spillover>
       <transforms:spillover data-type:parameter="Green A 780_40-A"  userProvidedCompInfix="Comp-Green A 780_40-A" >
         <transforms:coefficient data-type:parameter="Blue B 515_20-A"  transforms:value="0.0021019127" />
         <transforms:coefficient data-type:parameter="Green A 780_40-A"  transforms:value="1" />
         <transforms:coefficient data-type:parameter="Green E 575_25-A"  transforms:value="0.0442069598" />
         <transforms:coefficient data-type:parameter="Red C 660_20-A"  transforms:value="0.0002978378" />
         <transforms:coefficient data-type:parameter="Violet B 705_70-A"  transforms:value="0.0004771004" />
         <transforms:coefficient data-type:parameter="Violet D 605_40-A"  transforms:value="0.0011553817" />
         <transforms:coefficient data-type:parameter="Violet F 560_40-A"  transforms:value="0.0005725232" />
         <transforms:coefficient data-type:parameter="Violet H 450_50-A"  transforms:value="0.0031274756" />
       </transforms:spillover>
       <transforms:spillover data-type:parameter="Green E 575_25-A"  userProvidedCompInfix="Comp-Green E 575_25-A" >
         <transforms:coefficient data-type:parameter="Blue B 515_20-A"  transforms:value="0.0011431843" />
         <transforms:coefficient data-type:parameter="Green A 780_40-A"  transforms:value="0.0040772534" />
         <transforms:coefficient data-type:parameter="Green E 575_25-A"  transforms:value="1" />
         <transforms:coefficient data-type:parameter="Red C 660_20-A"  transforms:value="0.0002583323" />
         <transforms:coefficient data-type:parameter="Violet B 705_70-A"  transforms:value="0.001986485" />
         <transforms:coefficient data-type:parameter="Violet D 605_40-A"  transforms:value="0.0843090712" />
         <transforms:coefficient data-type:parameter="Violet F 560_40-A"  transforms:value="0.0159904979" />
         <transforms:coefficient data-type:parameter="Violet H 450_50-A"  transforms:value="0.0276075569" />
       </transforms:spillover>
       <transforms:spillover data-type:parameter="Red C 660_20-A"  userProvidedCompInfix="Comp-Red C 660_20-A" >
         <transforms:coefficient data-type:parameter="Blue B 515_20-A"  transforms:value="0.0003057695" />
         <transforms:coefficient data-type:parameter="Green A 780_40-A"  transforms:value="0.0097803185" />
         <transforms:coefficient data-type:parameter="Green E 575_25-A"  transforms:value="-0.0021466239" />
         <transforms:coefficient data-type:parameter="Red C 660_20-A"  transforms:value="1" />
         <transforms:coefficient data-type:parameter="Violet B 705_70-A"  transforms:value="0.0055007294" />
         <transforms:coefficient data-type:parameter="Violet D 605_40-A"  transforms:value="-0.0046148114" />
         <transforms:coefficient data-type:parameter="Violet F 560_40-A"  transforms:value="0" />
         <transforms:coefficient data-type:parameter="Violet H 450_50-A"  transforms:value="0.0153769015" />
       </transforms:spillover>
       <transforms:spillover data-type:parameter="Violet B 705_70-A"  userProvidedCompInfix="Comp-Violet B 705_70-A" >
         <transforms:coefficient data-type:parameter="Blue B 515_20-A"  transforms:value="0" />
         <transforms:coefficient data-type:parameter="Green A 780_40-A"  transforms:value="0.009968135" />
         <transforms:coefficient data-type:parameter="Green E 575_25-A"  transforms:value="-0.0015379723" />
         <transforms:coefficient data-type:parameter="Red C 660_20-A"  transforms:value="0.005810804" />
         <transforms:coefficient data-type:parameter="Violet B 705_70-A"  transforms:value="1" />
         <transforms:coefficient data-type:parameter="Violet D 605_40-A"  transforms:value="0.0038688222" />
         <transforms:coefficient data-type:parameter="Violet F 560_40-A"  transforms:value="0.0022989403" />
         <transforms:coefficient data-type:parameter="Violet H 450_50-A"  transforms:value="0.4735019513" />
       </transforms:spillover>
       <transforms:spillover data-type:parameter="Violet D 605_40-A"  userProvidedCompInfix="Comp-Violet D 605_40-A" >
         <transforms:coefficient data-type:parameter="Blue B 515_20-A"  transforms:value="-0.0000346724" />
         <transforms:coefficient data-type:parameter="Green A 780_40-A"  transforms:value="0.0034040802" />
         <transforms:coefficient data-type:parameter="Green E 575_25-A"  transforms:value="0.0143369464" />
         <transforms:coefficient data-type:parameter="Red C 660_20-A"  transforms:value="0.0014531719" />
         <transforms:coefficient data-type:parameter="Violet B 705_70-A"  transforms:value="0.0510635479" />
         <transforms:coefficient data-type:parameter="Violet D 605_40-A"  transforms:value="1" />
         <transforms:coefficient data-type:parameter="Violet F 560_40-A"  transforms:value="0.0020116768" />
         <transforms:coefficient data-type:parameter="Violet H 450_50-A"  transforms:value="0.0444282371" />
       </transforms:spillover>
       <transforms:spillover data-type:parameter="Violet F 560_40-A"  userProvidedCompInfix="Comp-Violet F 560_40-A" >
         <transforms:coefficient data-type:parameter="Blue B 515_20-A"  transforms:value="-0.6252281267" />
         <transforms:coefficient data-type:parameter="Green A 780_40-A"  transforms:value="0.1249872687" />
         <transforms:coefficient data-type:parameter="Green E 575_25-A"  transforms:value="-2.8178102242" />
         <transforms:coefficient data-type:parameter="Red C 660_20-A"  transforms:value="-13.5461899612" />
         <transforms:coefficient data-type:parameter="Violet B 705_70-A"  transforms:value="0.0624940929" />
         <transforms:coefficient data-type:parameter="Violet D 605_40-A"  transforms:value="-0.5036437519" />
         <transforms:coefficient data-type:parameter="Violet F 560_40-A"  transforms:value="1" />
         <transforms:coefficient data-type:parameter="Violet H 450_50-A"  transforms:value="-3.4197644058" />
       </transforms:spillover>
       <transforms:spillover data-type:parameter="Violet H 450_50-A"  userProvidedCompInfix="Comp-Violet H 450_50-A" >
         <transforms:coefficient data-type:parameter="Blue B 515_20-A"  transforms:value="0.0000884565" />
         <transforms:coefficient data-type:parameter="Green A 780_40-A"  transforms:value="0.0000088375" />
         <transforms:coefficient data-type:parameter="Green E 575_25-A"  transforms:value="-0.0000177436" />
         <transforms:coefficient data-type:parameter="Red C 660_20-A"  transforms:value="-0.0000275539" />
         <transforms:coefficient data-type:parameter="Violet B 705_70-A"  transforms:value="0.0001237354" />
         <transforms:coefficient data-type:parameter="Violet D 605_40-A"  transforms:value="0.0055428875" />
         <transforms:coefficient data-type:parameter="Violet F 560_40-A"  transforms:value="0.0031293673" />
         <transforms:coefficient data-type:parameter="Violet H 450_50-A"  transforms:value="1" />
       </transforms:spillover>
     </transforms:spilloverMatrix>
     <transforms:spilloverMatrix spectral="0"  prefix="Comp-"  name="Compensation-1"  editable="0"  color="#00ccff"  version="FlowJo-10.7.1"  status="FINALIZED"  transforms:id="86a79612-9fe7-47dd-9db1-8517d91d9b19"  suffix="" >
       <data-type:parameters>
         <data-type:parameter data-type:name="Blue B 515_20-A"  userProvidedCompInfix="Comp-Blue B 515_20-A" />
         <data-type:parameter data-type:name="Green A 780_40-A"  userProvidedCompInfix="Comp-Green A 780_40-A" />
         <data-type:parameter data-type:name="Green E 575_25-A"  userProvidedCompInfix="Comp-Green E 575_25-A" />
         <data-type:parameter data-type:name="Red C 660_20-A"  userProvidedCompInfix="Comp-Red C 660_20-A" />
         <data-type:parameter data-type:name="Violet B 705_70-A"  userProvidedCompInfix="Comp-Violet B 705_70-A" />
         <data-type:parameter data-type:name="Violet D 605_40-A"  userProvidedCompInfix="Comp-Violet D 605_40-A" />
         <data-type:parameter data-type:name="Violet F 560_40-A"  userProvidedCompInfix="Comp-Violet F 560_40-A" />
         <data-type:parameter data-type:name="Violet H 450_50-A"  userProvidedCompInfix="Comp-Violet H 450_50-A" />
       </data-type:parameters>
       <transforms:spillover data-type:parameter="Blue B 515_20-A"  userProvidedCompInfix="Comp-Blue B 515_20-A" >
         <transforms:coefficient data-type:parameter="Blue B 515_20-A"  transforms:value="1" />
         <transforms:coefficient data-type:parameter="Green A 780_40-A"  transforms:value="0.0012885751" />
         <transforms:coefficient data-type:parameter="Green E 575_25-A"  transforms:value="0.0042440948" />
         <transforms:coefficient data-type:parameter="Red C 660_20-A"  transforms:value="0" />
         <transforms:coefficient data-type:parameter="Violet B 705_70-A"  transforms:value="0" />
         <transforms:coefficient data-type:parameter="Violet D 605_40-A"  transforms:value="0.006888126" />
         <transforms:coefficient data-type:parameter="Violet F 560_40-A"  transforms:value="0.0031635495" />
         <transforms:coefficient data-type:parameter="Violet H 450_50-A"  transforms:value="0.0014356091" />
       </transforms:spillover>
       <transforms:spillover data-type:parameter="Green A 780_40-A"  userProvidedCompInfix="Comp-Green A 780_40-A" >
         <transforms:coefficient data-type:parameter="Blue B 515_20-A"  transforms:value="0.0021019127" />
         <transforms:coefficient data-type:parameter="Green A 780_40-A"  transforms:value="1" />
         <transforms:coefficient data-type:parameter="Green E 575_25-A"  transforms:value="0.0442069598" />
         <transforms:coefficient data-type:parameter="Red C 660_20-A"  transforms:value="0.0002978378" />
         <transforms:coefficient data-type:parameter="Violet B 705_70-A"  transforms:value="0.0004771004" />
         <transforms:coefficient data-type:parameter="Violet D 605_40-A"  transforms:value="0.0011553817" />
         <transforms:coefficient data-type:parameter="Violet F 560_40-A"  transforms:value="0.0005725232" />
         <transforms:coefficient data-type:parameter="Violet H 450_50-A"  transforms:value="0.0031274756" />
       </transforms:spillover>
       <transforms:spillover data-type:parameter="Green E 575_25-A"  userProvidedCompInfix="Comp-Green E 575_25-A" >
         <transforms:coefficient data-type:parameter="Blue B 515_20-A"  transforms:value="0.0011431843" />
         <transforms:coefficient data-type:parameter="Green A 780_40-A"  transforms:value="0.0040772534" />
         <transforms:coefficient data-type:parameter="Green E 575_25-A"  transforms:value="1" />
         <transforms:coefficient data-type:parameter="Red C 660_20-A"  transforms:value="0.0002583323" />
         <transforms:coefficient data-type:parameter="Violet B 705_70-A"  transforms:value="0.001986485" />
         <transforms:coefficient data-type:parameter="Violet D 605_40-A"  transforms:value="0.0843090712" />
         <transforms:coefficient data-type:parameter="Violet F 560_40-A"  transforms:value="0.0159904979" />
         <transforms:coefficient data-type:parameter="Violet H 450_50-A"  transforms:value="0.0276075569" />
       </transforms:spillover>
       <transforms:spillover data-type:parameter="Red C 660_20-A"  userProvidedCompInfix="Comp-Red C 660_20-A" >
         <transforms:coefficient data-type:parameter="Blue B 515_20-A"  transforms:value="0.0003057695" />
         <transforms:coefficient data-type:parameter="Green A 780_40-A"  transforms:value="0.0097803185" />
         <transforms:coefficient data-type:parameter="Green E 575_25-A"  transforms:value="-0.0021466239" />
         <transforms:coefficient data-type:parameter="Red C 660_20-A"  transforms:value="1" />
         <transforms:coefficient data-type:parameter="Violet B 705_70-A"  transforms:value="0.0055007294" />
         <transforms:coefficient data-type:parameter="Violet D 605_40-A"  transforms:value="-0.0046148114" />
         <transforms:coefficient data-type:parameter="Violet F 560_40-A"  transforms:value="0" />
         <transforms:coefficient data-type:parameter="Violet H 450_50-A"  transforms:value="0.0153769015" />
       </transforms:spillover>
       <transforms:spillover data-type:parameter="Violet B 705_70-A"  userProvidedCompInfix="Comp-Violet B 705_70-A" >
         <transforms:coefficient data-type:parameter="Blue B 515_20-A"  transforms:value="0" />
         <transforms:coefficient data-type:parameter="Green A 780_40-A"  transforms:value="0.009968135" />
         <transforms:coefficient data-type:parameter="Green E 575_25-A"  transforms:value="-0.0015379723" />
         <transforms:coefficient data-type:parameter="Red C 660_20-A"  transforms:value="0.005810804" />
         <transforms:coefficient data-type:parameter="Violet B 705_70-A"  transforms:value="1" />
         <transforms:coefficient data-type:parameter="Violet D 605_40-A"  transforms:value="0.0038688222" />
         <transforms:coefficient data-type:parameter="Violet F 560_40-A"  transforms:value="0.0022989403" />
         <transforms:coefficient data-type:parameter="Violet H 450_50-A"  transforms:value="0.4735019513" />
       </transforms:spillover>
       <transforms:spillover data-type:parameter="Violet D 605_40-A"  userProvidedCompInfix="Comp-Violet D 605_40-A" >
         <transforms:coefficient data-type:parameter="Blue B 515_20-A"  transforms:value="-0.0000346724" />
         <transforms:coefficient data-type:parameter="Green A 780_40-A"  transforms:value="0.0034040802" />
         <transforms:coefficient data-type:parameter="Green E 575_25-A"  transforms:value="0.0143369464" />
         <transforms:coefficient data-type:parameter="Red C 660_20-A"  transforms:value="0.0014531719" />
         <transforms:coefficient data-type:parameter="Violet B 705_70-A"  transforms:value="0.0510635479" />
         <transforms:coefficient data-type:parameter="Violet D 605_40-A"  transforms:value="1" />
         <transforms:coefficient data-type:parameter="Violet F 560_40-A"  transforms:value="0.0020116768" />
         <transforms:coefficient data-type:parameter="Violet H 450_50-A"  transforms:value="0.0444282371" />
       </transforms:spillover>
       <transforms:spillover data-type:parameter="Violet F 560_40-A"  userProvidedCompInfix="Comp-Violet F 560_40-A" >
         <transforms:coefficient data-type:parameter="Blue B 515_20-A"  transforms:value="-0.6252281267" />
         <transforms:coefficient data-type:parameter="Green A 780_40-A"  transforms:value="0.1249872687" />
         <transforms:coefficient data-type:parameter="Green E 575_25-A"  transforms:value="-2.8178102242" />
         <transforms:coefficient data-type:parameter="Red C 660_20-A"  transforms:value="-13.5461899612" />
         <transforms:coefficient data-type:parameter="Violet B 705_70-A"  transforms:value="0.0624940929" />
         <transforms:coefficient data-type:parameter="Violet D 605_40-A"  transforms:value="-0.5036437519" />
         <transforms:coefficient data-type:parameter="Violet F 560_40-A"  transforms:value="1" />
         <transforms:coefficient data-type:parameter="Violet H 450_50-A"  transforms:value="-3.4197644058" />
       </transforms:spillover>
       <transforms:spillover data-type:parameter="Violet H 450_50-A"  userProvidedCompInfix="Comp-Violet H 450_50-A" >
         <transforms:coefficient data-type:parameter="Blue B 515_20-A"  transforms:value="0.0000884565" />
         <transforms:coefficient data-type:parameter="Green A 780_40-A"  transforms:value="0.0000088375" />
         <transforms:coefficient data-type:parameter="Green E 575_25-A"  transforms:value="-0.0000177436" />
         <transforms:coefficient data-type:parameter="Red C 660_20-A"  transforms:value="-0.0000275539" />
         <transforms:coefficient data-type:parameter="Violet B 705_70-A"  transforms:value="0.0001237354" />
         <transforms:coefficient data-type:parameter="Violet D 605_40-A"  transforms:value="0.0055428875" />
         <transforms:coefficient data-type:parameter="Violet F 560_40-A"  transforms:value="0.0031293673" />
         <transforms:coefficient data-type:parameter="Violet H 450_50-A"  transforms:value="1" />
       </transforms:spillover>
     </transforms:spilloverMatrix>
     <transforms:spilloverMatrix spectral="0"  prefix="Comp-"  name="Compensation-2"  editable="0"  color="#ff9933"  version="FlowJo-10.7.1"  status="FINALIZED"  transforms:id="8f155812-1118-4c05-b59a-b6b91b7b9185"  suffix="" >
       <data-type:parameters>
         <data-type:parameter data-type:name="Blue B 515_20-A"  userProvidedCompInfix="Comp-Blue B 515_20-A" />
         <data-type:parameter data-type:name="Green A 780_40-A"  userProvidedCompInfix="Comp-Green A 780_40-A" />
         <data-type:parameter data-type:name="Green E 575_25-A"  userProvidedCompInfix="Comp-Green E 575_25-A" />
         <data-type:parameter data-type:name="Red C 660_20-A"  userProvidedCompInfix="Comp-Red C 660_20-A" />
         <data-type:parameter data-type:name="Violet B 705_70-A"  userProvidedCompInfix="Comp-Violet B 705_70-A" />
         <data-type:parameter data-type:name="Violet D 605_40-A"  userProvidedCompInfix="Comp-Violet D 605_40-A" />
         <data-type:parameter data-type:name="Violet F 560_40-A"  userProvidedCompInfix="Comp-Violet F 560_40-A" />
         <data-type:parameter data-type:name="Violet H 450_50-A"  userProvidedCompInfix="Comp-Violet H 450_50-A" />
       </data-type:parameters>
       <transforms:spillover data-type:parameter="Blue B 515_20-A"  userProvidedCompInfix="Comp-Blue B 515_20-A" >
         <transforms:coefficient data-type:parameter="Blue B 515_20-A"  transforms:value="1" />
         <transforms:coefficient data-type:parameter="Green A 780_40-A"  transforms:value="0.000797891" />
         <transforms:coefficient data-type:parameter="Green E 575_25-A"  transforms:value="0.0053017033" />
         <transforms:coefficient data-type:parameter="Red C 660_20-A"  transforms:value="-0.0003318802" />
         <transforms:coefficient data-type:parameter="Violet B 705_70-A"  transforms:value="0.0001595786" />
         <transforms:coefficient data-type:parameter="Violet D 605_40-A"  transforms:value="0.0075959864" />
         <transforms:coefficient data-type:parameter="Violet F 560_40-A"  transforms:value="0.0031920793" />
         <transforms:coefficient data-type:parameter="Violet H 450_50-A"  transforms:value="0.001468193" />
       </transforms:spillover>
       <transforms:spillover data-type:parameter="Green A 780_40-A"  userProvidedCompInfix="Comp-Green A 780_40-A" >
         <transforms:coefficient data-type:parameter="Blue B 515_20-A"  transforms:value="0.0021019127" />
         <transforms:coefficient data-type:parameter="Green A 780_40-A"  transforms:value="1" />
         <transforms:coefficient data-type:parameter="Green E 575_25-A"  transforms:value="0.0440649452" />
         <transforms:coefficient data-type:parameter="Red C 660_20-A"  transforms:value="0.0001985971" />
         <transforms:coefficient data-type:parameter="Violet B 705_70-A"  transforms:value="0.0004771004" />
         <transforms:coefficient data-type:parameter="Violet D 605_40-A"  transforms:value="0.0010591904" />
         <transforms:coefficient data-type:parameter="Violet F 560_40-A"  transforms:value="0.0004771044" />
         <transforms:coefficient data-type:parameter="Violet H 450_50-A"  transforms:value="0.0027389182" />
       </transforms:spillover>
       <transforms:spillover data-type:parameter="Green E 575_25-A"  userProvidedCompInfix="Comp-Green E 575_25-A" >
         <transforms:coefficient data-type:parameter="Blue B 515_20-A"  transforms:value="0.0011406821" />
         <transforms:coefficient data-type:parameter="Green A 780_40-A"  transforms:value="0.0040683291" />
         <transforms:coefficient data-type:parameter="Green E 575_25-A"  transforms:value="1" />
         <transforms:coefficient data-type:parameter="Red C 660_20-A"  transforms:value="0.0002578681" />
         <transforms:coefficient data-type:parameter="Violet B 705_70-A"  transforms:value="0.001982137" />
         <transforms:coefficient data-type:parameter="Violet D 605_40-A"  transforms:value="0.0847617293" />
         <transforms:coefficient data-type:parameter="Violet F 560_40-A"  transforms:value="0.0159600729" />
         <transforms:coefficient data-type:parameter="Violet H 450_50-A"  transforms:value="0.0275866111" />
       </transforms:spillover>
       <transforms:spillover data-type:parameter="Red C 660_20-A"  userProvidedCompInfix="Comp-Red C 660_20-A" >
         <transforms:coefficient data-type:parameter="Blue B 515_20-A"  transforms:value="0.0003058667" />
         <transforms:coefficient data-type:parameter="Green A 780_40-A"  transforms:value="0.0100893234" />
         <transforms:coefficient data-type:parameter="Green E 575_25-A"  transforms:value="-0.0027617379" />
         <transforms:coefficient data-type:parameter="Red C 660_20-A"  transforms:value="1" />
         <transforms:coefficient data-type:parameter="Violet B 705_70-A"  transforms:value="0.0055024781" />
         <transforms:coefficient data-type:parameter="Violet D 605_40-A"  transforms:value="-0.0049244109" />
         <transforms:coefficient data-type:parameter="Violet F 560_40-A"  transforms:value="-0.0003056579" />
         <transforms:coefficient data-type:parameter="Violet H 450_50-A"  transforms:value="0.0141389537" />
       </transforms:spillover>
       <transforms:spillover data-type:parameter="Violet B 705_70-A"  userProvidedCompInfix="Comp-Violet B 705_70-A" >
         <transforms:coefficient data-type:parameter="Blue B 515_20-A"  transforms:value="0" />
         <transforms:coefficient data-type:parameter="Green A 780_40-A"  transforms:value="0.009968135" />
         <transforms:coefficient data-type:parameter="Green E 575_25-A"  transforms:value="-0.0024996273" />
         <transforms:coefficient data-type:parameter="Red C 660_20-A"  transforms:value="0.0056115637" />
         <transforms:coefficient data-type:parameter="Violet B 705_70-A"  transforms:value="1" />
         <transforms:coefficient data-type:parameter="Violet D 605_40-A"  transforms:value="0.003675704" />
         <transforms:coefficient data-type:parameter="Violet F 560_40-A"  transforms:value="0.0021073731" />
         <transforms:coefficient data-type:parameter="Violet H 450_50-A"  transforms:value="0.4725246628" />
       </transforms:spillover>
       <transforms:spillover data-type:parameter="Violet D 605_40-A"  userProvidedCompInfix="Comp-Violet D 605_40-A" >
         <transforms:coefficient data-type:parameter="Blue B 515_20-A"  transforms:value="-0.0000346737" />
         <transforms:coefficient data-type:parameter="Green A 780_40-A"  transforms:value="0.0034041991" />
         <transforms:coefficient data-type:parameter="Green E 575_25-A"  transforms:value="0.014198257" />
         <transforms:coefficient data-type:parameter="Red C 660_20-A"  transforms:value="0.0013805414" />
         <transforms:coefficient data-type:parameter="Violet B 705_70-A"  transforms:value="0.0511620719" />
         <transforms:coefficient data-type:parameter="Violet D 605_40-A"  transforms:value="1" />
         <transforms:coefficient data-type:parameter="Violet F 560_40-A"  transforms:value="0.0019770955" />
         <transforms:coefficient data-type:parameter="Violet H 450_50-A"  transforms:value="0.0442530128" />
       </transforms:spillover>
       <transforms:spillover data-type:parameter="Violet F 560_40-A"  userProvidedCompInfix="Comp-Violet F 560_40-A" >
         <transforms:coefficient data-type:parameter="Blue B 515_20-A"  transforms:value="-11.0030533003" />
         <transforms:coefficient data-type:parameter="Green A 780_40-A"  transforms:value="0.9999835595" />
         <transforms:coefficient data-type:parameter="Green E 575_25-A"  transforms:value="-32.054883609" />
         <transforms:coefficient data-type:parameter="Red C 660_20-A"  transforms:value="-109.8987826205" />
         <transforms:coefficient data-type:parameter="Violet B 705_70-A"  transforms:value="-0.4999933124" />
         <transforms:coefficient data-type:parameter="Violet D 605_40-A"  transforms:value="-38.1338027602" />
         <transforms:coefficient data-type:parameter="Violet F 560_40-A"  transforms:value="1" />
         <transforms:coefficient data-type:parameter="Violet H 450_50-A"  transforms:value="-60.535310611" />
       </transforms:spillover>
       <transforms:spillover data-type:parameter="Violet H 450_50-A"  userProvidedCompInfix="Comp-Violet H 450_50-A" >
         <transforms:coefficient data-type:parameter="Blue B 515_20-A"  transforms:value="0.0001976763" />
         <transforms:coefficient data-type:parameter="Green A 780_40-A"  transforms:value="0.0000987629" />
         <transforms:coefficient data-type:parameter="Green E 575_25-A"  transforms:value="-0.0002975056" />
         <transforms:coefficient data-type:parameter="Red C 660_20-A"  transforms:value="-0.0001027007" />
         <transforms:coefficient data-type:parameter="Violet B 705_70-A"  transforms:value="0.0002469125" />
         <transforms:coefficient data-type:parameter="Violet D 605_40-A"  transforms:value="0.0077189153" />
         <transforms:coefficient data-type:parameter="Violet F 560_40-A"  transforms:value="0.0036105596" />
         <transforms:coefficient data-type:parameter="Violet H 450_50-A"  transforms:value="1" />
       </transforms:spillover>
     </transforms:spilloverMatrix>
   </Matrices>
   <Cytometers>
     <Cytometer name="DIVA"  cyt="Fozzie Bear (LSRII)"  useFCS3="1"  extraNegs="0"  widthBasis="-100"  linMin="0"  logMin="3"  linMax="262144"  logMax="262144"  linearRescale="1"  logRescale="1"  linFromKW="1"  logFromKW="1"  useGain="0"  useTransform="1"  transformType="BIEX"  manufacturer=""  serialnumber=""  homepage="workspaces-and-samples/flowjo-and-your-cytometer/ws-cytometer-bd/"  icon="bd.PNG" >
       <LinParams>
         <Param>time</Param>
       </LinParams>
       <LogParams/>
       <FilterParams/>
       <TransformStore>
         <MatrixID matrixId="8f155812-1118-4c05-b59a-b6b91b7b9185" >
           <Transforms>
             <transforms:biex transforms:length="256"  transforms:maxRange="262144"  transforms:neg="0"  transforms:width="-100"  transforms:pos="4.418539922" >
               <data-type:parameter data-type:name="Violet H 450_50-A" />
             </transforms:biex>
             <transforms:linear transforms:minRange="0"  transforms:maxRange="262144"  gain="1" >
               <data-type:parameter data-type:name="FSC-W" />
             </transforms:linear>
             <transforms:biex transforms:length="256"  transforms:maxRange="262144"  transforms:neg="0"  transforms:width="-100"  transforms:pos="4.418539922" >
               <data-type:parameter data-type:name="Violet B 705_70-A" />
             </transforms:biex>
             <transforms:biex transforms:length="256"  transforms:maxRange="262144"  transforms:neg="0"  transforms:width="-100"  transforms:pos="4.418539922" >
               <data-type:parameter data-type:name="Green E 575_25-A" />
             </transforms:biex>
             <transforms:biex transforms:length="256"  transforms:maxRange="262144"  transforms:neg="0"  transforms:width="-100"  transforms:pos="4.418539922" >
               <data-type:parameter data-type:name="Red C 660_20-A" />
             </transforms:biex>
             <transforms:linear transforms:minRange="0"  transforms:maxRange="262144"  gain="1" >
               <data-type:parameter data-type:name="SSC-H" />
             </transforms:linear>
             <transforms:biex transforms:length="256"  transforms:maxRange="262144"  transforms:neg="0"  transforms:width="-100"  transforms:pos="4.418539922" >
               <data-type:parameter data-type:name="Green A 780_40-A" />
             </transforms:biex>
             <transforms:linear transforms:minRange="0"  transforms:maxRange="288358.4"  gain="1" >
               <data-type:parameter data-type:name="FSC-A" />
             </transforms:linear>
             <transforms:biex transforms:length="256"  transforms:maxRange="262144"  transforms:neg="0"  transforms:width="-100"  transforms:pos="4.418539922" >
               <data-type:parameter data-type:name="Violet D 605_40-A" />
             </transforms:biex>
             <transforms:linear transforms:minRange="0"  transforms:maxRange="262144"  gain="1" >
               <data-type:parameter data-type:name="SSC-A" />
             </transforms:linear>
             <transforms:linear transforms:minRange="0"  transforms:maxRange="262144"  gain="1" >
               <data-type:parameter data-type:name="FSC-H" />
             </transforms:linear>
             <transforms:linear transforms:minRange="0"  transforms:maxRange="262144"  gain="1" >
               <data-type:parameter data-type:name="SSC-W" />
             </transforms:linear>
             <transforms:log transforms:offset="3"  transforms:decades="4.9414186672" >
               <data-type:parameter data-type:name="Violet F 560_40-A" />
             </transforms:log>
             <transforms:biex transforms:length="256"  transforms:maxRange="262144"  transforms:neg="0"  transforms:width="-100"  transforms:pos="4.418539922" >
               <data-type:parameter data-type:name="Blue B 515_20-A" />
             </transforms:biex>
           </Transforms>
         </MatrixID>
         <MatrixID matrixId="d4cc044f-0b58-43b3-a794-50389759e2d0" >
           <Transforms>
             <transforms:biex transforms:length="256"  transforms:maxRange="262144"  transforms:neg="0"  transforms:width="-100"  transforms:pos="4.418539922" >
               <data-type:parameter data-type:name="Violet H 450_50-A" />
             </transforms:biex>
             <transforms:linear transforms:minRange="0"  transforms:maxRange="262144"  gain="1" >
               <data-type:parameter data-type:name="FSC-W" />
             </transforms:linear>
             <transforms:biex transforms:length="256"  transforms:maxRange="262144"  transforms:neg="0"  transforms:width="-100"  transforms:pos="4.418539922" >
               <data-type:parameter data-type:name="Violet B 705_70-A" />
             </transforms:biex>
             <transforms:biex transforms:length="256"  transforms:maxRange="262144"  transforms:neg="0"  transforms:width="-100"  transforms:pos="4.418539922" >
               <data-type:parameter data-type:name="Green E 575_25-A" />
             </transforms:biex>
             <transforms:biex transforms:length="256"  transforms:maxRange="262144"  transforms:neg="0"  transforms:width="-100"  transforms:pos="4.418539922" >
               <data-type:parameter data-type:name="Red C 660_20-A" />
             </transforms:biex>
             <transforms:linear transforms:minRange="0"  transforms:maxRange="262144"  gain="1" >
               <data-type:parameter data-type:name="SSC-H" />
             </transforms:linear>
             <transforms:biex transforms:length="256"  transforms:maxRange="262144"  transforms:neg="0"  transforms:width="-100"  transforms:pos="4.418539922" >
               <data-type:parameter data-type:name="Green A 780_40-A" />
             </transforms:biex>
             <transforms:linear transforms:minRange="0"  transforms:maxRange="262144"  gain="1" >
               <data-type:parameter data-type:name="FSC-A" />
             </transforms:linear>
             <transforms:biex transforms:length="256"  transforms:maxRange="262144"  transforms:neg="0"  transforms:width="-100"  transforms:pos="4.418539922" >
               <data-type:parameter data-type:name="Violet D 605_40-A" />
             </transforms:biex>
             <transforms:linear transforms:minRange="0"  transforms:maxRange="262144"  gain="1" >
               <data-type:parameter data-type:name="SSC-A" />
             </transforms:linear>
             <transforms:linear transforms:minRange="0"  transforms:maxRange="262144"  gain="1" >
               <data-type:parameter data-type:name="FSC-H" />
             </transforms:linear>
             <transforms:linear transforms:minRange="0"  transforms:maxRange="262144"  gain="1" >
               <data-type:parameter data-type:name="SSC-W" />
             </transforms:linear>
             <transforms:biex transforms:length="256"  transforms:maxRange="262144"  transforms:neg="0"  transforms:width="-100"  transforms:pos="4.418539922" >
               <data-type:parameter data-type:name="Violet F 560_40-A" />
             </transforms:biex>
             <transforms:biex transforms:length="256"  transforms:maxRange="262144"  transforms:neg="0"  transforms:width="-100"  transforms:pos="4.418539922" >
               <data-type:parameter data-type:name="Blue B 515_20-A" />
             </transforms:biex>
           </Transforms>
         </MatrixID>
         <MatrixID matrixId="86a79612-9fe7-47dd-9db1-8517d91d9b19" >
           <Transforms>
             <transforms:biex transforms:length="256"  transforms:maxRange="262144"  transforms:neg="0"  transforms:width="-100"  transforms:pos="4.418539922" >
               <data-type:parameter data-type:name="Violet H 450_50-A" />
             </transforms:biex>
             <transforms:linear transforms:minRange="0"  transforms:maxRange="262144"  gain="1" >
               <data-type:parameter data-type:name="FSC-W" />
             </transforms:linear>
             <transforms:biex transforms:length="256"  transforms:maxRange="262144"  transforms:neg="0"  transforms:width="-100"  transforms:pos="4.418539922" >
               <data-type:parameter data-type:name="Violet B 705_70-A" />
             </transforms:biex>
             <transforms:biex transforms:length="256"  transforms:maxRange="262144"  transforms:neg="0"  transforms:width="-100"  transforms:pos="4.418539922" >
               <data-type:parameter data-type:name="Green E 575_25-A" />
             </transforms:biex>
             <transforms:biex transforms:length="256"  transforms:maxRange="262144"  transforms:neg="0"  transforms:width="-100"  transforms:pos="4.418539922" >
               <data-type:parameter data-type:name="Red C 660_20-A" />
             </transforms:biex>
             <transforms:linear transforms:minRange="0"  transforms:maxRange="262144"  gain="1" >
               <data-type:parameter data-type:name="SSC-H" />
             </transforms:linear>
             <transforms:biex transforms:length="256"  transforms:maxRange="262144"  transforms:neg="0"  transforms:width="-100"  transforms:pos="4.418539922" >
               <data-type:parameter data-type:name="Green A 780_40-A" />
             </transforms:biex>
             <transforms:log transforms:offset="3"  transforms:decades="4.9414186672" >
               <data-type:parameter data-type:name="FSC-A" />
             </transforms:log>
             <transforms:biex transforms:length="256"  transforms:maxRange="262144"  transforms:neg="0"  transforms:width="-100"  transforms:pos="4.418539922" >
               <data-type:parameter data-type:name="Violet D 605_40-A" />
             </transforms:biex>
             <transforms:linear transforms:minRange="3"  transforms:maxRange="262144"  gain="1" >
               <data-type:parameter data-type:name="SSC-A" />
             </transforms:linear>
             <transforms:log transforms:offset="3"  transforms:decades="4.9414186672" >
               <data-type:parameter data-type:name="FSC-H" />
             </transforms:log>
             <transforms:linear transforms:minRange="0"  transforms:maxRange="262144"  gain="1" >
               <data-type:parameter data-type:name="SSC-W" />
             </transforms:linear>
             <transforms:biex transforms:length="256"  transforms:maxRange="262144"  transforms:neg="0"  transforms:width="-100"  transforms:pos="4.418539922" >
               <data-type:parameter data-type:name="Violet F 560_40-A" />
             </transforms:biex>
             <transforms:biex transforms:length="256"  transforms:maxRange="262144"  transforms:neg="0"  transforms:width="-100"  transforms:pos="4.418539922" >
               <data-type:parameter data-type:name="Blue B 515_20-A" />
             </transforms:biex>
           </Transforms>
         </MatrixID>
       </TransformStore>
     </Cytometer>
   </Cytometers>
   <Groups>
     <GroupNode name="All Samples"  annotation=""  owningGroup="All Samples"  expanded="1"  sortPriority="10"  count="-1" >
       <Graph smoothing="0"  backColor="#ffffff"  foreColor="#000000"  type="Pseudocolor"  fast="1" >
         <Axis dimension="x"  name=""  label=""  auto="auto" />
         <Axis dimension="y"  name=""  label=""  auto="auto" />
         <GraphSettings level="5%"  smoothingHighResolution="1"  contourHighResolution="1"  histogramSmoothingCount="0"  graphResolution="256"  showOutliers="0"  drawLargeDots="0"  dotsToDraw="8000"  tint="le.chartfill.tinted.40"  lineWeight="le.lineweight.normal"  lineStyle="le.linestyle.solid" />
         <GraphEnvironment showGrid="0"  showAxes="tnlTNL"  showGates="1"  showFreqOnPlots="1"  showGateNameOnPlots="1"  showMedians="0"  showUncomped="0"  addEventParam="0"  lastYAxisName="" >
           <TextTraits font="SansSerif"  size="11"  name="Labels"  style="plain"  color="#000000"  background="#00ffffff"  just="left" />
           <TextTraits font="SansSerif"  size="11"  name="LayoutGates"  style="plain"  color="#000000"  background="#00ffffff"  just="left" />
           <TextTraits font="SansSerif"  size="9"  name="Numbers"  style="plain"  color="#000000"  background="#00ffffff"  just="left" />
           <TextTraits font="SansSerif"  size="9"  name="Legend"  style="plain"  color="#000000"  background="#00ffffff"  just="left" />
         </GraphEnvironment>
       </Graph>
       <Group name="All Samples"  live="1"  role="ws.group.dlog.test"  key=""  synchronized="0"  foreground="#000000"  fontStyle="bold" >
         <Criteria/>
         <SampleRefs>
           <SampleRef sampleID="4" />
           <SampleRef sampleID="2" />
           <SampleRef sampleID="11" />
           <SampleRef sampleID="22" />
           <SampleRef sampleID="1" />
           <SampleRef sampleID="24" />
           <SampleRef sampleID="8" />
           <SampleRef sampleID="12" />
           <SampleRef sampleID="6" />
           <SampleRef sampleID="19" />
           <SampleRef sampleID="21" />
           <SampleRef sampleID="7" />
           <SampleRef sampleID="5" />
           <SampleRef sampleID="16" />
           <SampleRef sampleID="25" />
           <SampleRef sampleID="3" />
           <SampleRef sampleID="27" />
           <SampleRef sampleID="17" />
           <SampleRef sampleID="20" />
           <SampleRef sampleID="26" />
           <SampleRef sampleID="30" />
           <SampleRef sampleID="18" />
           <SampleRef sampleID="23" />
           <SampleRef sampleID="29" />
           <SampleRef sampleID="15" />
           <SampleRef sampleID="10" />
           <SampleRef sampleID="28" />
           <SampleRef sampleID="14" />
           <SampleRef sampleID="13" />
           <SampleRef sampleID="9" />
         </SampleRefs>
         <Keywords/>
       </Group>
     </GroupNode>
     <GroupNode name="Compensation"  annotation=""  owningGroup="Compensation"  expanded="1"  sortPriority="10"  count="-1" >
       <Graph smoothing="0"  backColor="#ffffff"  foreColor="#000000"  type="Pseudocolor"  fast="1" >
         <Axis dimension="x"  name=""  label=""  auto="auto" />
         <Axis dimension="y"  name=""  label=""  auto="auto" />
         <GraphSettings level="5%"  smoothingHighResolution="1"  contourHighResolution="1"  histogramSmoothingCount="0"  graphResolution="256"  showOutliers="0"  drawLargeDots="0"  dotsToDraw="8000"  tint="le.chartfill.tinted.40"  lineWeight="le.lineweight.normal"  lineStyle="le.linestyle.solid" />
         <GraphEnvironment showGrid="0"  showAxes="tnlTNL"  showGates="1"  showFreqOnPlots="1"  showGateNameOnPlots="1"  showMedians="0"  showUncomped="0"  addEventParam="0"  lastYAxisName="" >
           <TextTraits font="SansSerif"  size="11"  name="Labels"  style="plain"  color="#000000"  background="#00ffffff"  just="left" />
           <TextTraits font="SansSerif"  size="11"  name="LayoutGates"  style="plain"  color="#000000"  background="#00ffffff"  just="left" />
           <TextTraits font="SansSerif"  size="9"  name="Numbers"  style="plain"  color="#000000"  background="#00ffffff"  just="left" />
           <TextTraits font="SansSerif"  size="9"  name="Legend"  style="plain"  color="#000000"  background="#00ffffff"  just="left" />
         </GraphEnvironment>
       </Graph>
       <Subpopulations>
         <Compensation name="Compensation"  annotation=""  owningGroup="Compensation"  expanded="1"  sortPriority="7"  compensationGroup="Compensation"  color="#66ff33"  status="FINALIZED" >
           <WindowPosition x="-759"  y="424"  width="1161"  height="861" />
           <ParameterList>
             <Parameter parameterName="Blue B 515_20-A"  userProvidedCompInfix=""  negativeSample="1"  negativeGate="Size"  positiveSample="4"  positiveGate="Size/Blue B 515_20-A+"  negativeEdited="1"  positiveEdited="1"  displayed="1"  positiveMedian="8080.955078125"  positiveCV="36.792217255"  negativeMedian="38.510227203"  negativeCV="86.724822998"  separationIndex="92.7352120523" />
             <Parameter parameterName="Green A 780_40-A"  userProvidedCompInfix=""  negativeSample="1"  negativeGate="Size"  positiveSample="2"  positiveGate="Size/Green A 780_40-A+"  negativeEdited="1"  positiveEdited="1"  displayed="1"  positiveMedian="13450.213867188"  positiveCV="10.939169884"  negativeMedian="0"  negativeCV="-0"  separationIndex="NaN" />
             <Parameter parameterName="Green E 575_25-A"  userProvidedCompInfix=""  negativeSample="1"  negativeGate="Size"  positiveSample="6"  positiveGate="Size/Green E 575_25-A+"  negativeEdited="1"  positiveEdited="1"  displayed="1"  positiveMedian="26009.5859375"  positiveCV="27.458353043"  negativeMedian="96.391548157"  negativeCV="126.576873779"  separationIndex="204.7229767626" />
             <Parameter parameterName="Red C 660_20-A"  userProvidedCompInfix=""  negativeSample="1"  negativeGate="Size"  positiveSample="22"  positiveGate="Size/Red C 660_20-A+"  negativeEdited="1"  positiveEdited="1"  displayed="1"  positiveMedian="4480.910644531"  positiveCV="15.158801079"  negativeMedian="282.091247559"  negativeCV="26.322271347"  separationIndex="159.5158465476" />
             <Parameter parameterName="Violet B 705_70-A"  userProvidedCompInfix=""  negativeSample="1"  negativeGate="Size"  positiveSample="24"  positiveGate="Size/Violet B 705_70-A+"  negativeEdited="1"  positiveEdited="1"  displayed="1"  positiveMedian="6703.338378906"  positiveCV="16.466964722"  negativeMedian="3.850182295"  negativeCV="416.683135986"  separationIndex="16.0781361616" />
             <Parameter parameterName="Violet D 605_40-A"  userProvidedCompInfix=""  negativeSample="1"  negativeGate="Size"  positiveSample="8"  positiveGate="Size/Violet D 605_40-A+"  negativeEdited="1"  positiveEdited="1"  displayed="1"  positiveMedian="37168.6484375"  positiveCV="40.320156097"  negativeMedian="131.256576538"  negativeCV="55.342384338"  separationIndex="669.2409859821" />
             <Parameter parameterName="Violet F 560_40-A"  userProvidedCompInfix=""  negativeSample="1"  negativeGate="Size"  positiveSample="12"  positiveGate="Size/Violet F 560_40-A+"  negativeEdited="1"  positiveEdited="1"  displayed="1"  positiveMedian="7.671579361"  positiveCV="583.643188477"  negativeMedian="5.316671848"  negativeCV="365.957397461"  separationIndex="0.0064349226" />
             <Parameter parameterName="Violet H 450_50-A"  userProvidedCompInfix="Comp-Violet H 450_50-A"  negativeSample="1"  negativeGate="Size"  positiveSample="11"  positiveGate="Size/Violet H 450_50-A+"  negativeEdited="1"  positiveEdited="1"  displayed="1"  positiveMedian="26196.119140625"  positiveCV="263.931915283"  negativeMedian="206.739685059"  negativeCV="107.424873352"  separationIndex="241.9307432684" />
           </ParameterList>
           <transforms:spilloverMatrix spectral="0"  prefix="Comp-"  name="Compensation-3"  editable="0"  color="#66ff33"  version="FlowJo-10.7.1"  status="FINALIZED"  transforms:id="f88a7d35-b530-4eff-86b8-8f52e87cd223"  suffix="" >
             <data-type:parameters>
               <data-type:parameter data-type:name="Blue B 515_20-A"  userProvidedCompInfix="Comp-Blue B 515_20-A" />
               <data-type:parameter data-type:name="Green A 780_40-A"  userProvidedCompInfix="Comp-Green A 780_40-A" />
               <data-type:parameter data-type:name="Green E 575_25-A"  userProvidedCompInfix="Comp-Green E 575_25-A" />
               <data-type:parameter data-type:name="Red C 660_20-A"  userProvidedCompInfix="Comp-Red C 660_20-A" />
               <data-type:parameter data-type:name="Violet B 705_70-A"  userProvidedCompInfix="Comp-Violet B 705_70-A" />
               <data-type:parameter data-type:name="Violet D 605_40-A"  userProvidedCompInfix="Comp-Violet D 605_40-A" />
               <data-type:parameter data-type:name="Violet F 560_40-A"  userProvidedCompInfix="Comp-Violet F 560_40-A" />
               <data-type:parameter data-type:name="Violet H 450_50-A"  userProvidedCompInfix="Comp-Violet H 450_50-A" />
             </data-type:parameters>
             <transforms:spillover data-type:parameter="Blue B 515_20-A"  userProvidedCompInfix="Comp-Blue B 515_20-A" >
               <transforms:coefficient data-type:parameter="Blue B 515_20-A"  transforms:value="1" />
               <transforms:coefficient data-type:parameter="Green A 780_40-A"  transforms:value="0.000797891" />
               <transforms:coefficient data-type:parameter="Green E 575_25-A"  transforms:value="0.0054619829" />
               <transforms:coefficient data-type:parameter="Red C 660_20-A"  transforms:value="-0.0003318802" />
               <transforms:coefficient data-type:parameter="Violet B 705_70-A"  transforms:value="0.0001595786" />
               <transforms:coefficient data-type:parameter="Violet D 605_40-A"  transforms:value="0.0075959864" />
               <transforms:coefficient data-type:parameter="Violet F 560_40-A"  transforms:value="0.003228798" />
               <transforms:coefficient data-type:parameter="Violet H 450_50-A"  transforms:value="0.001468193" />
             </transforms:spillover>
             <transforms:spillover data-type:parameter="Green A 780_40-A"  userProvidedCompInfix="Comp-Green A 780_40-A" >
               <transforms:coefficient data-type:parameter="Blue B 515_20-A"  transforms:value="0.0021019127" />
               <transforms:coefficient data-type:parameter="Green A 780_40-A"  transforms:value="1" />
               <transforms:coefficient data-type:parameter="Green E 575_25-A"  transforms:value="0.0441607831" />
               <transforms:coefficient data-type:parameter="Red C 660_20-A"  transforms:value="0.0001985971" />
               <transforms:coefficient data-type:parameter="Violet B 705_70-A"  transforms:value="0.0004771004" />
               <transforms:coefficient data-type:parameter="Violet D 605_40-A"  transforms:value="0.0010591904" />
               <transforms:coefficient data-type:parameter="Violet F 560_40-A"  transforms:value="0.000482014" />
               <transforms:coefficient data-type:parameter="Violet H 450_50-A"  transforms:value="0.0027389182" />
             </transforms:spillover>
             <transforms:spillover data-type:parameter="Green E 575_25-A"  userProvidedCompInfix="Comp-Green E 575_25-A" >
               <transforms:coefficient data-type:parameter="Blue B 515_20-A"  transforms:value="0.0011406254" />
               <transforms:coefficient data-type:parameter="Green A 780_40-A"  transforms:value="0.0040681268" />
               <transforms:coefficient data-type:parameter="Green E 575_25-A"  transforms:value="1" />
               <transforms:coefficient data-type:parameter="Red C 660_20-A"  transforms:value="0.0002578553" />
               <transforms:coefficient data-type:parameter="Violet B 705_70-A"  transforms:value="0.0019820384" />
               <transforms:coefficient data-type:parameter="Violet D 605_40-A"  transforms:value="0.0847575128" />
               <transforms:coefficient data-type:parameter="Violet F 560_40-A"  transforms:value="0.016005008" />
               <transforms:coefficient data-type:parameter="Violet H 450_50-A"  transforms:value="0.0275852388" />
             </transforms:spillover>
             <transforms:spillover data-type:parameter="Red C 660_20-A"  userProvidedCompInfix="Comp-Red C 660_20-A" >
               <transforms:coefficient data-type:parameter="Blue B 515_20-A"  transforms:value="0.0003058667" />
               <transforms:coefficient data-type:parameter="Green A 780_40-A"  transforms:value="0.0100893234" />
               <transforms:coefficient data-type:parameter="Green E 575_25-A"  transforms:value="-0.0024547374" />
               <transforms:coefficient data-type:parameter="Red C 660_20-A"  transforms:value="1" />
               <transforms:coefficient data-type:parameter="Violet B 705_70-A"  transforms:value="0.0055024781" />
               <transforms:coefficient data-type:parameter="Violet D 605_40-A"  transforms:value="-0.0049244109" />
               <transforms:coefficient data-type:parameter="Violet F 560_40-A"  transforms:value="-0.0001425637" />
               <transforms:coefficient data-type:parameter="Violet H 450_50-A"  transforms:value="0.0141389537" />
             </transforms:spillover>
             <transforms:spillover data-type:parameter="Violet B 705_70-A"  userProvidedCompInfix="Comp-Violet B 705_70-A" >
               <transforms:coefficient data-type:parameter="Blue B 515_20-A"  transforms:value="0" />
               <transforms:coefficient data-type:parameter="Green A 780_40-A"  transforms:value="0.009968135" />
               <transforms:coefficient data-type:parameter="Green E 575_25-A"  transforms:value="-0.0021150616" />
               <transforms:coefficient data-type:parameter="Red C 660_20-A"  transforms:value="0.0056115637" />
               <transforms:coefficient data-type:parameter="Violet B 705_70-A"  transforms:value="1" />
               <transforms:coefficient data-type:parameter="Violet D 605_40-A"  transforms:value="0.003675704" />
               <transforms:coefficient data-type:parameter="Violet F 560_40-A"  transforms:value="0.0021103455" />
               <transforms:coefficient data-type:parameter="Violet H 450_50-A"  transforms:value="0.4725246628" />
             </transforms:spillover>
             <transforms:spillover data-type:parameter="Violet D 605_40-A"  userProvidedCompInfix="Comp-Violet D 605_40-A" >
               <transforms:coefficient data-type:parameter="Blue B 515_20-A"  transforms:value="-0.0000346737" />
               <transforms:coefficient data-type:parameter="Green A 780_40-A"  transforms:value="0.0034041991" />
               <transforms:coefficient data-type:parameter="Green E 575_25-A"  transforms:value="0.0141909857" />
               <transforms:coefficient data-type:parameter="Red C 660_20-A"  transforms:value="0.0014171832" />
               <transforms:coefficient data-type:parameter="Violet B 705_70-A"  transforms:value="0.0510653316" />
               <transforms:coefficient data-type:parameter="Violet D 605_40-A"  transforms:value="1" />
               <transforms:coefficient data-type:parameter="Violet F 560_40-A"  transforms:value="0.0019925497" />
               <transforms:coefficient data-type:parameter="Violet H 450_50-A"  transforms:value="0.0442530128" />
             </transforms:spillover>
             <transforms:spillover data-type:parameter="Violet F 560_40-A"  userProvidedCompInfix="Comp-Violet F 560_40-A" >
               <transforms:coefficient data-type:parameter="Blue B 515_20-A"  transforms:value="-11.9932280372" />
               <transforms:coefficient data-type:parameter="Green A 780_40-A"  transforms:value="1.0899729861" />
               <transforms:coefficient data-type:parameter="Green E 575_25-A"  transforms:value="-34.3921472418" />
               <transforms:coefficient data-type:parameter="Red C 660_20-A"  transforms:value="-119.7886736535" />
               <transforms:coefficient data-type:parameter="Violet B 705_70-A"  transforms:value="-0.5449881636" />
               <transforms:coefficient data-type:parameter="Violet D 605_40-A"  transforms:value="-42.6559726696" />
               <transforms:coefficient data-type:parameter="Violet F 560_40-A"  transforms:value="1" />
               <transforms:coefficient data-type:parameter="Violet H 450_50-A"  transforms:value="-66.5285616336" />
             </transforms:spillover>
             <transforms:spillover data-type:parameter="Violet H 450_50-A"  userProvidedCompInfix="Comp-Violet H 450_50-A" >
               <transforms:coefficient data-type:parameter="Blue B 515_20-A"  transforms:value="0.0001976763" />
               <transforms:coefficient data-type:parameter="Green A 780_40-A"  transforms:value="0.0000987629" />
               <transforms:coefficient data-type:parameter="Green E 575_25-A"  transforms:value="-0.0002479069" />
               <transforms:coefficient data-type:parameter="Red C 660_20-A"  transforms:value="-0.0001027007" />
               <transforms:coefficient data-type:parameter="Violet B 705_70-A"  transforms:value="0.0002469125" />
               <transforms:coefficient data-type:parameter="Violet D 605_40-A"  transforms:value="0.0076145999" />
               <transforms:coefficient data-type:parameter="Violet F 560_40-A"  transforms:value="0.0036289429" />
               <transforms:coefficient data-type:parameter="Violet H 450_50-A"  transforms:value="1" />
             </transforms:spillover>
           </transforms:spilloverMatrix>
         </Compensation>
       </Subpopulations>
       <Group name="Compensation"  live="1"  role="ws.group.dlog.compensation"  key=""  synchronized="0"  foreground="#bc1900"  fontStyle="bold" >
         <Criteria>
           <Criterion connector="And"  keyword="$FIL"  function="Contains"  value="comp" />
           <Criterion connector="Or"  keyword="$FIL"  function="Contains"  value="unstained" />
         </Criteria>
         <SampleRefs>
           <SampleRef sampleID="4" />
           <SampleRef sampleID="2" />
           <SampleRef sampleID="11" />
           <SampleRef sampleID="22" />
           <SampleRef sampleID="1" />
           <SampleRef sampleID="24" />
           <SampleRef sampleID="8" />
           <SampleRef sampleID="12" />
           <SampleRef sampleID="6" />
         </SampleRefs>
         <Keywords/>
       </Group>
     </GroupNode>
     <GroupNode name="RA and O2 ki67 021722-1"  annotation=""  owningGroup="RA and O2 ki67 021722-1"  expanded="1"  sortPriority="10"  count="-1" >
       <Graph smoothing="0"  backColor="#ffffff"  foreColor="#000000"  type="Pseudocolor"  fast="1" >
         <Axis dimension="x"  name=""  label=""  auto="auto" />
         <Axis dimension="y"  name=""  label=""  auto="auto" />
         <GraphSettings level="5%"  smoothingHighResolution="1"  contourHighResolution="1"  histogramSmoothingCount="0"  graphResolution="256"  showOutliers="0"  drawLargeDots="0"  dotsToDraw="8000"  tint="le.chartfill.tinted.40"  lineWeight="le.lineweight.normal"  lineStyle="le.linestyle.solid" />
         <GraphEnvironment showGrid="0"  showAxes="tnlTNL"  showGates="1"  showFreqOnPlots="1"  showGateNameOnPlots="1"  showMedians="0"  showUncomped="0"  addEventParam="0"  lastYAxisName="" >
           <TextTraits font="SansSerif"  size="11"  name="Labels"  style="plain"  color="#000000"  background="#00ffffff"  just="left" />
           <TextTraits font="SansSerif"  size="11"  name="LayoutGates"  style="plain"  color="#000000"  background="#00ffffff"  just="left" />
           <TextTraits font="SansSerif"  size="9"  name="Numbers"  style="plain"  color="#000000"  background="#00ffffff"  just="left" />
           <TextTraits font="SansSerif"  size="9"  name="Legend"  style="plain"  color="#000000"  background="#00ffffff"  just="left" />
         </GraphEnvironment>
       </Graph>
       <Subpopulations>
         <Population name="Lymphocytes"  annotation=""  owningGroup="RA and O2 ki67 021722-1"  expanded="1"  sortPriority="10"  count="338725" >
           <Graph smoothing="0"  backColor="#ffffff"  foreColor="#000000"  heatMapStatParameter="Blue B 515_20-A"  type="Pseudocolor"  fast="1" >
             <Axis dimension="x"  name="Comp-Violet F 560_40-A"  label=""  auto="auto" />
             <Axis dimension="y"  name="SSC-A"  label=""  auto="auto" />
             <GraphSettings level="5%"  smoothingHighResolution="1"  contourHighResolution="1"  histogramSmoothingCount="0"  graphResolution="256"  showOutliers="0"  drawLargeDots="0"  dotsToDraw="8000"  tint="le.chartfill.tinted.40"  lineWeight="le.lineweight.normal"  lineStyle="le.linestyle.solid" />
             <GraphEnvironment showGrid="0"  showAxes="tnlTNL"  showGates="1"  showFreqOnPlots="1"  showGateNameOnPlots="1"  showMedians="0"  showUncomped="0"  addEventParam="0"  lastYAxisName="" >
               <TextTraits font="SansSerif"  size="11"  name="Labels"  style="plain"  color="#000000"  background="#00ffffff"  just="left" />
               <TextTraits font="SansSerif"  size="11"  name="LayoutGates"  style="plain"  color="#000000"  background="#00ffffff"  just="left" />
               <TextTraits font="SansSerif"  size="9"  name="Numbers"  style="plain"  color="#000000"  background="#00ffffff"  just="left" />
               <TextTraits font="SansSerif"  size="9"  name="Legend"  style="plain"  color="#000000"  background="#00ffffff"  just="left" />
               <WindowPosition x="234"  y="76"  width="627"  height="704"  displayed="1"  panelState="---" />
             </GraphEnvironment>
           </Graph>
           <Gate gating:id="ID1449779637" >
             <gating:RectangleGate eventsInside="1"  annoOffsetX="0"  annoOffsetY="0"  tint="#000000"  isTinted="0"  lineWeight="Normal"  userDefined="1"  percentX="0"  percentY="0" >
               <gating:dimension gating:min="5872.879837067209"  gating:max="261930.44073319758" >
                 <data-type:fcs-dimension data-type:name="FSC-A" />
               </gating:dimension>
               <gating:dimension gating:min="-1413.1752021563343"  gating:max="216215.80592991915" >
                 <data-type:fcs-dimension data-type:name="SSC-A" />
               </gating:dimension>
             </gating:RectangleGate>
           </Gate>
           <Subpopulations>
             <Population name="Live cells"  annotation=""  owningGroup="RA and O2 ki67 021722-1"  expanded="1"  sortPriority="10"  count="234873" >
               <Graph smoothing="0"  backColor="#ffffff"  foreColor="#000000"  heatMapStatParameter="Blue B 515_20-A"  type="Pseudocolor"  fast="1" >
                 <Axis dimension="x"  name="Comp-Green A 780_40-A"  label=""  auto="auto" />
                 <Axis dimension="y"  name="Comp-Red C 660_20-A"  label=""  auto="auto" />
                 <GraphSettings level="5%"  smoothingHighResolution="1"  contourHighResolution="1"  histogramSmoothingCount="0"  graphResolution="256"  showOutliers="0"  drawLargeDots="0"  dotsToDraw="8000"  tint="le.chartfill.tinted.40"  lineWeight="le.lineweight.normal"  lineStyle="le.linestyle.solid" />
                 <GraphEnvironment showGrid="0"  showAxes="tnlTNL"  showGates="1"  showFreqOnPlots="1"  showGateNameOnPlots="1"  showMedians="0"  showUncomped="0"  addEventParam="0"  lastYAxisName="" >
                   <TextTraits font="SansSerif"  size="11"  name="Labels"  style="plain"  color="#000000"  background="#00ffffff"  just="left" />
                   <TextTraits font="SansSerif"  size="11"  name="LayoutGates"  style="plain"  color="#000000"  background="#00ffffff"  just="left" />
                   <TextTraits font="SansSerif"  size="9"  name="Numbers"  style="plain"  color="#000000"  background="#00ffffff"  just="left" />
                   <TextTraits font="SansSerif"  size="9"  name="Legend"  style="plain"  color="#000000"  background="#00ffffff"  just="left" />
                   <WindowPosition x="151"  y="90"  width="627"  height="704"  displayed="1"  panelState="---" />
                 </GraphEnvironment>
               </Graph>
               <Gate gating:id="ID1679098526"  gating:parent_id="ID1449779637" >
                 <gating:RectangleGate eventsInside="1"  annoOffsetX="0"  annoOffsetY="0"  tint="#000000"  isTinted="0"  lineWeight="Normal"  userDefined="1"  percentX="0"  percentY="0" >
                   <gating:dimension gating:min="3.447507261088721"  gating:max="346.9277409734372" >
                     <data-type:fcs-dimension data-type:name="Comp-Violet F 560_40-A" />
                   </gating:dimension>
                   <gating:dimension gating:min="-706.5876010781672"  gating:max="195018.17789757412" >
                     <data-type:fcs-dimension data-type:name="SSC-A" />
                   </gating:dimension>
                 </gating:RectangleGate>
               </Gate>
               <Subpopulations>
                 <Population name="Q1: Comp-Green A 780_40-A- , Comp-Red C 660_20-A+"  annotation=""  owningGroup="RA and O2 ki67 021722-1"  expanded="1"  sortPriority="10"  count="192981" >
                   <Graph smoothing="0"  backColor="#ffffff"  foreColor="#000000"  heatMapStatParameter="Blue B 515_20-A"  type="Pseudocolor"  fast="1" >
                     <Axis dimension="x"  name="Comp-Green A 780_40-A"  label=""  auto="auto" />
                     <Axis dimension="y"  name="Comp-Red C 660_20-A"  label=""  auto="auto" />
                     <GraphSettings level="5%"  smoothingHighResolution="1"  contourHighResolution="1"  histogramSmoothingCount="0"  graphResolution="256"  showOutliers="0"  drawLargeDots="0"  dotsToDraw="8000"  tint="le.chartfill.tinted.40"  lineWeight="le.lineweight.normal"  lineStyle="le.linestyle.solid" />
                     <GraphEnvironment showGrid="0"  showAxes="tnlTNL"  showGates="1"  showFreqOnPlots="1"  showGateNameOnPlots="1"  showMedians="0"  showUncomped="0"  addEventParam="0"  lastYAxisName="" >
                       <TextTraits font="SansSerif"  size="11"  name="Labels"  style="plain"  color="#000000"  background="#00ffffff"  just="left" />
                       <TextTraits font="SansSerif"  size="11"  name="LayoutGates"  style="plain"  color="#000000"  background="#00ffffff"  just="left" />
                       <TextTraits font="SansSerif"  size="9"  name="Numbers"  style="plain"  color="#000000"  background="#00ffffff"  just="left" />
                       <TextTraits font="SansSerif"  size="9"  name="Legend"  style="plain"  color="#000000"  background="#00ffffff"  just="left" />
                       <WindowPosition x="234"  y="76"  width="627"  height="704"  displayed="1"  panelState="---" />
                     </GraphEnvironment>
                   </Graph>
                   <Gate gating:id="ID1207733828"  gating:parent_id="ID1679098526" >
                     <gating:RectangleGate eventsInside="1"  annoOffsetX="0"  annoOffsetY="0"  tint="#000000"  isTinted="0"  lineWeight="Normal"  userDefined="1"  percentX="0"  percentY="0" >
                       <gating:dimension gating:max="987.2805165610293" >
                         <data-type:fcs-dimension data-type:name="Comp-Green A 780_40-A" />
                       </gating:dimension>
                       <gating:dimension gating:min="1002.2642109600702" >
                         <data-type:fcs-dimension data-type:name="Comp-Red C 660_20-A" />
                       </gating:dimension>
                     </gating:RectangleGate>
                   </Gate>
                 </Population>
                 <Population name="Q2: Comp-Green A 780_40-A+ , Comp-Red C 660_20-A+"  annotation=""  owningGroup="RA and O2 ki67 021722-1"  expanded="1"  sortPriority="10"  count="382" >
                   <Graph smoothing="0"  backColor="#ffffff"  foreColor="#000000"  heatMapStatParameter="Blue B 515_20-A"  type="Pseudocolor"  fast="1" >
                     <Axis dimension="x"  name="Comp-Green A 780_40-A"  label=""  auto="auto" />
                     <Axis dimension="y"  name="Comp-Red C 660_20-A"  label=""  auto="auto" />
                     <GraphSettings level="5%"  smoothingHighResolution="1"  contourHighResolution="1"  histogramSmoothingCount="0"  graphResolution="256"  showOutliers="0"  drawLargeDots="0"  dotsToDraw="8000"  tint="le.chartfill.tinted.40"  lineWeight="le.lineweight.normal"  lineStyle="le.linestyle.solid" />
                     <GraphEnvironment showGrid="0"  showAxes="tnlTNL"  showGates="1"  showFreqOnPlots="1"  showGateNameOnPlots="1"  showMedians="0"  showUncomped="0"  addEventParam="0"  lastYAxisName="" >
                       <TextTraits font="SansSerif"  size="11"  name="Labels"  style="plain"  color="#000000"  background="#00ffffff"  just="left" />
                       <TextTraits font="SansSerif"  size="11"  name="LayoutGates"  style="plain"  color="#000000"  background="#00ffffff"  just="left" />
                       <TextTraits font="SansSerif"  size="9"  name="Numbers"  style="plain"  color="#000000"  background="#00ffffff"  just="left" />
                       <TextTraits font="SansSerif"  size="9"  name="Legend"  style="plain"  color="#000000"  background="#00ffffff"  just="left" />
                       <WindowPosition x="234"  y="76"  width="627"  height="704"  displayed="1"  panelState="---" />
                     </GraphEnvironment>
                   </Graph>
                   <Gate gating:id="ID1648495309"  gating:parent_id="ID1679098526" >
                     <gating:RectangleGate eventsInside="1"  annoOffsetX="0"  annoOffsetY="0"  tint="#000000"  isTinted="0"  lineWeight="Normal"  userDefined="1"  percentX="0"  percentY="0" >
                       <gating:dimension gating:min="987.2805165610293" >
                         <data-type:fcs-dimension data-type:name="Comp-Green A 780_40-A" />
                       </gating:dimension>
                       <gating:dimension gating:min="1002.2642109600702" >
                         <data-type:fcs-dimension data-type:name="Comp-Red C 660_20-A" />
                       </gating:dimension>
                     </gating:RectangleGate>
                   </Gate>
                 </Population>
                 <Population name="Q3: Comp-Green A 780_40-A+ , Comp-Red C 660_20-A-"  annotation=""  owningGroup="RA and O2 ki67 021722-1"  expanded="1"  sortPriority="10"  count="40" >
                   <Graph smoothing="0"  backColor="#ffffff"  foreColor="#000000"  heatMapStatParameter="Blue B 515_20-A"  type="Pseudocolor"  fast="1" >
                     <Axis dimension="x"  name="Comp-Green A 780_40-A"  label=""  auto="auto" />
                     <Axis dimension="y"  name="Comp-Red C 660_20-A"  label=""  auto="auto" />
                     <GraphSettings level="5%"  smoothingHighResolution="1"  contourHighResolution="1"  histogramSmoothingCount="0"  graphResolution="256"  showOutliers="0"  drawLargeDots="0"  dotsToDraw="8000"  tint="le.chartfill.tinted.40"  lineWeight="le.lineweight.normal"  lineStyle="le.linestyle.solid" />
                     <GraphEnvironment showGrid="0"  showAxes="tnlTNL"  showGates="1"  showFreqOnPlots="1"  showGateNameOnPlots="1"  showMedians="0"  showUncomped="0"  addEventParam="0"  lastYAxisName="" >
                       <TextTraits font="SansSerif"  size="11"  name="Labels"  style="plain"  color="#000000"  background="#00ffffff"  just="left" />
                       <TextTraits font="SansSerif"  size="11"  name="LayoutGates"  style="plain"  color="#000000"  background="#00ffffff"  just="left" />
                       <TextTraits font="SansSerif"  size="9"  name="Numbers"  style="plain"  color="#000000"  background="#00ffffff"  just="left" />
                       <TextTraits font="SansSerif"  size="9"  name="Legend"  style="plain"  color="#000000"  background="#00ffffff"  just="left" />
                       <WindowPosition x="234"  y="76"  width="627"  height="704"  displayed="1"  panelState="---" />
                     </GraphEnvironment>
                   </Graph>
                   <Gate gating:id="ID2067741561"  gating:parent_id="ID1679098526" >
                     <gating:RectangleGate eventsInside="1"  annoOffsetX="0"  annoOffsetY="0"  tint="#000000"  isTinted="0"  lineWeight="Normal"  userDefined="1"  percentX="0"  percentY="0" >
                       <gating:dimension gating:min="987.2805165610293" >
                         <data-type:fcs-dimension data-type:name="Comp-Green A 780_40-A" />
                       </gating:dimension>
                       <gating:dimension gating:max="1002.2642109600702" >
                         <data-type:fcs-dimension data-type:name="Comp-Red C 660_20-A" />
                       </gating:dimension>
                     </gating:RectangleGate>
                   </Gate>
                 </Population>
                 <Population name="Q4: Comp-Green A 780_40-A- , Comp-Red C 660_20-A-"  annotation=""  owningGroup="RA and O2 ki67 021722-1"  expanded="1"  sortPriority="10"  count="41470" >
                   <Graph smoothing="0"  backColor="#ffffff"  foreColor="#000000"  heatMapStatParameter="Blue B 515_20-A"  type="Pseudocolor"  fast="1" >
                     <Axis dimension="x"  name="Comp-Green A 780_40-A"  label=""  auto="auto" />
                     <Axis dimension="y"  name="Comp-Red C 660_20-A"  label=""  auto="auto" />
                     <GraphSettings level="5%"  smoothingHighResolution="1"  contourHighResolution="1"  histogramSmoothingCount="0"  graphResolution="256"  showOutliers="0"  drawLargeDots="0"  dotsToDraw="8000"  tint="le.chartfill.tinted.40"  lineWeight="le.lineweight.normal"  lineStyle="le.linestyle.solid" />
                     <GraphEnvironment showGrid="0"  showAxes="tnlTNL"  showGates="1"  showFreqOnPlots="1"  showGateNameOnPlots="1"  showMedians="0"  showUncomped="0"  addEventParam="0"  lastYAxisName="" >
                       <TextTraits font="SansSerif"  size="11"  name="Labels"  style="plain"  color="#000000"  background="#00ffffff"  just="left" />
                       <TextTraits font="SansSerif"  size="11"  name="LayoutGates"  style="plain"  color="#000000"  background="#00ffffff"  just="left" />
                       <TextTraits font="SansSerif"  size="9"  name="Numbers"  style="plain"  color="#000000"  background="#00ffffff"  just="left" />
                       <TextTraits font="SansSerif"  size="9"  name="Legend"  style="plain"  color="#000000"  background="#00ffffff"  just="left" />
                       <WindowPosition x="234"  y="76"  width="627"  height="704"  displayed="1"  panelState="---" />
                     </GraphEnvironment>
                   </Graph>
                   <Gate gating:id="ID930273138"  gating:parent_id="ID1679098526" >
                     <gating:RectangleGate eventsInside="1"  annoOffsetX="0"  annoOffsetY="0"  tint="#000000"  isTinted="0"  lineWeight="Normal"  userDefined="1"  percentX="0"  percentY="0" >
                       <gating:dimension gating:max="987.2805165610293" >
                         <data-type:fcs-dimension data-type:name="Comp-Green A 780_40-A" />
                       </gating:dimension>
                       <gating:dimension gating:max="1002.2642109600702" >
                         <data-type:fcs-dimension data-type:name="Comp-Red C 660_20-A" />
                       </gating:dimension>
                     </gating:RectangleGate>
                   </Gate>
                 </Population>
               </Subpopulations>
             </Population>
           </Subpopulations>
         </Population>
       </Subpopulations>
       <Group name="RA and O2 ki67 021722-1"  live="0"  role="ws.group.dlog.test"  key=""  synchronized="0"  foreground="#0000d0"  fontStyle="bold" >
         <Criteria/>
         <SampleRefs>
           <SampleRef sampleID="4" />
           <SampleRef sampleID="2" />
           <SampleRef sampleID="11" />
           <SampleRef sampleID="22" />
           <SampleRef sampleID="1" />
           <SampleRef sampleID="24" />
           <SampleRef sampleID="8" />
           <SampleRef sampleID="12" />
           <SampleRef sampleID="6" />
           <SampleRef sampleID="19" />
           <SampleRef sampleID="21" />
           <SampleRef sampleID="7" />
           <SampleRef sampleID="5" />
           <SampleRef sampleID="16" />
           <SampleRef sampleID="25" />
           <SampleRef sampleID="3" />
           <SampleRef sampleID="27" />
           <SampleRef sampleID="17" />
           <SampleRef sampleID="20" />
           <SampleRef sampleID="26" />
           <SampleRef sampleID="30" />
           <SampleRef sampleID="18" />
           <SampleRef sampleID="23" />
           <SampleRef sampleID="29" />
           <SampleRef sampleID="15" />
           <SampleRef sampleID="10" />
           <SampleRef sampleID="28" />
           <SampleRef sampleID="14" />
           <SampleRef sampleID="13" />
           <SampleRef sampleID="9" />
         </SampleRefs>
         <Keywords/>
       </Group>
     </GroupNode>
   </Groups>
   <SampleList>
     <Sample>
       <DataSet uri="file:/Users/minyee/Desktop/Flow%20file%20orginal/RA%20and%20O2%20ki67%20021722-1/Compensation%20Controls_Red%20C%20660,2f,20%20Stained%20Control_005.fcs"  sampleID="22" />
       <transforms:spilloverMatrix spectral="0"  prefix="Comp-"  name="Compensation-2"  editable="0"  color="#ff9933"  version="FlowJo-10.7.1"  status="FINALIZED"  transforms:id="8f155812-1118-4c05-b59a-b6b91b7b9185"  suffix="" >
         <data-type:parameters>
           <data-type:parameter data-type:name="Blue B 515_20-A"  userProvidedCompInfix="Comp-Blue B 515_20-A" />
           <data-type:parameter data-type:name="Green A 780_40-A"  userProvidedCompInfix="Comp-Green A 780_40-A" />
           <data-type:parameter data-type:name="Green E 575_25-A"  userProvidedCompInfix="Comp-Green E 575_25-A" />
           <data-type:parameter data-type:name="Red C 660_20-A"  userProvidedCompInfix="Comp-Red C 660_20-A" />
           <data-type:parameter data-type:name="Violet B 705_70-A"  userProvidedCompInfix="Comp-Violet B 705_70-A" />
           <data-type:parameter data-type:name="Violet D 605_40-A"  userProvidedCompInfix="Comp-Violet D 605_40-A" />
           <data-type:parameter data-type:name="Violet F 560_40-A"  userProvidedCompInfix="Comp-Violet F 560_40-A" />
           <data-type:parameter data-type:name="Violet H 450_50-A"  userProvidedCompInfix="Comp-Violet H 450_50-A" />
         </data-type:parameters>
         <transforms:spillover data-type:parameter="Blue B 515_20-A"  userProvidedCompInfix="Comp-Blue B 515_20-A" >
           <transforms:coefficient data-type:parameter="Blue B 515_20-A"  transforms:value="1" />
           <transforms:coefficient data-type:parameter="Green A 780_40-A"  transforms:value="0.000797891" />
           <transforms:coefficient data-type:parameter="Green E 575_25-A"  transforms:value="0.0053017033" />
           <transforms:coefficient data-type:parameter="Red C 660_20-A"  transforms:value="-0.0003318802" />
           <transforms:coefficient data-type:parameter="Violet B 705_70-A"  transforms:value="0.0001595786" />
           <transforms:coefficient data-type:parameter="Violet D 605_40-A"  transforms:value="0.0075959864" />
           <transforms:coefficient data-type:parameter="Violet F 560_40-A"  transforms:value="0.0031920793" />
           <transforms:coefficient data-type:parameter="Violet H 450_50-A"  transforms:value="0.001468193" />
         </transforms:spillover>
         <transforms:spillover data-type:parameter="Green A 780_40-A"  userProvidedCompInfix="Comp-Green A 780_40-A" >
           <transforms:coefficient data-type:parameter="Blue B 515_20-A"  transforms:value="0.0021019127" />
           <transforms:coefficient data-type:parameter="Green A 780_40-A"  transforms:value="1" />
           <transforms:coefficient data-type:parameter="Green E 575_25-A"  transforms:value="0.0440649452" />
           <transforms:coefficient data-type:parameter="Red C 660_20-A"  transforms:value="0.0001985971" />
           <transforms:coefficient data-type:parameter="Violet B 705_70-A"  transforms:value="0.0004771004" />
           <transforms:coefficient data-type:parameter="Violet D 605_40-A"  transforms:value="0.0010591904" />
           <transforms:coefficient data-type:parameter="Violet F 560_40-A"  transforms:value="0.0004771044" />
           <transforms:coefficient data-type:parameter="Violet H 450_50-A"  transforms:value="0.0027389182" />
         </transforms:spillover>
         <transforms:spillover data-type:parameter="Green E 575_25-A"  userProvidedCompInfix="Comp-Green E 575_25-A" >
           <transforms:coefficient data-type:parameter="Blue B 515_20-A"  transforms:value="0.0011406821" />
           <transforms:coefficient data-type:parameter="Green A 780_40-A"  transforms:value="0.0040683291" />
           <transforms:coefficient data-type:parameter="Green E 575_25-A"  transforms:value="1" />
           <transforms:coefficient data-type:parameter="Red C 660_20-A"  transforms:value="0.0002578681" />
           <transforms:coefficient data-type:parameter="Violet B 705_70-A"  transforms:value="0.001982137" />
           <transforms:coefficient data-type:parameter="Violet D 605_40-A"  transforms:value="0.0847617293" />
           <transforms:coefficient data-type:parameter="Violet F 560_40-A"  transforms:value="0.0159600729" />
           <transforms:coefficient data-type:parameter="Violet H 450_50-A"  transforms:value="0.0275866111" />
         </transforms:spillover>
         <transforms:spillover data-type:parameter="Red C 660_20-A"  userProvidedCompInfix="Comp-Red C 660_20-A" >
           <transforms:coefficient data-type:parameter="Blue B 515_20-A"  transforms:value="0.0003058667" />
           <transforms:coefficient data-type:parameter="Green A 780_40-A"  transforms:value="0.0100893234" />
           <transforms:coefficient data-type:parameter="Green E 575_25-A"  transforms:value="-0.0027617379" />
           <transforms:coefficient data-type:parameter="Red C 660_20-A"  transforms:value="1" />
           <transforms:coefficient data-type:parameter="Violet B 705_70-A"  transforms:value="0.0055024781" />
           <transforms:coefficient data-type:parameter="Violet D 605_40-A"  transforms:value="-0.0049244109" />
           <transforms:coefficient data-type:parameter="Violet F 560_40-A"  transforms:value="-0.0003056579" />
           <transforms:coefficient data-type:parameter="Violet H 450_50-A"  transforms:value="0.0141389537" />
         </transforms:spillover>
         <transforms:spillover data-type:parameter="Violet B 705_70-A"  userProvidedCompInfix="Comp-Violet B 705_70-A" >
           <transforms:coefficient data-type:parameter="Blue B 515_20-A"  transforms:value="0" />
           <transforms:coefficient data-type:parameter="Green A 780_40-A"  transforms:value="0.009968135" />
           <transforms:coefficient data-type:parameter="Green E 575_25-A"  transforms:value="-0.0024996273" />
           <transforms:coefficient data-type:parameter="Red C 660_20-A"  transforms:value="0.0056115637" />
           <transforms:coefficient data-type:parameter="Violet B 705_70-A"  transforms:value="1" />
           <transforms:coefficient data-type:parameter="Violet D 605_40-A"  transforms:value="0.003675704" />
           <transforms:coefficient data-type:parameter="Violet F 560_40-A"  transforms:value="0.0021073731" />
           <transforms:coefficient data-type:parameter="Violet H 450_50-A"  transforms:value="0.4725246628" />
         </transforms:spillover>
         <transforms:spillover data-type:parameter="Violet D 605_40-A"  userProvidedCompInfix="Comp-Violet D 605_40-A" >
           <transforms:coefficient data-type:parameter="Blue B 515_20-A"  transforms:value="-0.0000346737" />
           <transforms:coefficient data-type:parameter="Green A 780_40-A"  transforms:value="0.0034041991" />
           <transforms:coefficient data-type:parameter="Green E 575_25-A"  transforms:value="0.014198257" />
           <transforms:coefficient data-type:parameter="Red C 660_20-A"  transforms:value="0.0013805414" />
           <transforms:coefficient data-type:parameter="Violet B 705_70-A"  transforms:value="0.0511620719" />
           <transforms:coefficient data-type:parameter="Violet D 605_40-A"  transforms:value="1" />
           <transforms:coefficient data-type:parameter="Violet F 560_40-A"  transforms:value="0.0019770955" />
           <transforms:coefficient data-type:parameter="Violet H 450_50-A"  transforms:value="0.0442530128" />
         </transforms:spillover>
         <transforms:spillover data-type:parameter="Violet F 560_40-A"  userProvidedCompInfix="Comp-Violet F 560_40-A" >
           <transforms:coefficient data-type:parameter="Blue B 515_20-A"  transforms:value="-11.0030533003" />
           <transforms:coefficient data-type:parameter="Green A 780_40-A"  transforms:value="0.9999835595" />
           <transforms:coefficient data-type:parameter="Green E 575_25-A"  transforms:value="-32.054883609" />
           <transforms:coefficient data-type:parameter="Red C 660_20-A"  transforms:value="-109.8987826205" />
           <transforms:coefficient data-type:parameter="Violet B 705_70-A"  transforms:value="-0.4999933124" />
           <transforms:coefficient data-type:parameter="Violet D 605_40-A"  transforms:value="-38.1338027602" />
           <transforms:coefficient data-type:parameter="Violet F 560_40-A"  transforms:value="1" />
           <transforms:coefficient data-type:parameter="Violet H 450_50-A"  transforms:value="-60.535310611" />
         </transforms:spillover>
         <transforms:spillover data-type:parameter="Violet H 450_50-A"  userProvidedCompInfix="Comp-Violet H 450_50-A" >
           <transforms:coefficient data-type:parameter="Blue B 515_20-A"  transforms:value="0.0001976763" />
           <transforms:coefficient data-type:parameter="Green A 780_40-A"  transforms:value="0.0000987629" />
           <transforms:coefficient data-type:parameter="Green E 575_25-A"  transforms:value="-0.0002975056" />
           <transforms:coefficient data-type:parameter="Red C 660_20-A"  transforms:value="-0.0001027007" />
           <transforms:coefficient data-type:parameter="Violet B 705_70-A"  transforms:value="0.0002469125" />
           <transforms:coefficient data-type:parameter="Violet D 605_40-A"  transforms:value="0.0077189153" />
           <transforms:coefficient data-type:parameter="Violet F 560_40-A"  transforms:value="0.0036105596" />
           <transforms:coefficient data-type:parameter="Violet H 450_50-A"  transforms:value="1" />
         </transforms:spillover>
       </transforms:spilloverMatrix>
       <Transformations>
         <transforms:linear transforms:minRange="0"  transforms:maxRange="288358.4"  gain="1" >
           <data-type:parameter data-type:name="FSC-A" />
         </transforms:linear>
         <transforms:linear transforms:minRange="0"  transforms:maxRange="262144"  gain="1" >
           <data-type:parameter data-type:name="FSC-H" />
         </transforms:linear>
         <transforms:linear transforms:minRange="0"  transforms:maxRange="262144"  gain="1" >
           <data-type:parameter data-type:name="FSC-W" />
         </transforms:linear>
         <transforms:linear transforms:minRange="0"  transforms:maxRange="262144"  gain="1" >
           <data-type:parameter data-type:name="SSC-A" />
         </transforms:linear>
         <transforms:linear transforms:minRange="0"  transforms:maxRange="262144"  gain="1" >
           <data-type:parameter data-type:name="SSC-H" />
         </transforms:linear>
         <transforms:linear transforms:minRange="0"  transforms:maxRange="262144"  gain="1" >
           <data-type:parameter data-type:name="SSC-W" />
         </transforms:linear>
         <transforms:biex transforms:length="256"  transforms:maxRange="262144"  transforms:neg="0"  transforms:width="-100"  transforms:pos="4.418539922" >
           <data-type:parameter data-type:name="Blue B 515_20-A" />
         </transforms:biex>
         <transforms:biex transforms:length="256"  transforms:maxRange="262144"  transforms:neg="0"  transforms:width="-100"  transforms:pos="4.418539922" >
           <data-type:parameter data-type:name="Violet H 450_50-A" />
         </transforms:biex>
         <transforms:log transforms:offset="3"  transforms:decades="4.9414186672" >
           <data-type:parameter data-type:name="Violet F 560_40-A" />
         </transforms:log>
         <transforms:biex transforms:length="256"  transforms:maxRange="262144"  transforms:neg="0"  transforms:width="-100"  transforms:pos="4.418539922" >
           <data-type:parameter data-type:name="Red C 660_20-A" />
         </transforms:biex>
         <transforms:biex transforms:length="256"  transforms:maxRange="262144"  transforms:neg="0"  transforms:width="-100"  transforms:pos="4.418539922" >
           <data-type:parameter data-type:name="Green E 575_25-A" />
         </transforms:biex>
         <transforms:biex transforms:length="256"  transforms:maxRange="262144"  transforms:neg="0"  transforms:width="-100"  transforms:pos="4.418539922" >
           <data-type:parameter data-type:name="Green A 780_40-A" />
         </transforms:biex>
         <transforms:biex transforms:length="256"  transforms:maxRange="262144"  transforms:neg="0"  transforms:width="-100"  transforms:pos="4.418539922" >
           <data-type:parameter data-type:name="Violet B 705_70-A" />
         </transforms:biex>
         <transforms:biex transforms:length="256"  transforms:maxRange="262144"  transforms:neg="0"  transforms:width="-100"  transforms:pos="4.418539922" >
           <data-type:parameter data-type:name="Violet D 605_40-A" />
         </transforms:biex>
         <transforms:linear transforms:minRange="0.6348401558"  transforms:maxRange="39"  gain="0.0104072157" >
           <data-type:parameter data-type:name="Time" />
         </transforms:linear>
         <transforms:biex transforms:length="256"  transforms:maxRange="262144"  transforms:neg="0"  transforms:width="-100"  transforms:pos="4.418539922" >
           <data-type:parameter data-type:name="Comp-Blue B 515_20-A" />
         </transforms:biex>
         <transforms:biex transforms:length="256"  transforms:maxRange="262144"  transforms:neg="0"  transforms:width="-100"  transforms:pos="4.418539922" >
           <data-type:parameter data-type:name="Comp-Green A 780_40-A" />
         </transforms:biex>
         <transforms:biex transforms:length="256"  transforms:maxRange="262144"  transforms:neg="0"  transforms:width="-100"  transforms:pos="4.418539922" >
           <data-type:parameter data-type:name="Comp-Green E 575_25-A" />
         </transforms:biex>
         <transforms:biex transforms:length="256"  transforms:maxRange="262144"  transforms:neg="0"  transforms:width="-100"  transforms:pos="4.418539922" >
           <data-type:parameter data-type:name="Comp-Red C 660_20-A" />
         </transforms:biex>
         <transforms:biex transforms:length="256"  transforms:maxRange="262144"  transforms:neg="0"  transforms:width="-100"  transforms:pos="4.418539922" >
           <data-type:parameter data-type:name="Comp-Violet B 705_70-A" />
         </transforms:biex>
         <transforms:biex transforms:length="256"  transforms:maxRange="262144"  transforms:neg="0"  transforms:width="-100"  transforms:pos="4.418539922" >
           <data-type:parameter data-type:name="Comp-Violet D 605_40-A" />
         </transforms:biex>
         <transforms:log transforms:offset="3"  transforms:decades="4.9414186672" >
           <data-type:parameter data-type:name="Comp-Violet F 560_40-A" />
         </transforms:log>
         <transforms:biex transforms:length="256"  transforms:maxRange="262144"  transforms:neg="0"  transforms:width="-100"  transforms:pos="4.418539922" >
           <data-type:parameter data-type:name="Comp-Violet H 450_50-A" />
         </transforms:biex>
       </Transformations>
       <Keywords>
         <Keyword name="FJ_FCS_VERSION"  value="3" />
         <Keyword name="$BEGINANALYSIS"  value="0" />
         <Keyword name="$ENDANALYSIS"  value="0" />
         <Keyword name="$BEGINSTEXT"  value="0" />
         <Keyword name="$ENDSTEXT"  value="0" />
         <Keyword name="$BEGINDATA"  value="3212" />
         <Keyword name="$ENDDATA"  value="303211             " />
         <Keyword name="$FIL"  value="Compensation Controls_Red C 660,2f,20 Stained Control_005.fcs" />
         <Keyword name="$SYS"  value="Windows 7 6.1" />
         <Keyword name="$TOT"  value="5000               " />
         <Keyword name="$PAR"  value="15" />
         <Keyword name="$MODE"  value="L" />
         <Keyword name="$BYTEORD"  value="4,3,2,1" />
         <Keyword name="$DATATYPE"  value="F" />
         <Keyword name="$NEXTDATA"  value="0" />
         <Keyword name="CREATOR"  value="BD FACSDiva Software Version 8.0.1" />
         <Keyword name="TUBE NAME"  value="Red C 660_20 Stained Control" />
         <Keyword name="$SRC"  value="Compensation Controls" />
         <Keyword name="EXPERIMENT NAME"  value="RA and O2 ki67 021722" />
         <Keyword name="GUID"  value="0924272c-9e75-4984-b603-7dbd2956277f" />
         <Keyword name="$DATE"  value="17-FEB-2022" />
         <Keyword name="$BTIM"  value="09:41:37" />
         <Keyword name="$ETIM"  value="09:42:16" />
         <Keyword name="$CYT"  value="Fozzie Bear (LSRII)" />
         <Keyword name="SETTINGS"  value="Cytometer" />
         <Keyword name="CYTNUM"  value="H47100017" />
         <Keyword name="WINDOW EXTENSION"  value="7.00" />
         <Keyword name="EXPORT USER NAME"  value="FozzieUser" />
         <Keyword name="EXPORT TIME"  value="17-FEB-2022-15:01:47" />
         <Keyword name="$OP"  value="FozzieUser" />
         <Keyword name="FSC ASF"  value="0.73" />
         <Keyword name="AUTOBS"  value="TRUE" />
         <Keyword name="$INST"  value=" " />
         <Keyword name="LASER1NAME"  value="Blue" />
         <Keyword name="LASER1DELAY"  value="0.00" />
         <Keyword name="LASER1ASF"  value="0.94" />
         <Keyword name="LASER2NAME"  value="Violet" />
         <Keyword name="LASER2DELAY"  value="16.61" />
         <Keyword name="LASER2ASF"  value="0.59" />
         <Keyword name="LASER3NAME"  value="Red" />
         <Keyword name="LASER3DELAY"  value="38.41" />
         <Keyword name="LASER3ASF"  value="0.61" />
         <Keyword name="LASER4NAME"  value="Green" />
         <Keyword name="LASER4DELAY"  value="55.87" />
         <Keyword name="LASER4ASF"  value="0.62" />
         <Keyword name="$TIMESTEP"  value="0.01" />
         <Keyword name="SPILL"  value="8,Blue B 515_20-A,Violet H 450_50-A,Violet F 560_40-A,Red C 660_20-A,Green E 575_25-A,Green A 780_40-A,Violet B 705_70-A,Violet D 605_40-A,1,0,0,0,0,0,0,0,0,1,0,0,0,0,0,0,0,0,1,0,0,0,0,0,0,0,0,1,0,0,0,0,0,0,0,0,1,0,0,0,0,0,0,0,0,1,0,0,0,0,0,0,0,0,1,0,0,0,0,0,0,0,0,1" />
         <Keyword name="THRESHOLD"  value="FSC,5000" />
         <Keyword name="$P1N"  value="FSC-A" />
         <Keyword name="$P1R"  value="262144" />
         <Keyword name="$P1B"  value="32" />
         <Keyword name="$P1E"  value="0,0" />
         <Keyword name="$P1V"  value="209" />
         <Keyword name="$P1G"  value="1.0" />
         <Keyword name="P1DISPLAY"  value="LIN" />
         <Keyword name="P1BS"  value="0" />
         <Keyword name="P1MS"  value="0" />
         <Keyword name="$P2N"  value="FSC-H" />
         <Keyword name="$P2R"  value="262144" />
         <Keyword name="$P2B"  value="32" />
         <Keyword name="$P2E"  value="0,0" />
         <Keyword name="$P2V"  value="209" />
         <Keyword name="$P2G"  value="1.0" />
         <Keyword name="P2DISPLAY"  value="LIN" />
         <Keyword name="P2BS"  value="0" />
         <Keyword name="P2MS"  value="0" />
         <Keyword name="$P3N"  value="FSC-W" />
         <Keyword name="$P3R"  value="262144" />
         <Keyword name="$P3B"  value="32" />
         <Keyword name="$P3E"  value="0,0" />
         <Keyword name="$P3V"  value="209" />
         <Keyword name="$P3G"  value="1.0" />
         <Keyword name="P3BS"  value="-1" />
         <Keyword name="P3MS"  value="0" />
         <Keyword name="$P4N"  value="SSC-A" />
         <Keyword name="$P4R"  value="262144" />
         <Keyword name="$P4B"  value="32" />
         <Keyword name="$P4E"  value="0,0" />
         <Keyword name="$P4V"  value="200" />
         <Keyword name="$P4G"  value="1.0" />
         <Keyword name="P4DISPLAY"  value="LIN" />
         <Keyword name="P4BS"  value="0" />
         <Keyword name="P4MS"  value="0" />
         <Keyword name="$P5N"  value="SSC-H" />
         <Keyword name="$P5R"  value="262144" />
         <Keyword name="$P5B"  value="32" />
         <Keyword name="$P5E"  value="0,0" />
         <Keyword name="$P5V"  value="200" />
         <Keyword name="$P5G"  value="1.0" />
         <Keyword name="P5DISPLAY"  value="LIN" />
         <Keyword name="P5BS"  value="0" />
         <Keyword name="P5MS"  value="0" />
         <Keyword name="$P6N"  value="SSC-W" />
         <Keyword name="$P6R"  value="262144" />
         <Keyword name="$P6B"  value="32" />
         <Keyword name="$P6E"  value="0,0" />
         <Keyword name="$P6V"  value="200" />
         <Keyword name="$P6G"  value="1.0" />
         <Keyword name="P6BS"  value="-1" />
         <Keyword name="P6MS"  value="0" />
         <Keyword name="$P7N"  value="Blue B 515_20-A" />
         <Keyword name="$P7R"  value="262144" />
         <Keyword name="$P7B"  value="32" />
         <Keyword name="$P7E"  value="0,0" />
         <Keyword name="$P7V"  value="500" />
         <Keyword name="$P7G"  value="1.0" />
         <Keyword name="P7DISPLAY"  value="LOG" />
         <Keyword name="P7BS"  value="67" />
         <Keyword name="P7MS"  value="0" />
         <Keyword name="$P8N"  value="Violet H 450_50-A" />
         <Keyword name="$P8R"  value="262144" />
         <Keyword name="$P8B"  value="32" />
         <Keyword name="$P8E"  value="0,0" />
         <Keyword name="$P8V"  value="600" />
         <Keyword name="$P8G"  value="1.0" />
         <Keyword name="P8DISPLAY"  value="LOG" />
         <Keyword name="P8BS"  value="350" />
         <Keyword name="P8MS"  value="0" />
         <Keyword name="$P9N"  value="Violet F 560_40-A" />
         <Keyword name="$P9R"  value="262144" />
         <Keyword name="$P9B"  value="32" />
         <Keyword name="$P9E"  value="0,0" />
         <Keyword name="$P9V"  value="470" />
         <Keyword name="$P9G"  value="1.0" />
         <Keyword name="P9DISPLAY"  value="LOG" />
         <Keyword name="P9BS"  value="53" />
         <Keyword name="P9MS"  value="0" />
         <Keyword name="$P10N"  value="Red C 660_20-A" />
         <Keyword name="$P10R"  value="262144" />
         <Keyword name="$P10B"  value="32" />
         <Keyword name="$P10E"  value="0,0" />
         <Keyword name="$P10V"  value="610" />
         <Keyword name="$P10G"  value="1.0" />
         <Keyword name="P10DISPLAY"  value="LOG" />
         <Keyword name="P10BS"  value="92" />
         <Keyword name="P10MS"  value="0" />
         <Keyword name="$P11N"  value="Green E 575_25-A" />
         <Keyword name="$P11R"  value="262144" />
         <Keyword name="$P11B"  value="32" />
         <Keyword name="$P11E"  value="0,0" />
         <Keyword name="$P11V"  value="593" />
         <Keyword name="$P11G"  value="1.0" />
         <Keyword name="P11DISPLAY"  value="LOG" />
         <Keyword name="P11BS"  value="181" />
         <Keyword name="P11MS"  value="0" />
         <Keyword name="$P12N"  value="Green A 780_40-A" />
         <Keyword name="$P12R"  value="262144" />
         <Keyword name="$P12B"  value="32" />
         <Keyword name="$P12E"  value="0,0" />
         <Keyword name="$P12V"  value="539" />
         <Keyword name="$P12G"  value="1.0" />
         <Keyword name="P12DISPLAY"  value="LOG" />
         <Keyword name="P12BS"  value="202" />
         <Keyword name="P12MS"  value="0" />
         <Keyword name="$P13N"  value="Violet B 705_70-A" />
         <Keyword name="$P13R"  value="262144" />
         <Keyword name="$P13B"  value="32" />
         <Keyword name="$P13E"  value="0,0" />
         <Keyword name="$P13V"  value="545" />
         <Keyword name="$P13G"  value="1.0" />
         <Keyword name="P13DISPLAY"  value="LOG" />
         <Keyword name="P13BS"  value="43" />
         <Keyword name="P13MS"  value="0" />
         <Keyword name="$P14N"  value="Violet D 605_40-A" />
         <Keyword name="$P14R"  value="262144" />
         <Keyword name="$P14B"  value="32" />
         <Keyword name="$P14E"  value="0,0" />
         <Keyword name="$P14V"  value="593" />
         <Keyword name="$P14G"  value="1.0" />
         <Keyword name="P14DISPLAY"  value="LOG" />
         <Keyword name="P14BS"  value="52" />
         <Keyword name="P14MS"  value="0" />
         <Keyword name="$P15N"  value="Time" />
         <Keyword name="$P15R"  value="262144" />
         <Keyword name="$P15B"  value="32" />
         <Keyword name="$P15E"  value="0,0" />
         <Keyword name="$P15G"  value="0.01" />
         <Keyword name="P15BS"  value="0" />
         <Keyword name="P15MS"  value="0" />
         <Keyword name="CST SETUP STATUS"  value="SUCCESS" />
         <Keyword name="CST BEADS LOT ID"  value="35688" />
         <Keyword name="CYTOMETER CONFIG NAME"  value="New Configuration 122809" />
         <Keyword name="CYTOMETER CONFIG CREATE DATE"  value="2009-12-28T15:03:55-05:00" />
         <Keyword name="CST SETUP DATE"  value="2022-02-17T07:35:49-05:00" />
         <Keyword name="CST BASELINE DATE"  value="2022-01-14T00:53:58-05:00" />
         <Keyword name="CST BEADS EXPIRED"  value="False" />
         <Keyword name="CST PERFORMANCE EXPIRED"  value="2022-02-19T07:35:49-05:00" />
         <Keyword name="CST REGULATORY STATUS"  value="RUO Performance Check" />
         <Keyword name="$P1S"  value="" />
         <Keyword name="$P2S"  value="" />
         <Keyword name="$P3S"  value="" />
         <Keyword name="$P4S"  value="" />
         <Keyword name="$P5S"  value="" />
         <Keyword name="$P6S"  value="" />
         <Keyword name="$P7S"  value="" />
         <Keyword name="$P8S"  value="" />
         <Keyword name="$P9S"  value="" />
         <Keyword name="$P10S"  value="" />
         <Keyword name="$P11S"  value="" />
         <Keyword name="$P12S"  value="" />
         <Keyword name="$P13S"  value="" />
         <Keyword name="$P14S"  value="" />
         <Keyword name="$P15S"  value="" />
         <Keyword name="$P16N"  value="Comp-Blue B 515_20-A" />
         <Keyword name="$P16S"  value="" />
         <Keyword name="$P16R"  value="262144" />
         <Keyword name="$P17N"  value="Comp-Green A 780_40-A" />
         <Keyword name="$P17S"  value="" />
         <Keyword name="$P17R"  value="262144" />
         <Keyword name="$P18N"  value="Comp-Green E 575_25-A" />
         <Keyword name="$P18S"  value="" />
         <Keyword name="$P18R"  value="262144" />
         <Keyword name="$P19N"  value="Comp-Red C 660_20-A" />
         <Keyword name="$P19S"  value="" />
         <Keyword name="$P19R"  value="262144" />
         <Keyword name="$P20N"  value="Comp-Violet B 705_70-A" />
         <Keyword name="$P20S"  value="" />
         <Keyword name="$P20R"  value="262144" />
         <Keyword name="$P21N"  value="Comp-Violet D 605_40-A" />
         <Keyword name="$P21S"  value="" />
         <Keyword name="$P21R"  value="262144" />
         <Keyword name="$P22N"  value="Comp-Violet F 560_40-A" />
         <Keyword name="$P22S"  value="" />
         <Keyword name="$P22R"  value="262144" />
         <Keyword name="$P23N"  value="Comp-Violet H 450_50-A" />
         <Keyword name="$P23S"  value="" />
         <Keyword name="$P23R"  value="262144" />
       </Keywords>
       <SampleNode name="Compensation Controls_Red C 660,2f,20 Stained Control_005.fcs"  annotation=""  owningGroup=""  expanded="1"  sortPriority="10"  count="5000"  sampleID="22" >
         <Graph smoothing="0"  backColor="#ffffff"  foreColor="#000000"  heatMapStatParameter="Comp-Blue B 515_20-A"  type="Pseudocolor"  fast="1" >
           <Axis dimension="x"  name="FSC-A"  label=""  auto="auto" />
           <Axis dimension="y"  name="SSC-A"  label=""  auto="auto" />
           <GraphSettings level="5%"  smoothingHighResolution="1"  contourHighResolution="1"  histogramSmoothingCount="0"  graphResolution="256"  showOutliers="0"  drawLargeDots="0"  dotsToDraw="8000"  tint="le.chartfill.tinted.40"  lineWeight="le.lineweight.normal"  lineStyle="le.linestyle.solid" />
           <GraphEnvironment showGrid="0"  showAxes="tnlTL"  showGates="1"  showFreqOnPlots="1"  showGateNameOnPlots="1"  showMedians="0"  showUncomped="1"  addEventParam="0"  lastYAxisName="" >
             <TextTraits font="SansSerif"  size="12"  name="Labels"  style="plain"  color="#000000"  background="#00ffffff"  just="left" />
             <TextTraits font="SansSerif"  size="11"  name="LayoutGates"  style="plain"  color="#000000"  background="#00ffffff"  just="left" />
             <TextTraits font="SansSerif"  size="8"  name="Numbers"  style="plain"  color="#000000"  background="#00ffffff"  just="left" />
             <TextTraits font="SansSerif"  size="22"  name="Legend"  style="bold"  color="#000000"  background="#00ffffff"  just="left" />
             <WindowPosition x="0"  y="37"  width="390"  height="582"  displayed="0"  panelState="---" />
           </GraphEnvironment>
         </Graph>
         <Subpopulations>
           <Population name="Lymphocytes"  annotation=""  owningGroup="RA and O2 ki67 021722-1"  expanded="0"  sortPriority="10"  count="4986" >
             <Graph smoothing="0"  backColor="#ffffff"  foreColor="#000000"  heatMapStatParameter="Blue B 515_20-A"  type="Pseudocolor"  fast="1" >
               <Axis dimension="x"  name="Comp-Violet F 560_40-A"  label=""  auto="auto" />
               <Axis dimension="y"  name="SSC-A"  label=""  auto="auto" />
               <GraphSettings level="5%"  smoothingHighResolution="1"  contourHighResolution="1"  histogramSmoothingCount="0"  graphResolution="256"  showOutliers="0"  drawLargeDots="0"  dotsToDraw="8000"  tint="le.chartfill.tinted.40"  lineWeight="le.lineweight.normal"  lineStyle="le.linestyle.solid" />
               <GraphEnvironment showGrid="0"  showAxes="tnlTNL"  showGates="1"  showFreqOnPlots="1"  showGateNameOnPlots="1"  showMedians="0"  showUncomped="0"  addEventParam="0"  lastYAxisName="" >
                 <TextTraits font="SansSerif"  size="11"  name="Labels"  style="plain"  color="#000000"  background="#00ffffff"  just="left" />
                 <TextTraits font="SansSerif"  size="11"  name="LayoutGates"  style="plain"  color="#000000"  background="#00ffffff"  just="left" />
                 <TextTraits font="SansSerif"  size="9"  name="Numbers"  style="plain"  color="#000000"  background="#00ffffff"  just="left" />
                 <TextTraits font="SansSerif"  size="9"  name="Legend"  style="plain"  color="#000000"  background="#00ffffff"  just="left" />
                 <WindowPosition x="234"  y="76"  width="627"  height="704"  displayed="1"  panelState="---" />
               </GraphEnvironment>
             </Graph>
             <Gate gating:id="ID379861237" >
               <gating:RectangleGate eventsInside="1"  annoOffsetX="0"  annoOffsetY="0"  tint="#000000"  isTinted="0"  lineWeight="Normal"  userDefined="1"  percentX="0"  percentY="0" >
                 <gating:dimension gating:min="5872.879837067209"  gating:max="261930.44073319758" >
                   <data-type:fcs-dimension data-type:name="FSC-A" />
                 </gating:dimension>
                 <gating:dimension gating:min="-1413.1752021563343"  gating:max="216215.80592991915" >
                   <data-type:fcs-dimension data-type:name="SSC-A" />
                 </gating:dimension>
               </gating:RectangleGate>
             </Gate>
             <Subpopulations>
               <Population name="Live cells"  annotation=""  owningGroup="RA and O2 ki67 021722-1"  expanded="0"  sortPriority="10"  count="2119" >
                 <Graph smoothing="0"  backColor="#ffffff"  foreColor="#000000"  heatMapStatParameter="Blue B 515_20-A"  type="Pseudocolor"  fast="1" >
                   <Axis dimension="x"  name="Comp-Green A 780_40-A"  label=""  auto="auto" />
                   <Axis dimension="y"  name="Comp-Red C 660_20-A"  label=""  auto="auto" />
                   <GraphSettings level="5%"  smoothingHighResolution="1"  contourHighResolution="1"  histogramSmoothingCount="0"  graphResolution="256"  showOutliers="0"  drawLargeDots="0"  dotsToDraw="8000"  tint="le.chartfill.tinted.40"  lineWeight="le.lineweight.normal"  lineStyle="le.linestyle.solid" />
                   <GraphEnvironment showGrid="0"  showAxes="tnlTNL"  showGates="1"  showFreqOnPlots="1"  showGateNameOnPlots="1"  showMedians="0"  showUncomped="0"  addEventParam="0"  lastYAxisName="" >
                     <TextTraits font="SansSerif"  size="11"  name="Labels"  style="plain"  color="#000000"  background="#00ffffff"  just="left" />
                     <TextTraits font="SansSerif"  size="11"  name="LayoutGates"  style="plain"  color="#000000"  background="#00ffffff"  just="left" />
                     <TextTraits font="SansSerif"  size="9"  name="Numbers"  style="plain"  color="#000000"  background="#00ffffff"  just="left" />
                     <TextTraits font="SansSerif"  size="9"  name="Legend"  style="plain"  color="#000000"  background="#00ffffff"  just="left" />
                     <WindowPosition x="151"  y="90"  width="627"  height="704"  displayed="1"  panelState="---" />
                   </GraphEnvironment>
                 </Graph>
                 <Gate gating:id="ID1744451609"  gating:parent_id="ID379861237" >
                   <gating:RectangleGate eventsInside="1"  annoOffsetX="0"  annoOffsetY="0"  tint="#000000"  isTinted="0"  lineWeight="Normal"  userDefined="1"  percentX="0"  percentY="0" >
                     <gating:dimension gating:min="3.447507261088721"  gating:max="346.9277409734372" >
                       <data-type:fcs-dimension data-type:name="Comp-Violet F 560_40-A" />
                     </gating:dimension>
                     <gating:dimension gating:min="-706.5876010781672"  gating:max="195018.17789757412" >
                       <data-type:fcs-dimension data-type:name="SSC-A" />
                     </gating:dimension>
                   </gating:RectangleGate>
                 </Gate>
                 <Subpopulations>
                   <Population name="Q1: Comp-Green A 780_40-A- , Comp-Red C 660_20-A+"  annotation=""  owningGroup="RA and O2 ki67 021722-1"  expanded="0"  sortPriority="10"  count="1867" >
                     <Graph smoothing="0"  backColor="#ffffff"  foreColor="#000000"  heatMapStatParameter="Blue B 515_20-A"  type="Pseudocolor"  fast="1" >
                       <Axis dimension="x"  name="Comp-Green A 780_40-A"  label=""  auto="auto" />
                       <Axis dimension="y"  name="Comp-Red C 660_20-A"  label=""  auto="auto" />
                       <GraphSettings level="5%"  smoothingHighResolution="1"  contourHighResolution="1"  histogramSmoothingCount="0"  graphResolution="256"  showOutliers="0"  drawLargeDots="0"  dotsToDraw="8000"  tint="le.chartfill.tinted.40"  lineWeight="le.lineweight.normal"  lineStyle="le.linestyle.solid" />
                       <GraphEnvironment showGrid="0"  showAxes="tnlTNL"  showGates="1"  showFreqOnPlots="1"  showGateNameOnPlots="1"  showMedians="0"  showUncomped="0"  addEventParam="0"  lastYAxisName="" >
                         <TextTraits font="SansSerif"  size="11"  name="Labels"  style="plain"  color="#000000"  background="#00ffffff"  just="left" />
                         <TextTraits font="SansSerif"  size="11"  name="LayoutGates"  style="plain"  color="#000000"  background="#00ffffff"  just="left" />
                         <TextTraits font="SansSerif"  size="9"  name="Numbers"  style="plain"  color="#000000"  background="#00ffffff"  just="left" />
                         <TextTraits font="SansSerif"  size="9"  name="Legend"  style="plain"  color="#000000"  background="#00ffffff"  just="left" />
                         <WindowPosition x="234"  y="76"  width="627"  height="704"  displayed="1"  panelState="---" />
                       </GraphEnvironment>
                     </Graph>
                     <Gate gating:id="ID1324742672"  gating:parent_id="ID1744451609" >
                       <gating:RectangleGate eventsInside="1"  annoOffsetX="0"  annoOffsetY="0"  tint="#000000"  isTinted="0"  lineWeight="Normal"  userDefined="1"  percentX="0"  percentY="0" >
                         <gating:dimension gating:max="987.2805165610293" >
                           <data-type:fcs-dimension data-type:name="Comp-Green A 780_40-A" />
                         </gating:dimension>
                         <gating:dimension gating:min="1002.2642109600702" >
                           <data-type:fcs-dimension data-type:name="Comp-Red C 660_20-A" />
                         </gating:dimension>
                       </gating:RectangleGate>
                     </Gate>
                   </Population>
                   <Population name="Q2: Comp-Green A 780_40-A+ , Comp-Red C 660_20-A+"  annotation=""  owningGroup="RA and O2 ki67 021722-1"  expanded="0"  sortPriority="10"  count="0" >
                     <Graph smoothing="0"  backColor="#ffffff"  foreColor="#000000"  heatMapStatParameter="Blue B 515_20-A"  type="Pseudocolor"  fast="1" >
                       <Axis dimension="x"  name="Comp-Green A 780_40-A"  label=""  auto="auto" />
                       <Axis dimension="y"  name="Comp-Red C 660_20-A"  label=""  auto="auto" />
                       <GraphSettings level="5%"  smoothingHighResolution="1"  contourHighResolution="1"  histogramSmoothingCount="0"  graphResolution="256"  showOutliers="0"  drawLargeDots="0"  dotsToDraw="8000"  tint="le.chartfill.tinted.40"  lineWeight="le.lineweight.normal"  lineStyle="le.linestyle.solid" />
                       <GraphEnvironment showGrid="0"  showAxes="tnlTNL"  showGates="1"  showFreqOnPlots="1"  showGateNameOnPlots="1"  showMedians="0"  showUncomped="0"  addEventParam="0"  lastYAxisName="" >
                         <TextTraits font="SansSerif"  size="11"  name="Labels"  style="plain"  color="#000000"  background="#00ffffff"  just="left" />
                         <TextTraits font="SansSerif"  size="11"  name="LayoutGates"  style="plain"  color="#000000"  background="#00ffffff"  just="left" />
                         <TextTraits font="SansSerif"  size="9"  name="Numbers"  style="plain"  color="#000000"  background="#00ffffff"  just="left" />
                         <TextTraits font="SansSerif"  size="9"  name="Legend"  style="plain"  color="#000000"  background="#00ffffff"  just="left" />
                         <WindowPosition x="234"  y="76"  width="627"  height="704"  displayed="1"  panelState="---" />
                       </GraphEnvironment>
                     </Graph>
                     <Gate gating:id="ID440298747"  gating:parent_id="ID1744451609" >
                       <gating:RectangleGate eventsInside="1"  annoOffsetX="0"  annoOffsetY="0"  tint="#000000"  isTinted="0"  lineWeight="Normal"  userDefined="1"  percentX="0"  percentY="0" >
                         <gating:dimension gating:min="987.2805165610293" >
                           <data-type:fcs-dimension data-type:name="Comp-Green A 780_40-A" />
                         </gating:dimension>
                         <gating:dimension gating:min="1002.2642109600702" >
                           <data-type:fcs-dimension data-type:name="Comp-Red C 660_20-A" />
                         </gating:dimension>
                       </gating:RectangleGate>
                     </Gate>
                   </Population>
                   <Population name="Q3: Comp-Green A 780_40-A+ , Comp-Red C 660_20-A-"  annotation=""  owningGroup="RA and O2 ki67 021722-1"  expanded="0"  sortPriority="10"  count="0" >
                     <Graph smoothing="0"  backColor="#ffffff"  foreColor="#000000"  heatMapStatParameter="Blue B 515_20-A"  type="Pseudocolor"  fast="1" >
                       <Axis dimension="x"  name="Comp-Green A 780_40-A"  label=""  auto="auto" />
                       <Axis dimension="y"  name="Comp-Red C 660_20-A"  label=""  auto="auto" />
                       <GraphSettings level="5%"  smoothingHighResolution="1"  contourHighResolution="1"  histogramSmoothingCount="0"  graphResolution="256"  showOutliers="0"  drawLargeDots="0"  dotsToDraw="8000"  tint="le.chartfill.tinted.40"  lineWeight="le.lineweight.normal"  lineStyle="le.linestyle.solid" />
                       <GraphEnvironment showGrid="0"  showAxes="tnlTNL"  showGates="1"  showFreqOnPlots="1"  showGateNameOnPlots="1"  showMedians="0"  showUncomped="0"  addEventParam="0"  lastYAxisName="" >
                         <TextTraits font="SansSerif"  size="11"  name="Labels"  style="plain"  color="#000000"  background="#00ffffff"  just="left" />
                         <TextTraits font="SansSerif"  size="11"  name="LayoutGates"  style="plain"  color="#000000"  background="#00ffffff"  just="left" />
                         <TextTraits font="SansSerif"  size="9"  name="Numbers"  style="plain"  color="#000000"  background="#00ffffff"  just="left" />
                         <TextTraits font="SansSerif"  size="9"  name="Legend"  style="plain"  color="#000000"  background="#00ffffff"  just="left" />
                         <WindowPosition x="234"  y="76"  width="627"  height="704"  displayed="1"  panelState="---" />
                       </GraphEnvironment>
                     </Graph>
                     <Gate gating:id="ID1771240964"  gating:parent_id="ID1744451609" >
                       <gating:RectangleGate eventsInside="1"  annoOffsetX="0"  annoOffsetY="0"  tint="#000000"  isTinted="0"  lineWeight="Normal"  userDefined="1"  percentX="0"  percentY="0" >
                         <gating:dimension gating:min="987.2805165610293" >
                           <data-type:fcs-dimension data-type:name="Comp-Green A 780_40-A" />
                         </gating:dimension>
                         <gating:dimension gating:max="1002.2642109600702" >
                           <data-type:fcs-dimension data-type:name="Comp-Red C 660_20-A" />
                         </gating:dimension>
                       </gating:RectangleGate>
                     </Gate>
                   </Population>
                   <Population name="Q4: Comp-Green A 780_40-A- , Comp-Red C 660_20-A-"  annotation=""  owningGroup="RA and O2 ki67 021722-1"  expanded="0"  sortPriority="10"  count="252" >
                     <Graph smoothing="0"  backColor="#ffffff"  foreColor="#000000"  heatMapStatParameter="Blue B 515_20-A"  type="Pseudocolor"  fast="1" >
                       <Axis dimension="x"  name="Comp-Green A 780_40-A"  label=""  auto="auto" />
                       <Axis dimension="y"  name="Comp-Red C 660_20-A"  label=""  auto="auto" />
                       <GraphSettings level="5%"  smoothingHighResolution="1"  contourHighResolution="1"  histogramSmoothingCount="0"  graphResolution="256"  showOutliers="0"  drawLargeDots="0"  dotsToDraw="8000"  tint="le.chartfill.tinted.40"  lineWeight="le.lineweight.normal"  lineStyle="le.linestyle.solid" />
                       <GraphEnvironment showGrid="0"  showAxes="tnlTNL"  showGates="1"  showFreqOnPlots="1"  showGateNameOnPlots="1"  showMedians="0"  showUncomped="0"  addEventParam="0"  lastYAxisName="" >
                         <TextTraits font="SansSerif"  size="11"  name="Labels"  style="plain"  color="#000000"  background="#00ffffff"  just="left" />
                         <TextTraits font="SansSerif"  size="11"  name="LayoutGates"  style="plain"  color="#000000"  background="#00ffffff"  just="left" />
                         <TextTraits font="SansSerif"  size="9"  name="Numbers"  style="plain"  color="#000000"  background="#00ffffff"  just="left" />
                         <TextTraits font="SansSerif"  size="9"  name="Legend"  style="plain"  color="#000000"  background="#00ffffff"  just="left" />
                         <WindowPosition x="234"  y="76"  width="627"  height="704"  displayed="1"  panelState="---" />
                       </GraphEnvironment>
                     </Graph>
                     <Gate gating:id="ID564599917"  gating:parent_id="ID1744451609" >
                       <gating:RectangleGate eventsInside="1"  annoOffsetX="0"  annoOffsetY="0"  tint="#000000"  isTinted="0"  lineWeight="Normal"  userDefined="1"  percentX="0"  percentY="0" >
                         <gating:dimension gating:max="987.2805165610293" >
                           <data-type:fcs-dimension data-type:name="Comp-Green A 780_40-A" />
                         </gating:dimension>
                         <gating:dimension gating:max="1002.2642109600702" >
                           <data-type:fcs-dimension data-type:name="Comp-Red C 660_20-A" />
                         </gating:dimension>
                       </gating:RectangleGate>
                     </Gate>
                   </Population>
                 </Subpopulations>
               </Population>
             </Subpopulations>
           </Population>
           <Population name="Size"  annotation=""  owningGroup=""  expanded="1"  sortPriority="10"  count="4877" >
             <Graph smoothing="0"  backColor="#ffffff"  foreColor="#000000"  heatMapStatParameter="Comp-Blue B 515_20-A"  type="Pseudocolor"  fast="1" >
               <Axis dimension="x"  name="FSC-A"  label=""  auto="auto" />
               <Axis dimension="y"  name="SSC-A"  label=""  auto="auto" />
               <GraphSettings level="5%"  smoothingHighResolution="1"  contourHighResolution="1"  histogramSmoothingCount="0"  graphResolution="256"  showOutliers="0"  drawLargeDots="0"  dotsToDraw="8000" />
               <GraphEnvironment showGrid="0"  showAxes="tnlTNL"  showGates="1"  showFreqOnPlots="1"  showGateNameOnPlots="1"  showMedians="0"  showUncomped="0"  addEventParam="0"  lastYAxisName="" >
                 <TextTraits font="SansSerif"  size="11"  name="Labels"  style="plain"  color="#000000"  background="#00ffffff"  just="left" />
                 <TextTraits font="SansSerif"  size="11"  name="LayoutGates"  style="plain"  color="#000000"  background="#00ffffff"  just="left" />
                 <TextTraits font="SansSerif"  size="9"  name="Numbers"  style="plain"  color="#000000"  background="#00ffffff"  just="left" />
                 <TextTraits font="SansSerif"  size="9"  name="Legend"  style="plain"  color="#000000"  background="#00ffffff"  just="left" />
                 <WindowPosition x="0"  y="37"  width="390"  height="582"  displayed="0"  panelState="---" />
               </GraphEnvironment>
             </Graph>
             <Gate gating:id="ID1318818319" >
               <gating:PolygonGate eventsInside="1"  annoOffsetX="20"  annoOffsetY="-20"  tint="#000000"  isTinted="1"  lineWeight="Normal"  userDefined="0"  quadId="-1"  gateResolution="256" >
                 <gating:dimension>
                   <data-type:fcs-dimension data-type:name="FSC-A" />
                 </gating:dimension>
                 <gating:dimension>
                   <data-type:fcs-dimension data-type:name="SSC-A" />
                 </gating:dimension>
                 <gating:vertex>
                   <gating:coordinate data-type:value="49972.0270615629" />
                   <gating:coordinate data-type:value="-3155.3253012048" />
                 </gating:vertex>
                 <gating:vertex>
                   <gating:coordinate data-type:value="20400.4093728545" />
                   <gating:coordinate data-type:value="9477.9759036145" />
                 </gating:vertex>
                 <gating:vertex>
                   <gating:coordinate data-type:value="102328.6945570883" />
                   <gating:coordinate data-type:value="27375.1526104418" />
                 </gating:vertex>
                 <gating:vertex>
                   <gating:coordinate data-type:value="160155.3591658343" />
                   <gating:coordinate data-type:value="100016.6345381526" />
                 </gating:vertex>
                 <gating:vertex>
                   <gating:coordinate data-type:value="47782.9064071534" />
                   <gating:coordinate data-type:value="117913.8112449799" />
                 </gating:vertex>
                 <gating:vertex>
                   <gating:coordinate data-type:value="29192.6900391582" />
                   <gating:coordinate data-type:value="110544.3855421687" />
                 </gating:vertex>
                 <gating:vertex>
                   <gating:coordinate data-type:value="6365.3805564611" />
                   <gating:coordinate data-type:value="117913.8112449799" />
                 </gating:vertex>
                 <gating:vertex>
                   <gating:coordinate data-type:value="3108.5217181888" />
                   <gating:coordinate data-type:value="11583.5261044177" />
                 </gating:vertex>
                 <gating:vertex>
                   <gating:coordinate data-type:value="6657.0033792879" />
                   <gating:coordinate data-type:value="8425.2008032129" />
                 </gating:vertex>
               </gating:PolygonGate>
             </Gate>
             <Subpopulations>
               <Population name="Red C 660_20-A+"  annotation=""  owningGroup=""  expanded="1"  sortPriority="10"  count="1989" >
                 <Graph smoothing="0"  backColor="#ffffff"  foreColor="#000000"  type="Histogram"  fast="1" >
                   <Axis dimension="x"  name="Red C 660_20-A"  label=""  auto="auto" />
                   <Axis dimension="y"  name=""  label=""  auto="auto" />
                   <GraphSettings level="5%"  smoothingHighResolution="1"  contourHighResolution="1"  histogramSmoothingCount="0"  graphResolution="256"  showOutliers="0"  drawLargeDots="0"  dotsToDraw="8000" />
                   <GraphEnvironment showGrid="0"  showAxes="tnlTNL"  showGates="1"  showFreqOnPlots="1"  showGateNameOnPlots="1"  showMedians="0"  showUncomped="0"  addEventParam="0"  lastYAxisName="" >
                     <TextTraits font="SansSerif"  size="11"  name="Labels"  style="plain"  color="#000000"  background="#00ffffff"  just="left" />
                     <TextTraits font="SansSerif"  size="11"  name="LayoutGates"  style="plain"  color="#000000"  background="#00ffffff"  just="left" />
                     <TextTraits font="SansSerif"  size="9"  name="Numbers"  style="plain"  color="#000000"  background="#00ffffff"  just="left" />
                     <TextTraits font="SansSerif"  size="9"  name="Legend"  style="plain"  color="#000000"  background="#00ffffff"  just="left" />
                     <WindowPosition x="0"  y="0"  width="0"  height="0"  displayed="0"  panelState="" />
                   </GraphEnvironment>
                 </Graph>
                 <Gate gating:id="ID2118817073"  gating:parent_id="ID1318818319" >
                   <gating:RectangleGate eventsInside="1"  annoOffsetX="0"  annoOffsetY="-20"  tint="#228822"  isTinted="1"  lineWeight="Normal"  userDefined="1" >
                     <gating:dimension gating:min="2567.841455132856"  gating:max="6237.200830582931"  yRatio="0.3" >
                       <data-type:fcs-dimension data-type:name="Red C 660_20-A" />
                     </gating:dimension>
                   </gating:RectangleGate>
                 </Gate>
               </Population>
             </Subpopulations>
           </Population>
         </Subpopulations>
       </SampleNode>
     </Sample>
     <Sample>
       <DataSet uri="file:/Users/minyee/Desktop/Flow%20file%20orginal/RA%20and%20O2%20ki67%20021722-1/Specimen_001_RA-2_011.fcs"  sampleID="23" />
       <transforms:spilloverMatrix spectral="0"  prefix="Comp-"  name="Compensation-2"  editable="0"  color="#ff9933"  version="FlowJo-10.7.1"  status="FINALIZED"  transforms:id="8f155812-1118-4c05-b59a-b6b91b7b9185"  suffix="" >
         <data-type:parameters>
           <data-type:parameter data-type:name="Blue B 515_20-A"  userProvidedCompInfix="Comp-Blue B 515_20-A" />
           <data-type:parameter data-type:name="Green A 780_40-A"  userProvidedCompInfix="Comp-Green A 780_40-A" />
           <data-type:parameter data-type:name="Green E 575_25-A"  userProvidedCompInfix="Comp-Green E 575_25-A" />
           <data-type:parameter data-type:name="Red C 660_20-A"  userProvidedCompInfix="Comp-Red C 660_20-A" />
           <data-type:parameter data-type:name="Violet B 705_70-A"  userProvidedCompInfix="Comp-Violet B 705_70-A" />
           <data-type:parameter data-type:name="Violet D 605_40-A"  userProvidedCompInfix="Comp-Violet D 605_40-A" />
           <data-type:parameter data-type:name="Violet F 560_40-A"  userProvidedCompInfix="Comp-Violet F 560_40-A" />
           <data-type:parameter data-type:name="Violet H 450_50-A"  userProvidedCompInfix="Comp-Violet H 450_50-A" />
         </data-type:parameters>
         <transforms:spillover data-type:parameter="Blue B 515_20-A"  userProvidedCompInfix="Comp-Blue B 515_20-A" >
           <transforms:coefficient data-type:parameter="Blue B 515_20-A"  transforms:value="1" />
           <transforms:coefficient data-type:parameter="Green A 780_40-A"  transforms:value="0.000797891" />
           <transforms:coefficient data-type:parameter="Green E 575_25-A"  transforms:value="0.0053017033" />
           <transforms:coefficient data-type:parameter="Red C 660_20-A"  transforms:value="-0.0003318802" />
           <transforms:coefficient data-type:parameter="Violet B 705_70-A"  transforms:value="0.0001595786" />
           <transforms:coefficient data-type:parameter="Violet D 605_40-A"  transforms:value="0.0075959864" />
           <transforms:coefficient data-type:parameter="Violet F 560_40-A"  transforms:value="0.0031920793" />
           <transforms:coefficient data-type:parameter="Violet H 450_50-A"  transforms:value="0.001468193" />
         </transforms:spillover>
         <transforms:spillover data-type:parameter="Green A 780_40-A"  userProvidedCompInfix="Comp-Green A 780_40-A" >
           <transforms:coefficient data-type:parameter="Blue B 515_20-A"  transforms:value="0.0021019127" />
           <transforms:coefficient data-type:parameter="Green A 780_40-A"  transforms:value="1" />
           <transforms:coefficient data-type:parameter="Green E 575_25-A"  transforms:value="0.0440649452" />
           <transforms:coefficient data-type:parameter="Red C 660_20-A"  transforms:value="0.0001985971" />
           <transforms:coefficient data-type:parameter="Violet B 705_70-A"  transforms:value="0.0004771004" />
           <transforms:coefficient data-type:parameter="Violet D 605_40-A"  transforms:value="0.0010591904" />
           <transforms:coefficient data-type:parameter="Violet F 560_40-A"  transforms:value="0.0004771044" />
           <transforms:coefficient data-type:parameter="Violet H 450_50-A"  transforms:value="0.0027389182" />
         </transforms:spillover>
         <transforms:spillover data-type:parameter="Green E 575_25-A"  userProvidedCompInfix="Comp-Green E 575_25-A" >
           <transforms:coefficient data-type:parameter="Blue B 515_20-A"  transforms:value="0.0011406821" />
           <transforms:coefficient data-type:parameter="Green A 780_40-A"  transforms:value="0.0040683291" />
           <transforms:coefficient data-type:parameter="Green E 575_25-A"  transforms:value="1" />
           <transforms:coefficient data-type:parameter="Red C 660_20-A"  transforms:value="0.0002578681" />
           <transforms:coefficient data-type:parameter="Violet B 705_70-A"  transforms:value="0.001982137" />
           <transforms:coefficient data-type:parameter="Violet D 605_40-A"  transforms:value="0.0847617293" />
           <transforms:coefficient data-type:parameter="Violet F 560_40-A"  transforms:value="0.0159600729" />
           <transforms:coefficient data-type:parameter="Violet H 450_50-A"  transforms:value="0.0275866111" />
         </transforms:spillover>
         <transforms:spillover data-type:parameter="Red C 660_20-A"  userProvidedCompInfix="Comp-Red C 660_20-A" >
           <transforms:coefficient data-type:parameter="Blue B 515_20-A"  transforms:value="0.0003058667" />
           <transforms:coefficient data-type:parameter="Green A 780_40-A"  transforms:value="0.0100893234" />
           <transforms:coefficient data-type:parameter="Green E 575_25-A"  transforms:value="-0.0027617379" />
           <transforms:coefficient data-type:parameter="Red C 660_20-A"  transforms:value="1" />
           <transforms:coefficient data-type:parameter="Violet B 705_70-A"  transforms:value="0.0055024781" />
           <transforms:coefficient data-type:parameter="Violet D 605_40-A"  transforms:value="-0.0049244109" />
           <transforms:coefficient data-type:parameter="Violet F 560_40-A"  transforms:value="-0.0003056579" />
           <transforms:coefficient data-type:parameter="Violet H 450_50-A"  transforms:value="0.0141389537" />
         </transforms:spillover>
         <transforms:spillover data-type:parameter="Violet B 705_70-A"  userProvidedCompInfix="Comp-Violet B 705_70-A" >
           <transforms:coefficient data-type:parameter="Blue B 515_20-A"  transforms:value="0" />
           <transforms:coefficient data-type:parameter="Green A 780_40-A"  transforms:value="0.009968135" />
           <transforms:coefficient data-type:parameter="Green E 575_25-A"  transforms:value="-0.0024996273" />
           <transforms:coefficient data-type:parameter="Red C 660_20-A"  transforms:value="0.0056115637" />
           <transforms:coefficient data-type:parameter="Violet B 705_70-A"  transforms:value="1" />
           <transforms:coefficient data-type:parameter="Violet D 605_40-A"  transforms:value="0.003675704" />
           <transforms:coefficient data-type:parameter="Violet F 560_40-A"  transforms:value="0.0021073731" />
           <transforms:coefficient data-type:parameter="Violet H 450_50-A"  transforms:value="0.4725246628" />
         </transforms:spillover>
         <transforms:spillover data-type:parameter="Violet D 605_40-A"  userProvidedCompInfix="Comp-Violet D 605_40-A" >
           <transforms:coefficient data-type:parameter="Blue B 515_20-A"  transforms:value="-0.0000346737" />
           <transforms:coefficient data-type:parameter="Green A 780_40-A"  transforms:value="0.0034041991" />
           <transforms:coefficient data-type:parameter="Green E 575_25-A"  transforms:value="0.014198257" />
           <transforms:coefficient data-type:parameter="Red C 660_20-A"  transforms:value="0.0013805414" />
           <transforms:coefficient data-type:parameter="Violet B 705_70-A"  transforms:value="0.0511620719" />
           <transforms:coefficient data-type:parameter="Violet D 605_40-A"  transforms:value="1" />
           <transforms:coefficient data-type:parameter="Violet F 560_40-A"  transforms:value="0.0019770955" />
           <transforms:coefficient data-type:parameter="Violet H 450_50-A"  transforms:value="0.0442530128" />
         </transforms:spillover>
         <transforms:spillover data-type:parameter="Violet F 560_40-A"  userProvidedCompInfix="Comp-Violet F 560_40-A" >
           <transforms:coefficient data-type:parameter="Blue B 515_20-A"  transforms:value="-11.0030533003" />
           <transforms:coefficient data-type:parameter="Green A 780_40-A"  transforms:value="0.9999835595" />
           <transforms:coefficient data-type:parameter="Green E 575_25-A"  transforms:value="-32.054883609" />
           <transforms:coefficient data-type:parameter="Red C 660_20-A"  transforms:value="-109.8987826205" />
           <transforms:coefficient data-type:parameter="Violet B 705_70-A"  transforms:value="-0.4999933124" />
           <transforms:coefficient data-type:parameter="Violet D 605_40-A"  transforms:value="-38.1338027602" />
           <transforms:coefficient data-type:parameter="Violet F 560_40-A"  transforms:value="1" />
           <transforms:coefficient data-type:parameter="Violet H 450_50-A"  transforms:value="-60.535310611" />
         </transforms:spillover>
         <transforms:spillover data-type:parameter="Violet H 450_50-A"  userProvidedCompInfix="Comp-Violet H 450_50-A" >
           <transforms:coefficient data-type:parameter="Blue B 515_20-A"  transforms:value="0.0001976763" />
           <transforms:coefficient data-type:parameter="Green A 780_40-A"  transforms:value="0.0000987629" />
           <transforms:coefficient data-type:parameter="Green E 575_25-A"  transforms:value="-0.0002975056" />
           <transforms:coefficient data-type:parameter="Red C 660_20-A"  transforms:value="-0.0001027007" />
           <transforms:coefficient data-type:parameter="Violet B 705_70-A"  transforms:value="0.0002469125" />
           <transforms:coefficient data-type:parameter="Violet D 605_40-A"  transforms:value="0.0077189153" />
           <transforms:coefficient data-type:parameter="Violet F 560_40-A"  transforms:value="0.0036105596" />
           <transforms:coefficient data-type:parameter="Violet H 450_50-A"  transforms:value="1" />
         </transforms:spillover>
       </transforms:spilloverMatrix>
       <Transformations>
         <transforms:linear transforms:minRange="0"  transforms:maxRange="288358.4"  gain="1" >
           <data-type:parameter data-type:name="FSC-A" />
         </transforms:linear>
         <transforms:linear transforms:minRange="0"  transforms:maxRange="262144"  gain="1" >
           <data-type:parameter data-type:name="FSC-H" />
         </transforms:linear>
         <transforms:linear transforms:minRange="0"  transforms:maxRange="262144"  gain="1" >
           <data-type:parameter data-type:name="FSC-W" />
         </transforms:linear>
         <transforms:linear transforms:minRange="0"  transforms:maxRange="262144"  gain="1" >
           <data-type:parameter data-type:name="SSC-A" />
         </transforms:linear>
         <transforms:linear transforms:minRange="0"  transforms:maxRange="262144"  gain="1" >
           <data-type:parameter data-type:name="SSC-H" />
         </transforms:linear>
         <transforms:linear transforms:minRange="0"  transforms:maxRange="262144"  gain="1" >
           <data-type:parameter data-type:name="SSC-W" />
         </transforms:linear>
         <transforms:biex transforms:length="256"  transforms:maxRange="262144"  transforms:neg="0"  transforms:width="-100"  transforms:pos="4.418539922" >
           <data-type:parameter data-type:name="Blue B 515_20-A" />
         </transforms:biex>
         <transforms:biex transforms:length="256"  transforms:maxRange="262144"  transforms:neg="0"  transforms:width="-100"  transforms:pos="4.418539922" >
           <data-type:parameter data-type:name="Violet H 450_50-A" />
         </transforms:biex>
         <transforms:log transforms:offset="3"  transforms:decades="4.9414186672" >
           <data-type:parameter data-type:name="Violet F 560_40-A" />
         </transforms:log>
         <transforms:biex transforms:length="256"  transforms:maxRange="262144"  transforms:neg="0"  transforms:width="-100"  transforms:pos="4.418539922" >
           <data-type:parameter data-type:name="Red C 660_20-A" />
         </transforms:biex>
         <transforms:biex transforms:length="256"  transforms:maxRange="262144"  transforms:neg="0"  transforms:width="-100"  transforms:pos="4.418539922" >
           <data-type:parameter data-type:name="Green E 575_25-A" />
         </transforms:biex>
         <transforms:biex transforms:length="256"  transforms:maxRange="262144"  transforms:neg="0"  transforms:width="-100"  transforms:pos="4.418539922" >
           <data-type:parameter data-type:name="Green A 780_40-A" />
         </transforms:biex>
         <transforms:biex transforms:length="256"  transforms:maxRange="262144"  transforms:neg="0"  transforms:width="-100"  transforms:pos="4.418539922" >
           <data-type:parameter data-type:name="Violet B 705_70-A" />
         </transforms:biex>
         <transforms:biex transforms:length="256"  transforms:maxRange="262144"  transforms:neg="0"  transforms:width="-100"  transforms:pos="4.418539922" >
           <data-type:parameter data-type:name="Violet D 605_40-A" />
         </transforms:biex>
         <transforms:linear transforms:minRange="0.6245269277"  transforms:maxRange="845"  gain="0.0100245093" >
           <data-type:parameter data-type:name="Time" />
         </transforms:linear>
         <transforms:biex transforms:length="256"  transforms:maxRange="262144"  transforms:neg="0"  transforms:width="-100"  transforms:pos="4.418539922" >
           <data-type:parameter data-type:name="Comp-Blue B 515_20-A" />
         </transforms:biex>
         <transforms:biex transforms:length="256"  transforms:maxRange="262144"  transforms:neg="0"  transforms:width="-100"  transforms:pos="4.418539922" >
           <data-type:parameter data-type:name="Comp-Green A 780_40-A" />
         </transforms:biex>
         <transforms:biex transforms:length="256"  transforms:maxRange="262144"  transforms:neg="0"  transforms:width="-100"  transforms:pos="4.418539922" >
           <data-type:parameter data-type:name="Comp-Green E 575_25-A" />
         </transforms:biex>
         <transforms:biex transforms:length="256"  transforms:maxRange="262144"  transforms:neg="0"  transforms:width="-100"  transforms:pos="4.418539922" >
           <data-type:parameter data-type:name="Comp-Red C 660_20-A" />
         </transforms:biex>
         <transforms:biex transforms:length="256"  transforms:maxRange="262144"  transforms:neg="0"  transforms:width="-100"  transforms:pos="4.418539922" >
           <data-type:parameter data-type:name="Comp-Violet B 705_70-A" />
         </transforms:biex>
         <transforms:biex transforms:length="256"  transforms:maxRange="262144"  transforms:neg="0"  transforms:width="-100"  transforms:pos="4.418539922" >
           <data-type:parameter data-type:name="Comp-Violet D 605_40-A" />
         </transforms:biex>
         <transforms:log transforms:offset="3"  transforms:decades="4.9414186672" >
           <data-type:parameter data-type:name="Comp-Violet F 560_40-A" />
         </transforms:log>
         <transforms:biex transforms:length="256"  transforms:maxRange="262144"  transforms:neg="0"  transforms:width="-100"  transforms:pos="4.418539922" >
           <data-type:parameter data-type:name="Comp-Violet H 450_50-A" />
         </transforms:biex>
       </Transformations>
       <Keywords>
         <Keyword name="FJ_FCS_VERSION"  value="3" />
         <Keyword name="$BEGINANALYSIS"  value="0" />
         <Keyword name="$ENDANALYSIS"  value="0" />
         <Keyword name="$BEGINSTEXT"  value="0" />
         <Keyword name="$ENDSTEXT"  value="0" />
         <Keyword name="$BEGINDATA"  value="3199" />
         <Keyword name="$ENDDATA"  value="60003198           " />
         <Keyword name="$FIL"  value="Specimen_001_RA-2_011.fcs" />
         <Keyword name="$SYS"  value="Windows 7 6.1" />
         <Keyword name="$TOT"  value="1000000            " />
         <Keyword name="$PAR"  value="15" />
         <Keyword name="$MODE"  value="L" />
         <Keyword name="$BYTEORD"  value="4,3,2,1" />
         <Keyword name="$DATATYPE"  value="F" />
         <Keyword name="$NEXTDATA"  value="0" />
         <Keyword name="CREATOR"  value="BD FACSDiva Software Version 8.0.1" />
         <Keyword name="TUBE NAME"  value="RA-2" />
         <Keyword name="$SRC"  value="Specimen_001" />
         <Keyword name="EXPERIMENT NAME"  value="RA and O2 ki67 021722" />
         <Keyword name="GUID"  value="8420879b-9e07-480a-aa86-038d9bf46a07" />
         <Keyword name="$DATE"  value="17-FEB-2022" />
         <Keyword name="$BTIM"  value="10:31:12" />
         <Keyword name="$ETIM"  value="10:45:17" />
         <Keyword name="$CYT"  value="Fozzie Bear (LSRII)" />
         <Keyword name="SETTINGS"  value="Cytometer" />
         <Keyword name="CYTNUM"  value="H47100017" />
         <Keyword name="WINDOW EXTENSION"  value="7.00" />
         <Keyword name="EXPORT USER NAME"  value="FozzieUser" />
         <Keyword name="EXPORT TIME"  value="17-FEB-2022-15:01:48" />
         <Keyword name="$OP"  value="FozzieUser" />
         <Keyword name="FSC ASF"  value="0.73" />
         <Keyword name="AUTOBS"  value="TRUE" />
         <Keyword name="$INST"  value=" " />
         <Keyword name="PREF GW NAME"  value="Global Sheet1" />
         <Keyword name="LASER1NAME"  value="Blue" />
         <Keyword name="LASER1DELAY"  value="0.00" />
         <Keyword name="LASER1ASF"  value="0.94" />
         <Keyword name="LASER2NAME"  value="Violet" />
         <Keyword name="LASER2DELAY"  value="16.61" />
         <Keyword name="LASER2ASF"  value="0.59" />
         <Keyword name="LASER3NAME"  value="Red" />
         <Keyword name="LASER3DELAY"  value="38.41" />
         <Keyword name="LASER3ASF"  value="0.61" />
         <Keyword name="LASER4NAME"  value="Green" />
         <Keyword name="LASER4DELAY"  value="55.87" />
         <Keyword name="LASER4ASF"  value="0.62" />
         <Keyword name="$TIMESTEP"  value="0.01" />
         <Keyword name="SPILL"  value="8,Blue B 515_20-A,Violet H 450_50-A,Violet F 560_40-A,Red C 660_20-A,Green E 575_25-A,Green A 780_40-A,Violet B 705_70-A,Violet D 605_40-A,1,0,0,0,0,0,0,0,0,1,0,0,0,0,0,0,0,0,1,0,0,0,0,0,0,0,0,1,0,0,0,0,0,0,0,0,1,0,0,0,0,0,0,0,0,1,0,0,0,0,0,0,0,0,1,0,0,0,0,0,0,0,0,1" />
         <Keyword name="APPLY COMPENSATION"  value="TRUE" />
         <Keyword name="THRESHOLD"  value="FSC,5000" />
         <Keyword name="$P1N"  value="FSC-A" />
         <Keyword name="$P1R"  value="262144" />
         <Keyword name="$P1B"  value="32" />
         <Keyword name="$P1E"  value="0,0" />
         <Keyword name="$P1V"  value="555" />
         <Keyword name="$P1G"  value="1.0" />
         <Keyword name="P1DISPLAY"  value="LIN" />
         <Keyword name="P1BS"  value="0" />
         <Keyword name="P1MS"  value="0" />
         <Keyword name="$P2N"  value="FSC-H" />
         <Keyword name="$P2R"  value="262144" />
         <Keyword name="$P2B"  value="32" />
         <Keyword name="$P2E"  value="0,0" />
         <Keyword name="$P2V"  value="555" />
         <Keyword name="$P2G"  value="1.0" />
         <Keyword name="P2DISPLAY"  value="LIN" />
         <Keyword name="P2BS"  value="0" />
         <Keyword name="P2MS"  value="0" />
         <Keyword name="$P3N"  value="FSC-W" />
         <Keyword name="$P3R"  value="262144" />
         <Keyword name="$P3B"  value="32" />
         <Keyword name="$P3E"  value="0,0" />
         <Keyword name="$P3V"  value="555" />
         <Keyword name="$P3G"  value="1.0" />
         <Keyword name="P3BS"  value="-1" />
         <Keyword name="P3MS"  value="0" />
         <Keyword name="$P4N"  value="SSC-A" />
         <Keyword name="$P4R"  value="262144" />
         <Keyword name="$P4B"  value="32" />
         <Keyword name="$P4E"  value="0,0" />
         <Keyword name="$P4V"  value="319" />
         <Keyword name="$P4G"  value="1.0" />
         <Keyword name="P4DISPLAY"  value="LIN" />
         <Keyword name="P4BS"  value="0" />
         <Keyword name="P4MS"  value="0" />
         <Keyword name="$P5N"  value="SSC-H" />
         <Keyword name="$P5R"  value="262144" />
         <Keyword name="$P5B"  value="32" />
         <Keyword name="$P5E"  value="0,0" />
         <Keyword name="$P5V"  value="319" />
         <Keyword name="$P5G"  value="1.0" />
         <Keyword name="P5DISPLAY"  value="LIN" />
         <Keyword name="P5BS"  value="0" />
         <Keyword name="P5MS"  value="0" />
         <Keyword name="$P6N"  value="SSC-W" />
         <Keyword name="$P6R"  value="262144" />
         <Keyword name="$P6B"  value="32" />
         <Keyword name="$P6E"  value="0,0" />
         <Keyword name="$P6V"  value="319" />
         <Keyword name="$P6G"  value="1.0" />
         <Keyword name="P6BS"  value="-1" />
         <Keyword name="P6MS"  value="0" />
         <Keyword name="$P7N"  value="Blue B 515_20-A" />
         <Keyword name="$P7R"  value="262144" />
         <Keyword name="$P7B"  value="32" />
         <Keyword name="$P7E"  value="0,0" />
         <Keyword name="$P7V"  value="500" />
         <Keyword name="$P7G"  value="1.0" />
         <Keyword name="P7DISPLAY"  value="LOG" />
         <Keyword name="P7BS"  value="277" />
         <Keyword name="P7MS"  value="0" />
         <Keyword name="$P8N"  value="Violet H 450_50-A" />
         <Keyword name="$P8R"  value="262144" />
         <Keyword name="$P8B"  value="32" />
         <Keyword name="$P8E"  value="0,0" />
         <Keyword name="$P8V"  value="600" />
         <Keyword name="$P8G"  value="1.0" />
         <Keyword name="P8DISPLAY"  value="LOG" />
         <Keyword name="P8BS"  value="900" />
         <Keyword name="P8MS"  value="0" />
         <Keyword name="$P9N"  value="Violet F 560_40-A" />
         <Keyword name="$P9R"  value="262144" />
         <Keyword name="$P9B"  value="32" />
         <Keyword name="$P9E"  value="0,0" />
         <Keyword name="$P9V"  value="470" />
         <Keyword name="$P9G"  value="1.0" />
         <Keyword name="P9DISPLAY"  value="LOG" />
         <Keyword name="P9BS"  value="172" />
         <Keyword name="P9MS"  value="0" />
         <Keyword name="$P10N"  value="Red C 660_20-A" />
         <Keyword name="$P10R"  value="262144" />
         <Keyword name="$P10B"  value="32" />
         <Keyword name="$P10E"  value="0,0" />
         <Keyword name="$P10V"  value="610" />
         <Keyword name="$P10G"  value="1.0" />
         <Keyword name="P10DISPLAY"  value="LOG" />
         <Keyword name="P10BS"  value="173" />
         <Keyword name="P10MS"  value="0" />
         <Keyword name="$P11N"  value="Green E 575_25-A" />
         <Keyword name="$P11R"  value="262144" />
         <Keyword name="$P11B"  value="32" />
         <Keyword name="$P11E"  value="0,0" />
         <Keyword name="$P11V"  value="593" />
         <Keyword name="$P11G"  value="1.0" />
         <Keyword name="P11DISPLAY"  value="LOG" />
         <Keyword name="P11BS"  value="246" />
         <Keyword name="P11MS"  value="0" />
         <Keyword name="$P12N"  value="Green A 780_40-A" />
         <Keyword name="$P12R"  value="262144" />
         <Keyword name="$P12B"  value="32" />
         <Keyword name="$P12E"  value="0,0" />
         <Keyword name="$P12V"  value="539" />
         <Keyword name="$P12G"  value="1.0" />
         <Keyword name="P12DISPLAY"  value="LOG" />
         <Keyword name="P12BS"  value="268" />
         <Keyword name="P12MS"  value="0" />
         <Keyword name="$P13N"  value="Violet B 705_70-A" />
         <Keyword name="$P13R"  value="262144" />
         <Keyword name="$P13B"  value="32" />
         <Keyword name="$P13E"  value="0,0" />
         <Keyword name="$P13V"  value="545" />
         <Keyword name="$P13G"  value="1.0" />
         <Keyword name="P13DISPLAY"  value="LOG" />
         <Keyword name="P13BS"  value="155" />
         <Keyword name="P13MS"  value="0" />
         <Keyword name="$P14N"  value="Violet D 605_40-A" />
         <Keyword name="$P14R"  value="262144" />
         <Keyword name="$P14B"  value="32" />
         <Keyword name="$P14E"  value="0,0" />
         <Keyword name="$P14V"  value="593" />
         <Keyword name="$P14G"  value="1.0" />
         <Keyword name="P14DISPLAY"  value="LOG" />
         <Keyword name="P14BS"  value="349" />
         <Keyword name="P14MS"  value="0" />
         <Keyword name="$P15N"  value="Time" />
         <Keyword name="$P15R"  value="262144" />
         <Keyword name="$P15B"  value="32" />
         <Keyword name="$P15E"  value="0,0" />
         <Keyword name="$P15G"  value="0.01" />
         <Keyword name="P15BS"  value="0" />
         <Keyword name="P15MS"  value="0" />
         <Keyword name="CST SETUP STATUS"  value="SUCCESS" />
         <Keyword name="CST BEADS LOT ID"  value="35688" />
         <Keyword name="CYTOMETER CONFIG NAME"  value="New Configuration 122809" />
         <Keyword name="CYTOMETER CONFIG CREATE DATE"  value="2009-12-28T15:03:55-05:00" />
         <Keyword name="CST SETUP DATE"  value="2022-02-17T07:35:49-05:00" />
         <Keyword name="CST BASELINE DATE"  value="2022-01-14T00:53:58-05:00" />
         <Keyword name="CST BEADS EXPIRED"  value="False" />
         <Keyword name="CST PERFORMANCE EXPIRED"  value="2022-02-19T07:35:49-05:00" />
         <Keyword name="CST REGULATORY STATUS"  value="RUO Performance Check" />
         <Keyword name="$P1S"  value="" />
         <Keyword name="$P2S"  value="" />
         <Keyword name="$P3S"  value="" />
         <Keyword name="$P4S"  value="" />
         <Keyword name="$P5S"  value="" />
         <Keyword name="$P6S"  value="" />
         <Keyword name="$P7S"  value="" />
         <Keyword name="$P8S"  value="" />
         <Keyword name="$P9S"  value="" />
         <Keyword name="$P10S"  value="" />
         <Keyword name="$P11S"  value="" />
         <Keyword name="$P12S"  value="" />
         <Keyword name="$P13S"  value="" />
         <Keyword name="$P14S"  value="" />
         <Keyword name="$P15S"  value="" />
         <Keyword name="$P16N"  value="Comp-Blue B 515_20-A" />
         <Keyword name="$P16S"  value="" />
         <Keyword name="$P16R"  value="262144" />
         <Keyword name="$P17N"  value="Comp-Green A 780_40-A" />
         <Keyword name="$P17S"  value="" />
         <Keyword name="$P17R"  value="262144" />
         <Keyword name="$P18N"  value="Comp-Green E 575_25-A" />
         <Keyword name="$P18S"  value="" />
         <Keyword name="$P18R"  value="262144" />
         <Keyword name="$P19N"  value="Comp-Red C 660_20-A" />
         <Keyword name="$P19S"  value="" />
         <Keyword name="$P19R"  value="262144" />
         <Keyword name="$P20N"  value="Comp-Violet B 705_70-A" />
         <Keyword name="$P20S"  value="" />
         <Keyword name="$P20R"  value="262144" />
         <Keyword name="$P21N"  value="Comp-Violet D 605_40-A" />
         <Keyword name="$P21S"  value="" />
         <Keyword name="$P21R"  value="262144" />
         <Keyword name="$P22N"  value="Comp-Violet F 560_40-A" />
         <Keyword name="$P22S"  value="" />
         <Keyword name="$P22R"  value="262144" />
         <Keyword name="$P23N"  value="Comp-Violet H 450_50-A" />
         <Keyword name="$P23S"  value="" />
         <Keyword name="$P23R"  value="262144" />
       </Keywords>
       <SampleNode name="Specimen_001_RA-2_011.fcs"  annotation=""  owningGroup=""  expanded="1"  sortPriority="10"  count="1000000"  sampleID="23" >
         <Graph smoothing="0"  backColor="#ffffff"  foreColor="#000000"  type="Pseudocolor"  fast="1" >
           <Axis dimension="x"  name="FSC-A"  label=""  auto="auto" />
           <Axis dimension="y"  name="SSC-A"  label=""  auto="auto" />
           <GraphSettings level="5%"  smoothingHighResolution="1"  contourHighResolution="1"  histogramSmoothingCount="0"  graphResolution="256"  showOutliers="0"  drawLargeDots="0"  dotsToDraw="8000"  tint="le.chartfill.tinted.40"  lineWeight="le.lineweight.normal"  lineStyle="le.linestyle.solid" />
           <GraphEnvironment showGrid="0"  showAxes="tnlTNL"  showGates="1"  showFreqOnPlots="1"  showGateNameOnPlots="1"  showMedians="0"  showUncomped="0"  addEventParam="0"  lastYAxisName="" >
             <TextTraits font="SansSerif"  size="11"  name="Labels"  style="plain"  color="#000000"  background="#00ffffff"  just="left" />
             <TextTraits font="SansSerif"  size="11"  name="LayoutGates"  style="plain"  color="#000000"  background="#00ffffff"  just="left" />
             <TextTraits font="SansSerif"  size="9"  name="Numbers"  style="plain"  color="#000000"  background="#00ffffff"  just="left" />
             <TextTraits font="SansSerif"  size="9"  name="Legend"  style="plain"  color="#000000"  background="#00ffffff"  just="left" />
           </GraphEnvironment>
         </Graph>
         <Subpopulations>
           <Population name="Lymphocytes"  annotation=""  owningGroup="RA and O2 ki67 021722-1"  expanded="0"  sortPriority="10"  count="455300" >
             <Graph smoothing="0"  backColor="#ffffff"  foreColor="#000000"  heatMapStatParameter="Blue B 515_20-A"  type="Pseudocolor"  fast="1" >
               <Axis dimension="x"  name="Comp-Violet F 560_40-A"  label=""  auto="auto" />
               <Axis dimension="y"  name="SSC-A"  label=""  auto="auto" />
               <GraphSettings level="5%"  smoothingHighResolution="1"  contourHighResolution="1"  histogramSmoothingCount="0"  graphResolution="256"  showOutliers="0"  drawLargeDots="0"  dotsToDraw="8000"  tint="le.chartfill.tinted.40"  lineWeight="le.lineweight.normal"  lineStyle="le.linestyle.solid" />
               <GraphEnvironment showGrid="0"  showAxes="tnlTNL"  showGates="1"  showFreqOnPlots="1"  showGateNameOnPlots="1"  showMedians="0"  showUncomped="0"  addEventParam="0"  lastYAxisName="" >
                 <TextTraits font="SansSerif"  size="11"  name="Labels"  style="plain"  color="#000000"  background="#00ffffff"  just="left" />
                 <TextTraits font="SansSerif"  size="11"  name="LayoutGates"  style="plain"  color="#000000"  background="#00ffffff"  just="left" />
                 <TextTraits font="SansSerif"  size="9"  name="Numbers"  style="plain"  color="#000000"  background="#00ffffff"  just="left" />
                 <TextTraits font="SansSerif"  size="9"  name="Legend"  style="plain"  color="#000000"  background="#00ffffff"  just="left" />
                 <WindowPosition x="234"  y="76"  width="627"  height="704"  displayed="1"  panelState="---" />
               </GraphEnvironment>
             </Graph>
             <Gate gating:id="ID905445704" >
               <gating:RectangleGate eventsInside="1"  annoOffsetX="0"  annoOffsetY="0"  tint="#000000"  isTinted="0"  lineWeight="Normal"  userDefined="1"  percentX="0"  percentY="0" >
                 <gating:dimension gating:min="5872.879837067209"  gating:max="261930.44073319758" >
                   <data-type:fcs-dimension data-type:name="FSC-A" />
                 </gating:dimension>
                 <gating:dimension gating:min="-1413.1752021563343"  gating:max="216215.80592991915" >
                   <data-type:fcs-dimension data-type:name="SSC-A" />
                 </gating:dimension>
               </gating:RectangleGate>
             </Gate>
             <Subpopulations>
               <Population name="Live cells"  annotation=""  owningGroup="RA and O2 ki67 021722-1"  expanded="0"  sortPriority="10"  count="300441" >
                 <Graph smoothing="0"  backColor="#ffffff"  foreColor="#000000"  heatMapStatParameter="Blue B 515_20-A"  type="Pseudocolor"  fast="1" >
                   <Axis dimension="x"  name="Comp-Green A 780_40-A"  label=""  auto="auto" />
                   <Axis dimension="y"  name="Comp-Red C 660_20-A"  label=""  auto="auto" />
                   <GraphSettings level="5%"  smoothingHighResolution="1"  contourHighResolution="1"  histogramSmoothingCount="0"  graphResolution="256"  showOutliers="0"  drawLargeDots="0"  dotsToDraw="8000"  tint="le.chartfill.tinted.40"  lineWeight="le.lineweight.normal"  lineStyle="le.linestyle.solid" />
                   <GraphEnvironment showGrid="0"  showAxes="tnlTNL"  showGates="1"  showFreqOnPlots="1"  showGateNameOnPlots="1"  showMedians="0"  showUncomped="0"  addEventParam="0"  lastYAxisName="" >
                     <TextTraits font="SansSerif"  size="11"  name="Labels"  style="plain"  color="#000000"  background="#00ffffff"  just="left" />
                     <TextTraits font="SansSerif"  size="11"  name="LayoutGates"  style="plain"  color="#000000"  background="#00ffffff"  just="left" />
                     <TextTraits font="SansSerif"  size="9"  name="Numbers"  style="plain"  color="#000000"  background="#00ffffff"  just="left" />
                     <TextTraits font="SansSerif"  size="9"  name="Legend"  style="plain"  color="#000000"  background="#00ffffff"  just="left" />
                     <WindowPosition x="151"  y="90"  width="627"  height="704"  displayed="1"  panelState="---" />
                   </GraphEnvironment>
                 </Graph>
                 <Gate gating:id="ID1865632955"  gating:parent_id="ID905445704" >
                   <gating:RectangleGate eventsInside="1"  annoOffsetX="0"  annoOffsetY="0"  tint="#000000"  isTinted="0"  lineWeight="Normal"  userDefined="1"  percentX="0"  percentY="0" >
                     <gating:dimension gating:min="3.447507261088721"  gating:max="346.9277409734372" >
                       <data-type:fcs-dimension data-type:name="Comp-Violet F 560_40-A" />
                     </gating:dimension>
                     <gating:dimension gating:min="-706.5876010781672"  gating:max="195018.17789757412" >
                       <data-type:fcs-dimension data-type:name="SSC-A" />
                     </gating:dimension>
                   </gating:RectangleGate>
                 </Gate>
                 <Subpopulations>
                   <Population name="Q1: Comp-Green A 780_40-A- , Comp-Red C 660_20-A+"  annotation=""  owningGroup="RA and O2 ki67 021722-1"  expanded="0"  sortPriority="10"  count="240343" >
                     <Graph smoothing="0"  backColor="#ffffff"  foreColor="#000000"  heatMapStatParameter="Blue B 515_20-A"  type="Pseudocolor"  fast="1" >
                       <Axis dimension="x"  name="Comp-Green A 780_40-A"  label=""  auto="auto" />
                       <Axis dimension="y"  name="Comp-Red C 660_20-A"  label=""  auto="auto" />
                       <GraphSettings level="5%"  smoothingHighResolution="1"  contourHighResolution="1"  histogramSmoothingCount="0"  graphResolution="256"  showOutliers="0"  drawLargeDots="0"  dotsToDraw="8000"  tint="le.chartfill.tinted.40"  lineWeight="le.lineweight.normal"  lineStyle="le.linestyle.solid" />
                       <GraphEnvironment showGrid="0"  showAxes="tnlTNL"  showGates="1"  showFreqOnPlots="1"  showGateNameOnPlots="1"  showMedians="0"  showUncomped="0"  addEventParam="0"  lastYAxisName="" >
                         <TextTraits font="SansSerif"  size="11"  name="Labels"  style="plain"  color="#000000"  background="#00ffffff"  just="left" />
                         <TextTraits font="SansSerif"  size="11"  name="LayoutGates"  style="plain"  color="#000000"  background="#00ffffff"  just="left" />
                         <TextTraits font="SansSerif"  size="9"  name="Numbers"  style="plain"  color="#000000"  background="#00ffffff"  just="left" />
                         <TextTraits font="SansSerif"  size="9"  name="Legend"  style="plain"  color="#000000"  background="#00ffffff"  just="left" />
                         <WindowPosition x="234"  y="76"  width="627"  height="704"  displayed="1"  panelState="---" />
                       </GraphEnvironment>
                     </Graph>
                     <Gate gating:id="ID1326461470"  gating:parent_id="ID1865632955" >
                       <gating:RectangleGate eventsInside="1"  annoOffsetX="0"  annoOffsetY="0"  tint="#000000"  isTinted="0"  lineWeight="Normal"  userDefined="1"  percentX="0"  percentY="0" >
                         <gating:dimension gating:max="987.2805165610293" >
                           <data-type:fcs-dimension data-type:name="Comp-Green A 780_40-A" />
                         </gating:dimension>
                         <gating:dimension gating:min="1002.2642109600702" >
                           <data-type:fcs-dimension data-type:name="Comp-Red C 660_20-A" />
                         </gating:dimension>
                       </gating:RectangleGate>
                     </Gate>
                   </Population>
                   <Population name="Q2: Comp-Green A 780_40-A+ , Comp-Red C 660_20-A+"  annotation=""  owningGroup="RA and O2 ki67 021722-1"  expanded="0"  sortPriority="10"  count="321" >
                     <Graph smoothing="0"  backColor="#ffffff"  foreColor="#000000"  heatMapStatParameter="Blue B 515_20-A"  type="Pseudocolor"  fast="1" >
                       <Axis dimension="x"  name="Comp-Green A 780_40-A"  label=""  auto="auto" />
                       <Axis dimension="y"  name="Comp-Red C 660_20-A"  label=""  auto="auto" />
                       <GraphSettings level="5%"  smoothingHighResolution="1"  contourHighResolution="1"  histogramSmoothingCount="0"  graphResolution="256"  showOutliers="0"  drawLargeDots="0"  dotsToDraw="8000"  tint="le.chartfill.tinted.40"  lineWeight="le.lineweight.normal"  lineStyle="le.linestyle.solid" />
                       <GraphEnvironment showGrid="0"  showAxes="tnlTNL"  showGates="1"  showFreqOnPlots="1"  showGateNameOnPlots="1"  showMedians="0"  showUncomped="0"  addEventParam="0"  lastYAxisName="" >
                         <TextTraits font="SansSerif"  size="11"  name="Labels"  style="plain"  color="#000000"  background="#00ffffff"  just="left" />
                         <TextTraits font="SansSerif"  size="11"  name="LayoutGates"  style="plain"  color="#000000"  background="#00ffffff"  just="left" />
                         <TextTraits font="SansSerif"  size="9"  name="Numbers"  style="plain"  color="#000000"  background="#00ffffff"  just="left" />
                         <TextTraits font="SansSerif"  size="9"  name="Legend"  style="plain"  color="#000000"  background="#00ffffff"  just="left" />
                         <WindowPosition x="234"  y="76"  width="627"  height="704"  displayed="1"  panelState="---" />
                       </GraphEnvironment>
                     </Graph>
                     <Gate gating:id="ID1915896220"  gating:parent_id="ID1865632955" >
                       <gating:RectangleGate eventsInside="1"  annoOffsetX="0"  annoOffsetY="0"  tint="#000000"  isTinted="0"  lineWeight="Normal"  userDefined="1"  percentX="0"  percentY="0" >
                         <gating:dimension gating:min="987.2805165610293" >
                           <data-type:fcs-dimension data-type:name="Comp-Green A 780_40-A" />
                         </gating:dimension>
                         <gating:dimension gating:min="1002.2642109600702" >
                           <data-type:fcs-dimension data-type:name="Comp-Red C 660_20-A" />
                         </gating:dimension>
                       </gating:RectangleGate>
                     </Gate>
                   </Population>
                   <Population name="Q3: Comp-Green A 780_40-A+ , Comp-Red C 660_20-A-"  annotation=""  owningGroup="RA and O2 ki67 021722-1"  expanded="0"  sortPriority="10"  count="24" >
                     <Graph smoothing="0"  backColor="#ffffff"  foreColor="#000000"  heatMapStatParameter="Blue B 515_20-A"  type="Pseudocolor"  fast="1" >
                       <Axis dimension="x"  name="Comp-Green A 780_40-A"  label=""  auto="auto" />
                       <Axis dimension="y"  name="Comp-Red C 660_20-A"  label=""  auto="auto" />
                       <GraphSettings level="5%"  smoothingHighResolution="1"  contourHighResolution="1"  histogramSmoothingCount="0"  graphResolution="256"  showOutliers="0"  drawLargeDots="0"  dotsToDraw="8000"  tint="le.chartfill.tinted.40"  lineWeight="le.lineweight.normal"  lineStyle="le.linestyle.solid" />
                       <GraphEnvironment showGrid="0"  showAxes="tnlTNL"  showGates="1"  showFreqOnPlots="1"  showGateNameOnPlots="1"  showMedians="0"  showUncomped="0"  addEventParam="0"  lastYAxisName="" >
                         <TextTraits font="SansSerif"  size="11"  name="Labels"  style="plain"  color="#000000"  background="#00ffffff"  just="left" />
                         <TextTraits font="SansSerif"  size="11"  name="LayoutGates"  style="plain"  color="#000000"  background="#00ffffff"  just="left" />
                         <TextTraits font="SansSerif"  size="9"  name="Numbers"  style="plain"  color="#000000"  background="#00ffffff"  just="left" />
                         <TextTraits font="SansSerif"  size="9"  name="Legend"  style="plain"  color="#000000"  background="#00ffffff"  just="left" />
                         <WindowPosition x="234"  y="76"  width="627"  height="704"  displayed="1"  panelState="---" />
                       </GraphEnvironment>
                     </Graph>
                     <Gate gating:id="ID1921875577"  gating:parent_id="ID1865632955" >
                       <gating:RectangleGate eventsInside="1"  annoOffsetX="0"  annoOffsetY="0"  tint="#000000"  isTinted="0"  lineWeight="Normal"  userDefined="1"  percentX="0"  percentY="0" >
                         <gating:dimension gating:min="987.2805165610293" >
                           <data-type:fcs-dimension data-type:name="Comp-Green A 780_40-A" />
                         </gating:dimension>
                         <gating:dimension gating:max="1002.2642109600702" >
                           <data-type:fcs-dimension data-type:name="Comp-Red C 660_20-A" />
                         </gating:dimension>
                       </gating:RectangleGate>
                     </Gate>
                   </Population>
                   <Population name="Q4: Comp-Green A 780_40-A- , Comp-Red C 660_20-A-"  annotation=""  owningGroup="RA and O2 ki67 021722-1"  expanded="0"  sortPriority="10"  count="59753" >
                     <Graph smoothing="0"  backColor="#ffffff"  foreColor="#000000"  heatMapStatParameter="Blue B 515_20-A"  type="Pseudocolor"  fast="1" >
                       <Axis dimension="x"  name="Comp-Green A 780_40-A"  label=""  auto="auto" />
                       <Axis dimension="y"  name="Comp-Red C 660_20-A"  label=""  auto="auto" />
                       <GraphSettings level="5%"  smoothingHighResolution="1"  contourHighResolution="1"  histogramSmoothingCount="0"  graphResolution="256"  showOutliers="0"  drawLargeDots="0"  dotsToDraw="8000"  tint="le.chartfill.tinted.40"  lineWeight="le.lineweight.normal"  lineStyle="le.linestyle.solid" />
                       <GraphEnvironment showGrid="0"  showAxes="tnlTNL"  showGates="1"  showFreqOnPlots="1"  showGateNameOnPlots="1"  showMedians="0"  showUncomped="0"  addEventParam="0"  lastYAxisName="" >
                         <TextTraits font="SansSerif"  size="11"  name="Labels"  style="plain"  color="#000000"  background="#00ffffff"  just="left" />
                         <TextTraits font="SansSerif"  size="11"  name="LayoutGates"  style="plain"  color="#000000"  background="#00ffffff"  just="left" />
                         <TextTraits font="SansSerif"  size="9"  name="Numbers"  style="plain"  color="#000000"  background="#00ffffff"  just="left" />
                         <TextTraits font="SansSerif"  size="9"  name="Legend"  style="plain"  color="#000000"  background="#00ffffff"  just="left" />
                         <WindowPosition x="234"  y="76"  width="627"  height="704"  displayed="1"  panelState="---" />
                       </GraphEnvironment>
                     </Graph>
                     <Gate gating:id="ID1444155069"  gating:parent_id="ID1865632955" >
                       <gating:RectangleGate eventsInside="1"  annoOffsetX="0"  annoOffsetY="0"  tint="#000000"  isTinted="0"  lineWeight="Normal"  userDefined="1"  percentX="0"  percentY="0" >
                         <gating:dimension gating:max="987.2805165610293" >
                           <data-type:fcs-dimension data-type:name="Comp-Green A 780_40-A" />
                         </gating:dimension>
                         <gating:dimension gating:max="1002.2642109600702" >
                           <data-type:fcs-dimension data-type:name="Comp-Red C 660_20-A" />
                         </gating:dimension>
                       </gating:RectangleGate>
                     </Gate>
                   </Population>
                 </Subpopulations>
               </Population>
             </Subpopulations>
           </Population>
         </Subpopulations>
       </SampleNode>
     </Sample>
     <Sample>
       <DataSet uri="file:/Users/minyee/Desktop/Flow%20file%20orginal/RA%20and%20O2%20ki67%20021722-1/Compensation%20Controls_Violet%20B%20705,2f,70%20Stained%20Control_008.fcs"  sampleID="24" />
       <transforms:spilloverMatrix spectral="0"  prefix="Comp-"  name="Compensation-2"  editable="0"  color="#ff9933"  version="FlowJo-10.7.1"  status="FINALIZED"  transforms:id="8f155812-1118-4c05-b59a-b6b91b7b9185"  suffix="" >
         <data-type:parameters>
           <data-type:parameter data-type:name="Blue B 515_20-A"  userProvidedCompInfix="Comp-Blue B 515_20-A" />
           <data-type:parameter data-type:name="Green A 780_40-A"  userProvidedCompInfix="Comp-Green A 780_40-A" />
           <data-type:parameter data-type:name="Green E 575_25-A"  userProvidedCompInfix="Comp-Green E 575_25-A" />
           <data-type:parameter data-type:name="Red C 660_20-A"  userProvidedCompInfix="Comp-Red C 660_20-A" />
           <data-type:parameter data-type:name="Violet B 705_70-A"  userProvidedCompInfix="Comp-Violet B 705_70-A" />
           <data-type:parameter data-type:name="Violet D 605_40-A"  userProvidedCompInfix="Comp-Violet D 605_40-A" />
           <data-type:parameter data-type:name="Violet F 560_40-A"  userProvidedCompInfix="Comp-Violet F 560_40-A" />
           <data-type:parameter data-type:name="Violet H 450_50-A"  userProvidedCompInfix="Comp-Violet H 450_50-A" />
         </data-type:parameters>
         <transforms:spillover data-type:parameter="Blue B 515_20-A"  userProvidedCompInfix="Comp-Blue B 515_20-A" >
           <transforms:coefficient data-type:parameter="Blue B 515_20-A"  transforms:value="1" />
           <transforms:coefficient data-type:parameter="Green A 780_40-A"  transforms:value="0.000797891" />
           <transforms:coefficient data-type:parameter="Green E 575_25-A"  transforms:value="0.0053017033" />
           <transforms:coefficient data-type:parameter="Red C 660_20-A"  transforms:value="-0.0003318802" />
           <transforms:coefficient data-type:parameter="Violet B 705_70-A"  transforms:value="0.0001595786" />
           <transforms:coefficient data-type:parameter="Violet D 605_40-A"  transforms:value="0.0075959864" />
           <transforms:coefficient data-type:parameter="Violet F 560_40-A"  transforms:value="0.0031920793" />
           <transforms:coefficient data-type:parameter="Violet H 450_50-A"  transforms:value="0.001468193" />
         </transforms:spillover>
         <transforms:spillover data-type:parameter="Green A 780_40-A"  userProvidedCompInfix="Comp-Green A 780_40-A" >
           <transforms:coefficient data-type:parameter="Blue B 515_20-A"  transforms:value="0.0021019127" />
           <transforms:coefficient data-type:parameter="Green A 780_40-A"  transforms:value="1" />
           <transforms:coefficient data-type:parameter="Green E 575_25-A"  transforms:value="0.0440649452" />
           <transforms:coefficient data-type:parameter="Red C 660_20-A"  transforms:value="0.0001985971" />
           <transforms:coefficient data-type:parameter="Violet B 705_70-A"  transforms:value="0.0004771004" />
           <transforms:coefficient data-type:parameter="Violet D 605_40-A"  transforms:value="0.0010591904" />
           <transforms:coefficient data-type:parameter="Violet F 560_40-A"  transforms:value="0.0004771044" />
           <transforms:coefficient data-type:parameter="Violet H 450_50-A"  transforms:value="0.0027389182" />
         </transforms:spillover>
         <transforms:spillover data-type:parameter="Green E 575_25-A"  userProvidedCompInfix="Comp-Green E 575_25-A" >
           <transforms:coefficient data-type:parameter="Blue B 515_20-A"  transforms:value="0.0011406821" />
           <transforms:coefficient data-type:parameter="Green A 780_40-A"  transforms:value="0.0040683291" />
           <transforms:coefficient data-type:parameter="Green E 575_25-A"  transforms:value="1" />
           <transforms:coefficient data-type:parameter="Red C 660_20-A"  transforms:value="0.0002578681" />
           <transforms:coefficient data-type:parameter="Violet B 705_70-A"  transforms:value="0.001982137" />
           <transforms:coefficient data-type:parameter="Violet D 605_40-A"  transforms:value="0.0847617293" />
           <transforms:coefficient data-type:parameter="Violet F 560_40-A"  transforms:value="0.0159600729" />
           <transforms:coefficient data-type:parameter="Violet H 450_50-A"  transforms:value="0.0275866111" />
         </transforms:spillover>
         <transforms:spillover data-type:parameter="Red C 660_20-A"  userProvidedCompInfix="Comp-Red C 660_20-A" >
           <transforms:coefficient data-type:parameter="Blue B 515_20-A"  transforms:value="0.0003058667" />
           <transforms:coefficient data-type:parameter="Green A 780_40-A"  transforms:value="0.0100893234" />
           <transforms:coefficient data-type:parameter="Green E 575_25-A"  transforms:value="-0.0027617379" />
           <transforms:coefficient data-type:parameter="Red C 660_20-A"  transforms:value="1" />
           <transforms:coefficient data-type:parameter="Violet B 705_70-A"  transforms:value="0.0055024781" />
           <transforms:coefficient data-type:parameter="Violet D 605_40-A"  transforms:value="-0.0049244109" />
           <transforms:coefficient data-type:parameter="Violet F 560_40-A"  transforms:value="-0.0003056579" />
           <transforms:coefficient data-type:parameter="Violet H 450_50-A"  transforms:value="0.0141389537" />
         </transforms:spillover>
         <transforms:spillover data-type:parameter="Violet B 705_70-A"  userProvidedCompInfix="Comp-Violet B 705_70-A" >
           <transforms:coefficient data-type:parameter="Blue B 515_20-A"  transforms:value="0" />
           <transforms:coefficient data-type:parameter="Green A 780_40-A"  transforms:value="0.009968135" />
           <transforms:coefficient data-type:parameter="Green E 575_25-A"  transforms:value="-0.0024996273" />
           <transforms:coefficient data-type:parameter="Red C 660_20-A"  transforms:value="0.0056115637" />
           <transforms:coefficient data-type:parameter="Violet B 705_70-A"  transforms:value="1" />
           <transforms:coefficient data-type:parameter="Violet D 605_40-A"  transforms:value="0.003675704" />
           <transforms:coefficient data-type:parameter="Violet F 560_40-A"  transforms:value="0.0021073731" />
           <transforms:coefficient data-type:parameter="Violet H 450_50-A"  transforms:value="0.4725246628" />
         </transforms:spillover>
         <transforms:spillover data-type:parameter="Violet D 605_40-A"  userProvidedCompInfix="Comp-Violet D 605_40-A" >
           <transforms:coefficient data-type:parameter="Blue B 515_20-A"  transforms:value="-0.0000346737" />
           <transforms:coefficient data-type:parameter="Green A 780_40-A"  transforms:value="0.0034041991" />
           <transforms:coefficient data-type:parameter="Green E 575_25-A"  transforms:value="0.014198257" />
           <transforms:coefficient data-type:parameter="Red C 660_20-A"  transforms:value="0.0013805414" />
           <transforms:coefficient data-type:parameter="Violet B 705_70-A"  transforms:value="0.0511620719" />
           <transforms:coefficient data-type:parameter="Violet D 605_40-A"  transforms:value="1" />
           <transforms:coefficient data-type:parameter="Violet F 560_40-A"  transforms:value="0.0019770955" />
           <transforms:coefficient data-type:parameter="Violet H 450_50-A"  transforms:value="0.0442530128" />
         </transforms:spillover>
         <transforms:spillover data-type:parameter="Violet F 560_40-A"  userProvidedCompInfix="Comp-Violet F 560_40-A" >
           <transforms:coefficient data-type:parameter="Blue B 515_20-A"  transforms:value="-11.0030533003" />
           <transforms:coefficient data-type:parameter="Green A 780_40-A"  transforms:value="0.9999835595" />
           <transforms:coefficient data-type:parameter="Green E 575_25-A"  transforms:value="-32.054883609" />
           <transforms:coefficient data-type:parameter="Red C 660_20-A"  transforms:value="-109.8987826205" />
           <transforms:coefficient data-type:parameter="Violet B 705_70-A"  transforms:value="-0.4999933124" />
           <transforms:coefficient data-type:parameter="Violet D 605_40-A"  transforms:value="-38.1338027602" />
           <transforms:coefficient data-type:parameter="Violet F 560_40-A"  transforms:value="1" />
           <transforms:coefficient data-type:parameter="Violet H 450_50-A"  transforms:value="-60.535310611" />
         </transforms:spillover>
         <transforms:spillover data-type:parameter="Violet H 450_50-A"  userProvidedCompInfix="Comp-Violet H 450_50-A" >
           <transforms:coefficient data-type:parameter="Blue B 515_20-A"  transforms:value="0.0001976763" />
           <transforms:coefficient data-type:parameter="Green A 780_40-A"  transforms:value="0.0000987629" />
           <transforms:coefficient data-type:parameter="Green E 575_25-A"  transforms:value="-0.0002975056" />
           <transforms:coefficient data-type:parameter="Red C 660_20-A"  transforms:value="-0.0001027007" />
           <transforms:coefficient data-type:parameter="Violet B 705_70-A"  transforms:value="0.0002469125" />
           <transforms:coefficient data-type:parameter="Violet D 605_40-A"  transforms:value="0.0077189153" />
           <transforms:coefficient data-type:parameter="Violet F 560_40-A"  transforms:value="0.0036105596" />
           <transforms:coefficient data-type:parameter="Violet H 450_50-A"  transforms:value="1" />
         </transforms:spillover>
       </transforms:spilloverMatrix>
       <Transformations>
         <transforms:linear transforms:minRange="0"  transforms:maxRange="288358.4"  gain="1" >
           <data-type:parameter data-type:name="FSC-A" />
         </transforms:linear>
         <transforms:linear transforms:minRange="0"  transforms:maxRange="262144"  gain="1" >
           <data-type:parameter data-type:name="FSC-H" />
         </transforms:linear>
         <transforms:linear transforms:minRange="0"  transforms:maxRange="262144"  gain="1" >
           <data-type:parameter data-type:name="FSC-W" />
         </transforms:linear>
         <transforms:linear transforms:minRange="0"  transforms:maxRange="262144"  gain="1" >
           <data-type:parameter data-type:name="SSC-A" />
         </transforms:linear>
         <transforms:linear transforms:minRange="0"  transforms:maxRange="262144"  gain="1" >
           <data-type:parameter data-type:name="SSC-H" />
         </transforms:linear>
         <transforms:linear transforms:minRange="0"  transforms:maxRange="262144"  gain="1" >
           <data-type:parameter data-type:name="SSC-W" />
         </transforms:linear>
         <transforms:biex transforms:length="256"  transforms:maxRange="262144"  transforms:neg="0"  transforms:width="-100"  transforms:pos="4.418539922" >
           <data-type:parameter data-type:name="Blue B 515_20-A" />
         </transforms:biex>
         <transforms:biex transforms:length="256"  transforms:maxRange="262144"  transforms:neg="0"  transforms:width="-100"  transforms:pos="4.418539922" >
           <data-type:parameter data-type:name="Violet H 450_50-A" />
         </transforms:biex>
         <transforms:log transforms:offset="3"  transforms:decades="4.9414186672" >
           <data-type:parameter data-type:name="Violet F 560_40-A" />
         </transforms:log>
         <transforms:biex transforms:length="256"  transforms:maxRange="262144"  transforms:neg="0"  transforms:width="-100"  transforms:pos="4.418539922" >
           <data-type:parameter data-type:name="Red C 660_20-A" />
         </transforms:biex>
         <transforms:biex transforms:length="256"  transforms:maxRange="262144"  transforms:neg="0"  transforms:width="-100"  transforms:pos="4.418539922" >
           <data-type:parameter data-type:name="Green E 575_25-A" />
         </transforms:biex>
         <transforms:biex transforms:length="256"  transforms:maxRange="262144"  transforms:neg="0"  transforms:width="-100"  transforms:pos="4.418539922" >
           <data-type:parameter data-type:name="Green A 780_40-A" />
         </transforms:biex>
         <transforms:biex transforms:length="256"  transforms:maxRange="262144"  transforms:neg="0"  transforms:width="-100"  transforms:pos="4.418539922" >
           <data-type:parameter data-type:name="Violet B 705_70-A" />
         </transforms:biex>
         <transforms:biex transforms:length="256"  transforms:maxRange="262144"  transforms:neg="0"  transforms:width="-100"  transforms:pos="4.418539922" >
           <data-type:parameter data-type:name="Violet D 605_40-A" />
         </transforms:biex>
         <transforms:linear transforms:minRange="0.5274820455"  transforms:maxRange="29"  gain="0.0104659136" >
           <data-type:parameter data-type:name="Time" />
         </transforms:linear>
         <transforms:biex transforms:length="256"  transforms:maxRange="262144"  transforms:neg="0"  transforms:width="-100"  transforms:pos="4.418539922" >
           <data-type:parameter data-type:name="Comp-Blue B 515_20-A" />
         </transforms:biex>
         <transforms:biex transforms:length="256"  transforms:maxRange="262144"  transforms:neg="0"  transforms:width="-100"  transforms:pos="4.418539922" >
           <data-type:parameter data-type:name="Comp-Green A 780_40-A" />
         </transforms:biex>
         <transforms:biex transforms:length="256"  transforms:maxRange="262144"  transforms:neg="0"  transforms:width="-100"  transforms:pos="4.418539922" >
           <data-type:parameter data-type:name="Comp-Green E 575_25-A" />
         </transforms:biex>
         <transforms:biex transforms:length="256"  transforms:maxRange="262144"  transforms:neg="0"  transforms:width="-100"  transforms:pos="4.418539922" >
           <data-type:parameter data-type:name="Comp-Red C 660_20-A" />
         </transforms:biex>
         <transforms:biex transforms:length="256"  transforms:maxRange="262144"  transforms:neg="0"  transforms:width="-100"  transforms:pos="4.418539922" >
           <data-type:parameter data-type:name="Comp-Violet B 705_70-A" />
         </transforms:biex>
         <transforms:biex transforms:length="256"  transforms:maxRange="262144"  transforms:neg="0"  transforms:width="-100"  transforms:pos="4.418539922" >
           <data-type:parameter data-type:name="Comp-Violet D 605_40-A" />
         </transforms:biex>
         <transforms:log transforms:offset="3"  transforms:decades="4.9414186672" >
           <data-type:parameter data-type:name="Comp-Violet F 560_40-A" />
         </transforms:log>
         <transforms:biex transforms:length="256"  transforms:maxRange="262144"  transforms:neg="0"  transforms:width="-100"  transforms:pos="4.418539922" >
           <data-type:parameter data-type:name="Comp-Violet H 450_50-A" />
         </transforms:biex>
       </Transformations>
       <Keywords>
         <Keyword name="FJ_FCS_VERSION"  value="3" />
         <Keyword name="$BEGINANALYSIS"  value="0" />
         <Keyword name="$ENDANALYSIS"  value="0" />
         <Keyword name="$BEGINSTEXT"  value="0" />
         <Keyword name="$ENDSTEXT"  value="0" />
         <Keyword name="$BEGINDATA"  value="3218" />
         <Keyword name="$ENDDATA"  value="303217             " />
         <Keyword name="$FIL"  value="Compensation Controls_Violet B 705,2f,70 Stained Control_008.fcs" />
         <Keyword name="$SYS"  value="Windows 7 6.1" />
         <Keyword name="$TOT"  value="5000               " />
         <Keyword name="$PAR"  value="15" />
         <Keyword name="$MODE"  value="L" />
         <Keyword name="$BYTEORD"  value="4,3,2,1" />
         <Keyword name="$DATATYPE"  value="F" />
         <Keyword name="$NEXTDATA"  value="0" />
         <Keyword name="CREATOR"  value="BD FACSDiva Software Version 8.0.1" />
         <Keyword name="TUBE NAME"  value="Violet B 705_70 Stained Control" />
         <Keyword name="$SRC"  value="Compensation Controls" />
         <Keyword name="EXPERIMENT NAME"  value="RA and O2 ki67 021722" />
         <Keyword name="GUID"  value="0d080392-f485-42f4-859c-12b1349eb95c" />
         <Keyword name="$DATE"  value="17-FEB-2022" />
         <Keyword name="$BTIM"  value="09:40:31" />
         <Keyword name="$ETIM"  value="09:41:00" />
         <Keyword name="$CYT"  value="Fozzie Bear (LSRII)" />
         <Keyword name="SETTINGS"  value="Cytometer" />
         <Keyword name="CYTNUM"  value="H47100017" />
         <Keyword name="WINDOW EXTENSION"  value="7.00" />
         <Keyword name="EXPORT USER NAME"  value="FozzieUser" />
         <Keyword name="EXPORT TIME"  value="17-FEB-2022-15:01:47" />
         <Keyword name="$OP"  value="FozzieUser" />
         <Keyword name="FSC ASF"  value="0.73" />
         <Keyword name="AUTOBS"  value="TRUE" />
         <Keyword name="$INST"  value=" " />
         <Keyword name="LASER1NAME"  value="Blue" />
         <Keyword name="LASER1DELAY"  value="0.00" />
         <Keyword name="LASER1ASF"  value="0.94" />
         <Keyword name="LASER2NAME"  value="Violet" />
         <Keyword name="LASER2DELAY"  value="16.61" />
         <Keyword name="LASER2ASF"  value="0.59" />
         <Keyword name="LASER3NAME"  value="Red" />
         <Keyword name="LASER3DELAY"  value="38.41" />
         <Keyword name="LASER3ASF"  value="0.61" />
         <Keyword name="LASER4NAME"  value="Green" />
         <Keyword name="LASER4DELAY"  value="55.87" />
         <Keyword name="LASER4ASF"  value="0.62" />
         <Keyword name="$TIMESTEP"  value="0.01" />
         <Keyword name="SPILL"  value="8,Blue B 515_20-A,Violet H 450_50-A,Violet F 560_40-A,Red C 660_20-A,Green E 575_25-A,Green A 780_40-A,Violet B 705_70-A,Violet D 605_40-A,1,0,0,0,0,0,0,0,0,1,0,0,0,0,0,0,0,0,1,0,0,0,0,0,0,0,0,1,0,0,0,0,0,0,0,0,1,0,0,0,0,0,0,0,0,1,0,0,0,0,0,0,0,0,1,0,0,0,0,0,0,0,0,1" />
         <Keyword name="THRESHOLD"  value="FSC,5000" />
         <Keyword name="$P1N"  value="FSC-A" />
         <Keyword name="$P1R"  value="262144" />
         <Keyword name="$P1B"  value="32" />
         <Keyword name="$P1E"  value="0,0" />
         <Keyword name="$P1V"  value="209" />
         <Keyword name="$P1G"  value="1.0" />
         <Keyword name="P1DISPLAY"  value="LIN" />
         <Keyword name="P1BS"  value="0" />
         <Keyword name="P1MS"  value="0" />
         <Keyword name="$P2N"  value="FSC-H" />
         <Keyword name="$P2R"  value="262144" />
         <Keyword name="$P2B"  value="32" />
         <Keyword name="$P2E"  value="0,0" />
         <Keyword name="$P2V"  value="209" />
         <Keyword name="$P2G"  value="1.0" />
         <Keyword name="P2DISPLAY"  value="LIN" />
         <Keyword name="P2BS"  value="0" />
         <Keyword name="P2MS"  value="0" />
         <Keyword name="$P3N"  value="FSC-W" />
         <Keyword name="$P3R"  value="262144" />
         <Keyword name="$P3B"  value="32" />
         <Keyword name="$P3E"  value="0,0" />
         <Keyword name="$P3V"  value="209" />
         <Keyword name="$P3G"  value="1.0" />
         <Keyword name="P3BS"  value="-1" />
         <Keyword name="P3MS"  value="0" />
         <Keyword name="$P4N"  value="SSC-A" />
         <Keyword name="$P4R"  value="262144" />
         <Keyword name="$P4B"  value="32" />
         <Keyword name="$P4E"  value="0,0" />
         <Keyword name="$P4V"  value="200" />
         <Keyword name="$P4G"  value="1.0" />
         <Keyword name="P4DISPLAY"  value="LIN" />
         <Keyword name="P4BS"  value="0" />
         <Keyword name="P4MS"  value="0" />
         <Keyword name="$P5N"  value="SSC-H" />
         <Keyword name="$P5R"  value="262144" />
         <Keyword name="$P5B"  value="32" />
         <Keyword name="$P5E"  value="0,0" />
         <Keyword name="$P5V"  value="200" />
         <Keyword name="$P5G"  value="1.0" />
         <Keyword name="P5DISPLAY"  value="LIN" />
         <Keyword name="P5BS"  value="0" />
         <Keyword name="P5MS"  value="0" />
         <Keyword name="$P6N"  value="SSC-W" />
         <Keyword name="$P6R"  value="262144" />
         <Keyword name="$P6B"  value="32" />
         <Keyword name="$P6E"  value="0,0" />
         <Keyword name="$P6V"  value="200" />
         <Keyword name="$P6G"  value="1.0" />
         <Keyword name="P6BS"  value="-1" />
         <Keyword name="P6MS"  value="0" />
         <Keyword name="$P7N"  value="Blue B 515_20-A" />
         <Keyword name="$P7R"  value="262144" />
         <Keyword name="$P7B"  value="32" />
         <Keyword name="$P7E"  value="0,0" />
         <Keyword name="$P7V"  value="500" />
         <Keyword name="$P7G"  value="1.0" />
         <Keyword name="P7DISPLAY"  value="LOG" />
         <Keyword name="P7BS"  value="64" />
         <Keyword name="P7MS"  value="0" />
         <Keyword name="$P8N"  value="Violet H 450_50-A" />
         <Keyword name="$P8R"  value="262144" />
         <Keyword name="$P8B"  value="32" />
         <Keyword name="$P8E"  value="0,0" />
         <Keyword name="$P8V"  value="600" />
         <Keyword name="$P8G"  value="1.0" />
         <Keyword name="P8DISPLAY"  value="LOG" />
         <Keyword name="P8BS"  value="283" />
         <Keyword name="P8MS"  value="0" />
         <Keyword name="$P9N"  value="Violet F 560_40-A" />
         <Keyword name="$P9R"  value="262144" />
         <Keyword name="$P9B"  value="32" />
         <Keyword name="$P9E"  value="0,0" />
         <Keyword name="$P9V"  value="470" />
         <Keyword name="$P9G"  value="1.0" />
         <Keyword name="P9DISPLAY"  value="LOG" />
         <Keyword name="P9BS"  value="53" />
         <Keyword name="P9MS"  value="0" />
         <Keyword name="$P10N"  value="Red C 660_20-A" />
         <Keyword name="$P10R"  value="262144" />
         <Keyword name="$P10B"  value="32" />
         <Keyword name="$P10E"  value="0,0" />
         <Keyword name="$P10V"  value="610" />
         <Keyword name="$P10G"  value="1.0" />
         <Keyword name="P10DISPLAY"  value="LOG" />
         <Keyword name="P10BS"  value="38" />
         <Keyword name="P10MS"  value="0" />
         <Keyword name="$P11N"  value="Green E 575_25-A" />
         <Keyword name="$P11R"  value="262144" />
         <Keyword name="$P11B"  value="32" />
         <Keyword name="$P11E"  value="0,0" />
         <Keyword name="$P11V"  value="593" />
         <Keyword name="$P11G"  value="1.0" />
         <Keyword name="P11DISPLAY"  value="LOG" />
         <Keyword name="P11BS"  value="179" />
         <Keyword name="P11MS"  value="0" />
         <Keyword name="$P12N"  value="Green A 780_40-A" />
         <Keyword name="$P12R"  value="262144" />
         <Keyword name="$P12B"  value="32" />
         <Keyword name="$P12E"  value="0,0" />
         <Keyword name="$P12V"  value="539" />
         <Keyword name="$P12G"  value="1.0" />
         <Keyword name="P12DISPLAY"  value="LOG" />
         <Keyword name="P12BS"  value="203" />
         <Keyword name="P12MS"  value="0" />
         <Keyword name="$P13N"  value="Violet B 705_70-A" />
         <Keyword name="$P13R"  value="262144" />
         <Keyword name="$P13B"  value="32" />
         <Keyword name="$P13E"  value="0,0" />
         <Keyword name="$P13V"  value="545" />
         <Keyword name="$P13G"  value="1.0" />
         <Keyword name="P13DISPLAY"  value="LOG" />
         <Keyword name="P13BS"  value="53" />
         <Keyword name="P13MS"  value="0" />
         <Keyword name="$P14N"  value="Violet D 605_40-A" />
         <Keyword name="$P14R"  value="262144" />
         <Keyword name="$P14B"  value="32" />
         <Keyword name="$P14E"  value="0,0" />
         <Keyword name="$P14V"  value="593" />
         <Keyword name="$P14G"  value="1.0" />
         <Keyword name="P14DISPLAY"  value="LOG" />
         <Keyword name="P14BS"  value="58" />
         <Keyword name="P14MS"  value="0" />
         <Keyword name="$P15N"  value="Time" />
         <Keyword name="$P15R"  value="262144" />
         <Keyword name="$P15B"  value="32" />
         <Keyword name="$P15E"  value="0,0" />
         <Keyword name="$P15G"  value="0.01" />
         <Keyword name="P15BS"  value="0" />
         <Keyword name="P15MS"  value="0" />
         <Keyword name="CST SETUP STATUS"  value="SUCCESS" />
         <Keyword name="CST BEADS LOT ID"  value="35688" />
         <Keyword name="CYTOMETER CONFIG NAME"  value="New Configuration 122809" />
         <Keyword name="CYTOMETER CONFIG CREATE DATE"  value="2009-12-28T15:03:55-05:00" />
         <Keyword name="CST SETUP DATE"  value="2022-02-17T07:35:49-05:00" />
         <Keyword name="CST BASELINE DATE"  value="2022-01-14T00:53:58-05:00" />
         <Keyword name="CST BEADS EXPIRED"  value="False" />
         <Keyword name="CST PERFORMANCE EXPIRED"  value="2022-02-19T07:35:49-05:00" />
         <Keyword name="CST REGULATORY STATUS"  value="RUO Performance Check" />
         <Keyword name="$P1S"  value="" />
         <Keyword name="$P2S"  value="" />
         <Keyword name="$P3S"  value="" />
         <Keyword name="$P4S"  value="" />
         <Keyword name="$P5S"  value="" />
         <Keyword name="$P6S"  value="" />
         <Keyword name="$P7S"  value="" />
         <Keyword name="$P8S"  value="" />
         <Keyword name="$P9S"  value="" />
         <Keyword name="$P10S"  value="" />
         <Keyword name="$P11S"  value="" />
         <Keyword name="$P12S"  value="" />
         <Keyword name="$P13S"  value="" />
         <Keyword name="$P14S"  value="" />
         <Keyword name="$P15S"  value="" />
         <Keyword name="$P16N"  value="Comp-Blue B 515_20-A" />
         <Keyword name="$P16S"  value="" />
         <Keyword name="$P16R"  value="262144" />
         <Keyword name="$P17N"  value="Comp-Green A 780_40-A" />
         <Keyword name="$P17S"  value="" />
         <Keyword name="$P17R"  value="262144" />
         <Keyword name="$P18N"  value="Comp-Green E 575_25-A" />
         <Keyword name="$P18S"  value="" />
         <Keyword name="$P18R"  value="262144" />
         <Keyword name="$P19N"  value="Comp-Red C 660_20-A" />
         <Keyword name="$P19S"  value="" />
         <Keyword name="$P19R"  value="262144" />
         <Keyword name="$P20N"  value="Comp-Violet B 705_70-A" />
         <Keyword name="$P20S"  value="" />
         <Keyword name="$P20R"  value="262144" />
         <Keyword name="$P21N"  value="Comp-Violet D 605_40-A" />
         <Keyword name="$P21S"  value="" />
         <Keyword name="$P21R"  value="262144" />
         <Keyword name="$P22N"  value="Comp-Violet F 560_40-A" />
         <Keyword name="$P22S"  value="" />
         <Keyword name="$P22R"  value="262144" />
         <Keyword name="$P23N"  value="Comp-Violet H 450_50-A" />
         <Keyword name="$P23S"  value="" />
         <Keyword name="$P23R"  value="262144" />
       </Keywords>
       <SampleNode name="Compensation Controls_Violet B 705,2f,70 Stained Control_008.fcs"  annotation=""  owningGroup=""  expanded="1"  sortPriority="10"  count="5000"  sampleID="24" >
         <Graph smoothing="0"  backColor="#ffffff"  foreColor="#000000"  type="Pseudocolor"  fast="1" >
           <Axis dimension="x"  name="FSC-A"  label=""  auto="auto" />
           <Axis dimension="y"  name="SSC-A"  label=""  auto="auto" />
           <GraphSettings level="5%"  smoothingHighResolution="1"  contourHighResolution="1"  histogramSmoothingCount="0"  graphResolution="256"  showOutliers="0"  drawLargeDots="0"  dotsToDraw="8000"  tint="le.chartfill.tinted.40"  lineWeight="le.lineweight.normal"  lineStyle="le.linestyle.solid" />
           <GraphEnvironment showGrid="0"  showAxes="tnlTNL"  showGates="1"  showFreqOnPlots="1"  showGateNameOnPlots="1"  showMedians="0"  showUncomped="0"  addEventParam="0"  lastYAxisName="" >
             <TextTraits font="SansSerif"  size="11"  name="Labels"  style="plain"  color="#000000"  background="#00ffffff"  just="left" />
             <TextTraits font="SansSerif"  size="11"  name="LayoutGates"  style="plain"  color="#000000"  background="#00ffffff"  just="left" />
             <TextTraits font="SansSerif"  size="9"  name="Numbers"  style="plain"  color="#000000"  background="#00ffffff"  just="left" />
             <TextTraits font="SansSerif"  size="9"  name="Legend"  style="plain"  color="#000000"  background="#00ffffff"  just="left" />
           </GraphEnvironment>
         </Graph>
         <Subpopulations>
           <Population name="Lymphocytes"  annotation=""  owningGroup="RA and O2 ki67 021722-1"  expanded="0"  sortPriority="10"  count="4990" >
             <Graph smoothing="0"  backColor="#ffffff"  foreColor="#000000"  heatMapStatParameter="Blue B 515_20-A"  type="Pseudocolor"  fast="1" >
               <Axis dimension="x"  name="Comp-Violet F 560_40-A"  label=""  auto="auto" />
               <Axis dimension="y"  name="SSC-A"  label=""  auto="auto" />
               <GraphSettings level="5%"  smoothingHighResolution="1"  contourHighResolution="1"  histogramSmoothingCount="0"  graphResolution="256"  showOutliers="0"  drawLargeDots="0"  dotsToDraw="8000"  tint="le.chartfill.tinted.40"  lineWeight="le.lineweight.normal"  lineStyle="le.linestyle.solid" />
               <GraphEnvironment showGrid="0"  showAxes="tnlTNL"  showGates="1"  showFreqOnPlots="1"  showGateNameOnPlots="1"  showMedians="0"  showUncomped="0"  addEventParam="0"  lastYAxisName="" >
                 <TextTraits font="SansSerif"  size="11"  name="Labels"  style="plain"  color="#000000"  background="#00ffffff"  just="left" />
                 <TextTraits font="SansSerif"  size="11"  name="LayoutGates"  style="plain"  color="#000000"  background="#00ffffff"  just="left" />
                 <TextTraits font="SansSerif"  size="9"  name="Numbers"  style="plain"  color="#000000"  background="#00ffffff"  just="left" />
                 <TextTraits font="SansSerif"  size="9"  name="Legend"  style="plain"  color="#000000"  background="#00ffffff"  just="left" />
                 <WindowPosition x="234"  y="76"  width="627"  height="704"  displayed="1"  panelState="---" />
               </GraphEnvironment>
             </Graph>
             <Gate gating:id="ID1544491742" >
               <gating:RectangleGate eventsInside="1"  annoOffsetX="0"  annoOffsetY="0"  tint="#000000"  isTinted="0"  lineWeight="Normal"  userDefined="1"  percentX="0"  percentY="0" >
                 <gating:dimension gating:min="5872.879837067209"  gating:max="261930.44073319758" >
                   <data-type:fcs-dimension data-type:name="FSC-A" />
                 </gating:dimension>
                 <gating:dimension gating:min="-1413.1752021563343"  gating:max="216215.80592991915" >
                   <data-type:fcs-dimension data-type:name="SSC-A" />
                 </gating:dimension>
               </gating:RectangleGate>
             </Gate>
             <Subpopulations>
               <Population name="Live cells"  annotation=""  owningGroup="RA and O2 ki67 021722-1"  expanded="0"  sortPriority="10"  count="2131" >
                 <Graph smoothing="0"  backColor="#ffffff"  foreColor="#000000"  heatMapStatParameter="Blue B 515_20-A"  type="Pseudocolor"  fast="1" >
                   <Axis dimension="x"  name="Comp-Green A 780_40-A"  label=""  auto="auto" />
                   <Axis dimension="y"  name="Comp-Red C 660_20-A"  label=""  auto="auto" />
                   <GraphSettings level="5%"  smoothingHighResolution="1"  contourHighResolution="1"  histogramSmoothingCount="0"  graphResolution="256"  showOutliers="0"  drawLargeDots="0"  dotsToDraw="8000"  tint="le.chartfill.tinted.40"  lineWeight="le.lineweight.normal"  lineStyle="le.linestyle.solid" />
                   <GraphEnvironment showGrid="0"  showAxes="tnlTNL"  showGates="1"  showFreqOnPlots="1"  showGateNameOnPlots="1"  showMedians="0"  showUncomped="0"  addEventParam="0"  lastYAxisName="" >
                     <TextTraits font="SansSerif"  size="11"  name="Labels"  style="plain"  color="#000000"  background="#00ffffff"  just="left" />
                     <TextTraits font="SansSerif"  size="11"  name="LayoutGates"  style="plain"  color="#000000"  background="#00ffffff"  just="left" />
                     <TextTraits font="SansSerif"  size="9"  name="Numbers"  style="plain"  color="#000000"  background="#00ffffff"  just="left" />
                     <TextTraits font="SansSerif"  size="9"  name="Legend"  style="plain"  color="#000000"  background="#00ffffff"  just="left" />
                     <WindowPosition x="151"  y="90"  width="627"  height="704"  displayed="1"  panelState="---" />
                   </GraphEnvironment>
                 </Graph>
                 <Gate gating:id="ID1448690840"  gating:parent_id="ID1544491742" >
                   <gating:RectangleGate eventsInside="1"  annoOffsetX="0"  annoOffsetY="0"  tint="#000000"  isTinted="0"  lineWeight="Normal"  userDefined="1"  percentX="0"  percentY="0" >
                     <gating:dimension gating:min="3.447507261088721"  gating:max="346.9277409734372" >
                       <data-type:fcs-dimension data-type:name="Comp-Violet F 560_40-A" />
                     </gating:dimension>
                     <gating:dimension gating:min="-706.5876010781672"  gating:max="195018.17789757412" >
                       <data-type:fcs-dimension data-type:name="SSC-A" />
                     </gating:dimension>
                   </gating:RectangleGate>
                 </Gate>
                 <Subpopulations>
                   <Population name="Q1: Comp-Green A 780_40-A- , Comp-Red C 660_20-A+"  annotation=""  owningGroup="RA and O2 ki67 021722-1"  expanded="0"  sortPriority="10"  count="1615" >
                     <Graph smoothing="0"  backColor="#ffffff"  foreColor="#000000"  heatMapStatParameter="Blue B 515_20-A"  type="Pseudocolor"  fast="1" >
                       <Axis dimension="x"  name="Comp-Green A 780_40-A"  label=""  auto="auto" />
                       <Axis dimension="y"  name="Comp-Red C 660_20-A"  label=""  auto="auto" />
                       <GraphSettings level="5%"  smoothingHighResolution="1"  contourHighResolution="1"  histogramSmoothingCount="0"  graphResolution="256"  showOutliers="0"  drawLargeDots="0"  dotsToDraw="8000"  tint="le.chartfill.tinted.40"  lineWeight="le.lineweight.normal"  lineStyle="le.linestyle.solid" />
                       <GraphEnvironment showGrid="0"  showAxes="tnlTNL"  showGates="1"  showFreqOnPlots="1"  showGateNameOnPlots="1"  showMedians="0"  showUncomped="0"  addEventParam="0"  lastYAxisName="" >
                         <TextTraits font="SansSerif"  size="11"  name="Labels"  style="plain"  color="#000000"  background="#00ffffff"  just="left" />
                         <TextTraits font="SansSerif"  size="11"  name="LayoutGates"  style="plain"  color="#000000"  background="#00ffffff"  just="left" />
                         <TextTraits font="SansSerif"  size="9"  name="Numbers"  style="plain"  color="#000000"  background="#00ffffff"  just="left" />
                         <TextTraits font="SansSerif"  size="9"  name="Legend"  style="plain"  color="#000000"  background="#00ffffff"  just="left" />
                         <WindowPosition x="234"  y="76"  width="627"  height="704"  displayed="1"  panelState="---" />
                       </GraphEnvironment>
                     </Graph>
                     <Gate gating:id="ID699464031"  gating:parent_id="ID1448690840" >
                       <gating:RectangleGate eventsInside="1"  annoOffsetX="0"  annoOffsetY="0"  tint="#000000"  isTinted="0"  lineWeight="Normal"  userDefined="1"  percentX="0"  percentY="0" >
                         <gating:dimension gating:max="987.2805165610293" >
                           <data-type:fcs-dimension data-type:name="Comp-Green A 780_40-A" />
                         </gating:dimension>
                         <gating:dimension gating:min="1002.2642109600702" >
                           <data-type:fcs-dimension data-type:name="Comp-Red C 660_20-A" />
                         </gating:dimension>
                       </gating:RectangleGate>
                     </Gate>
                   </Population>
                   <Population name="Q2: Comp-Green A 780_40-A+ , Comp-Red C 660_20-A+"  annotation=""  owningGroup="RA and O2 ki67 021722-1"  expanded="0"  sortPriority="10"  count="1" >
                     <Graph smoothing="0"  backColor="#ffffff"  foreColor="#000000"  heatMapStatParameter="Blue B 515_20-A"  type="Pseudocolor"  fast="1" >
                       <Axis dimension="x"  name="Comp-Green A 780_40-A"  label=""  auto="auto" />
                       <Axis dimension="y"  name="Comp-Red C 660_20-A"  label=""  auto="auto" />
                       <GraphSettings level="5%"  smoothingHighResolution="1"  contourHighResolution="1"  histogramSmoothingCount="0"  graphResolution="256"  showOutliers="0"  drawLargeDots="0"  dotsToDraw="8000"  tint="le.chartfill.tinted.40"  lineWeight="le.lineweight.normal"  lineStyle="le.linestyle.solid" />
                       <GraphEnvironment showGrid="0"  showAxes="tnlTNL"  showGates="1"  showFreqOnPlots="1"  showGateNameOnPlots="1"  showMedians="0"  showUncomped="0"  addEventParam="0"  lastYAxisName="" >
                         <TextTraits font="SansSerif"  size="11"  name="Labels"  style="plain"  color="#000000"  background="#00ffffff"  just="left" />
                         <TextTraits font="SansSerif"  size="11"  name="LayoutGates"  style="plain"  color="#000000"  background="#00ffffff"  just="left" />
                         <TextTraits font="SansSerif"  size="9"  name="Numbers"  style="plain"  color="#000000"  background="#00ffffff"  just="left" />
                         <TextTraits font="SansSerif"  size="9"  name="Legend"  style="plain"  color="#000000"  background="#00ffffff"  just="left" />
                         <WindowPosition x="234"  y="76"  width="627"  height="704"  displayed="1"  panelState="---" />
                       </GraphEnvironment>
                     </Graph>
                     <Gate gating:id="ID1768977028"  gating:parent_id="ID1448690840" >
                       <gating:RectangleGate eventsInside="1"  annoOffsetX="0"  annoOffsetY="0"  tint="#000000"  isTinted="0"  lineWeight="Normal"  userDefined="1"  percentX="0"  percentY="0" >
                         <gating:dimension gating:min="987.2805165610293" >
                           <data-type:fcs-dimension data-type:name="Comp-Green A 780_40-A" />
                         </gating:dimension>
                         <gating:dimension gating:min="1002.2642109600702" >
                           <data-type:fcs-dimension data-type:name="Comp-Red C 660_20-A" />
                         </gating:dimension>
                       </gating:RectangleGate>
                     </Gate>
                   </Population>
                   <Population name="Q3: Comp-Green A 780_40-A+ , Comp-Red C 660_20-A-"  annotation=""  owningGroup="RA and O2 ki67 021722-1"  expanded="0"  sortPriority="10"  count="0" >
                     <Graph smoothing="0"  backColor="#ffffff"  foreColor="#000000"  heatMapStatParameter="Blue B 515_20-A"  type="Pseudocolor"  fast="1" >
                       <Axis dimension="x"  name="Comp-Green A 780_40-A"  label=""  auto="auto" />
                       <Axis dimension="y"  name="Comp-Red C 660_20-A"  label=""  auto="auto" />
                       <GraphSettings level="5%"  smoothingHighResolution="1"  contourHighResolution="1"  histogramSmoothingCount="0"  graphResolution="256"  showOutliers="0"  drawLargeDots="0"  dotsToDraw="8000"  tint="le.chartfill.tinted.40"  lineWeight="le.lineweight.normal"  lineStyle="le.linestyle.solid" />
                       <GraphEnvironment showGrid="0"  showAxes="tnlTNL"  showGates="1"  showFreqOnPlots="1"  showGateNameOnPlots="1"  showMedians="0"  showUncomped="0"  addEventParam="0"  lastYAxisName="" >
                         <TextTraits font="SansSerif"  size="11"  name="Labels"  style="plain"  color="#000000"  background="#00ffffff"  just="left" />
                         <TextTraits font="SansSerif"  size="11"  name="LayoutGates"  style="plain"  color="#000000"  background="#00ffffff"  just="left" />
                         <TextTraits font="SansSerif"  size="9"  name="Numbers"  style="plain"  color="#000000"  background="#00ffffff"  just="left" />
                         <TextTraits font="SansSerif"  size="9"  name="Legend"  style="plain"  color="#000000"  background="#00ffffff"  just="left" />
                         <WindowPosition x="234"  y="76"  width="627"  height="704"  displayed="1"  panelState="---" />
                       </GraphEnvironment>
                     </Graph>
                     <Gate gating:id="ID1985466249"  gating:parent_id="ID1448690840" >
                       <gating:RectangleGate eventsInside="1"  annoOffsetX="0"  annoOffsetY="0"  tint="#000000"  isTinted="0"  lineWeight="Normal"  userDefined="1"  percentX="0"  percentY="0" >
                         <gating:dimension gating:min="987.2805165610293" >
                           <data-type:fcs-dimension data-type:name="Comp-Green A 780_40-A" />
                         </gating:dimension>
                         <gating:dimension gating:max="1002.2642109600702" >
                           <data-type:fcs-dimension data-type:name="Comp-Red C 660_20-A" />
                         </gating:dimension>
                       </gating:RectangleGate>
                     </Gate>
                   </Population>
                   <Population name="Q4: Comp-Green A 780_40-A- , Comp-Red C 660_20-A-"  annotation=""  owningGroup="RA and O2 ki67 021722-1"  expanded="0"  sortPriority="10"  count="515" >
                     <Graph smoothing="0"  backColor="#ffffff"  foreColor="#000000"  heatMapStatParameter="Blue B 515_20-A"  type="Pseudocolor"  fast="1" >
                       <Axis dimension="x"  name="Comp-Green A 780_40-A"  label=""  auto="auto" />
                       <Axis dimension="y"  name="Comp-Red C 660_20-A"  label=""  auto="auto" />
                       <GraphSettings level="5%"  smoothingHighResolution="1"  contourHighResolution="1"  histogramSmoothingCount="0"  graphResolution="256"  showOutliers="0"  drawLargeDots="0"  dotsToDraw="8000"  tint="le.chartfill.tinted.40"  lineWeight="le.lineweight.normal"  lineStyle="le.linestyle.solid" />
                       <GraphEnvironment showGrid="0"  showAxes="tnlTNL"  showGates="1"  showFreqOnPlots="1"  showGateNameOnPlots="1"  showMedians="0"  showUncomped="0"  addEventParam="0"  lastYAxisName="" >
                         <TextTraits font="SansSerif"  size="11"  name="Labels"  style="plain"  color="#000000"  background="#00ffffff"  just="left" />
                         <TextTraits font="SansSerif"  size="11"  name="LayoutGates"  style="plain"  color="#000000"  background="#00ffffff"  just="left" />
                         <TextTraits font="SansSerif"  size="9"  name="Numbers"  style="plain"  color="#000000"  background="#00ffffff"  just="left" />
                         <TextTraits font="SansSerif"  size="9"  name="Legend"  style="plain"  color="#000000"  background="#00ffffff"  just="left" />
                         <WindowPosition x="234"  y="76"  width="627"  height="704"  displayed="1"  panelState="---" />
                       </GraphEnvironment>
                     </Graph>
                     <Gate gating:id="ID1133223707"  gating:parent_id="ID1448690840" >
                       <gating:RectangleGate eventsInside="1"  annoOffsetX="0"  annoOffsetY="0"  tint="#000000"  isTinted="0"  lineWeight="Normal"  userDefined="1"  percentX="0"  percentY="0" >
                         <gating:dimension gating:max="987.2805165610293" >
                           <data-type:fcs-dimension data-type:name="Comp-Green A 780_40-A" />
                         </gating:dimension>
                         <gating:dimension gating:max="1002.2642109600702" >
                           <data-type:fcs-dimension data-type:name="Comp-Red C 660_20-A" />
                         </gating:dimension>
                       </gating:RectangleGate>
                     </Gate>
                   </Population>
                 </Subpopulations>
               </Population>
             </Subpopulations>
           </Population>
           <Population name="Size"  annotation=""  owningGroup=""  expanded="1"  sortPriority="10"  count="4505" >
             <Graph smoothing="0"  backColor="#ffffff"  foreColor="#000000"  type="Pseudocolor"  fast="1" >
               <Axis dimension="x"  name="FSC-A"  label=""  auto="auto" />
               <Axis dimension="y"  name="SSC-A"  label=""  auto="auto" />
               <GraphSettings level="5%"  smoothingHighResolution="1"  contourHighResolution="1"  histogramSmoothingCount="0"  graphResolution="256"  showOutliers="0"  drawLargeDots="0"  dotsToDraw="8000" />
               <GraphEnvironment showGrid="0"  showAxes="tnlTNL"  showGates="1"  showFreqOnPlots="1"  showGateNameOnPlots="1"  showMedians="0"  showUncomped="0"  addEventParam="0"  lastYAxisName="" >
                 <TextTraits font="SansSerif"  size="11"  name="Labels"  style="plain"  color="#000000"  background="#00ffffff"  just="left" />
                 <TextTraits font="SansSerif"  size="11"  name="LayoutGates"  style="plain"  color="#000000"  background="#00ffffff"  just="left" />
                 <TextTraits font="SansSerif"  size="9"  name="Numbers"  style="plain"  color="#000000"  background="#00ffffff"  just="left" />
                 <TextTraits font="SansSerif"  size="9"  name="Legend"  style="plain"  color="#000000"  background="#00ffffff"  just="left" />
                 <WindowPosition x="0"  y="0"  width="0"  height="0"  displayed="0"  panelState="" />
               </GraphEnvironment>
             </Graph>
             <Gate gating:id="ID1290383346" >
               <gating:PolygonGate eventsInside="1"  annoOffsetX="20"  annoOffsetY="-20"  tint="#000000"  isTinted="1"  lineWeight="Normal"  userDefined="0"  quadId="-1"  gateResolution="256" >
                 <gating:dimension>
                   <data-type:fcs-dimension data-type:name="FSC-A" />
                 </gating:dimension>
                 <gating:dimension>
                   <data-type:fcs-dimension data-type:name="SSC-A" />
                 </gating:dimension>
                 <gating:vertex>
                   <gating:coordinate data-type:value="36864" />
                   <gating:coordinate data-type:value="26624" />
                 </gating:vertex>
                 <gating:vertex>
                   <gating:coordinate data-type:value="43008" />
                   <gating:coordinate data-type:value="27648" />
                 </gating:vertex>
                 <gating:vertex>
                   <gating:coordinate data-type:value="47104" />
                   <gating:coordinate data-type:value="32768" />
                 </gating:vertex>
                 <gating:vertex>
                   <gating:coordinate data-type:value="48128" />
                   <gating:coordinate data-type:value="39936" />
                 </gating:vertex>
                 <gating:vertex>
                   <gating:coordinate data-type:value="46080" />
                   <gating:coordinate data-type:value="46080" />
                 </gating:vertex>
                 <gating:vertex>
                   <gating:coordinate data-type:value="38912" />
                   <gating:coordinate data-type:value="47104" />
                 </gating:vertex>
                 <gating:vertex>
                   <gating:coordinate data-type:value="33792" />
                   <gating:coordinate data-type:value="45056" />
                 </gating:vertex>
                 <gating:vertex>
                   <gating:coordinate data-type:value="30720" />
                   <gating:coordinate data-type:value="39936" />
                 </gating:vertex>
                 <gating:vertex>
                   <gating:coordinate data-type:value="30720" />
                   <gating:coordinate data-type:value="31744" />
                 </gating:vertex>
                 <gating:vertex>
                   <gating:coordinate data-type:value="36864" />
                   <gating:coordinate data-type:value="26624" />
                 </gating:vertex>
               </gating:PolygonGate>
             </Gate>
             <Subpopulations>
               <Population name="Violet B 705_70-A+"  annotation=""  owningGroup=""  expanded="1"  sortPriority="10"  count="1829" >
                 <Graph smoothing="0"  backColor="#ffffff"  foreColor="#000000"  type="Histogram"  fast="1" >
                   <Axis dimension="x"  name="Violet B 705_70-A"  label=""  auto="auto" />
                   <Axis dimension="y"  name=""  label=""  auto="auto" />
                   <GraphSettings level="5%"  smoothingHighResolution="1"  contourHighResolution="1"  histogramSmoothingCount="0"  graphResolution="256"  showOutliers="0"  drawLargeDots="0"  dotsToDraw="8000" />
                   <GraphEnvironment showGrid="0"  showAxes="tnlTNL"  showGates="1"  showFreqOnPlots="1"  showGateNameOnPlots="1"  showMedians="0"  showUncomped="0"  addEventParam="0"  lastYAxisName="" >
                     <TextTraits font="SansSerif"  size="11"  name="Labels"  style="plain"  color="#000000"  background="#00ffffff"  just="left" />
                     <TextTraits font="SansSerif"  size="11"  name="LayoutGates"  style="plain"  color="#000000"  background="#00ffffff"  just="left" />
                     <TextTraits font="SansSerif"  size="9"  name="Numbers"  style="plain"  color="#000000"  background="#00ffffff"  just="left" />
                     <TextTraits font="SansSerif"  size="9"  name="Legend"  style="plain"  color="#000000"  background="#00ffffff"  just="left" />
                     <WindowPosition x="0"  y="0"  width="0"  height="0"  displayed="0"  panelState="" />
                   </GraphEnvironment>
                 </Graph>
                 <Gate gating:id="ID1721806459"  gating:parent_id="ID1290383346" >
                   <gating:RectangleGate eventsInside="1"  annoOffsetX="0"  annoOffsetY="-20"  tint="#228822"  isTinted="1"  lineWeight="Normal"  userDefined="1" >
                     <gating:dimension gating:min="4170.875986463647"  gating:max="9821.25313734634"  yRatio="0.3" >
                       <data-type:fcs-dimension data-type:name="Violet B 705_70-A" />
                     </gating:dimension>
                   </gating:RectangleGate>
                 </Gate>
               </Population>
             </Subpopulations>
           </Population>
         </Subpopulations>
       </SampleNode>
     </Sample>
     <Sample>
       <DataSet uri="file:/Users/minyee/Desktop/Flow%20file%20orginal/RA%20and%20O2%20ki67%20021722-1/Specimen_001_FMO%20cd326_023.fcs"  sampleID="25" />
       <transforms:spilloverMatrix spectral="0"  prefix="Comp-"  name="Compensation-2"  editable="0"  color="#ff9933"  version="FlowJo-10.7.1"  status="FINALIZED"  transforms:id="8f155812-1118-4c05-b59a-b6b91b7b9185"  suffix="" >
         <data-type:parameters>
           <data-type:parameter data-type:name="Blue B 515_20-A"  userProvidedCompInfix="Comp-Blue B 515_20-A" />
           <data-type:parameter data-type:name="Green A 780_40-A"  userProvidedCompInfix="Comp-Green A 780_40-A" />
           <data-type:parameter data-type:name="Green E 575_25-A"  userProvidedCompInfix="Comp-Green E 575_25-A" />
           <data-type:parameter data-type:name="Red C 660_20-A"  userProvidedCompInfix="Comp-Red C 660_20-A" />
           <data-type:parameter data-type:name="Violet B 705_70-A"  userProvidedCompInfix="Comp-Violet B 705_70-A" />
           <data-type:parameter data-type:name="Violet D 605_40-A"  userProvidedCompInfix="Comp-Violet D 605_40-A" />
           <data-type:parameter data-type:name="Violet F 560_40-A"  userProvidedCompInfix="Comp-Violet F 560_40-A" />
           <data-type:parameter data-type:name="Violet H 450_50-A"  userProvidedCompInfix="Comp-Violet H 450_50-A" />
         </data-type:parameters>
         <transforms:spillover data-type:parameter="Blue B 515_20-A"  userProvidedCompInfix="Comp-Blue B 515_20-A" >
           <transforms:coefficient data-type:parameter="Blue B 515_20-A"  transforms:value="1" />
           <transforms:coefficient data-type:parameter="Green A 780_40-A"  transforms:value="0.000797891" />
           <transforms:coefficient data-type:parameter="Green E 575_25-A"  transforms:value="0.0053017033" />
           <transforms:coefficient data-type:parameter="Red C 660_20-A"  transforms:value="-0.0003318802" />
           <transforms:coefficient data-type:parameter="Violet B 705_70-A"  transforms:value="0.0001595786" />
           <transforms:coefficient data-type:parameter="Violet D 605_40-A"  transforms:value="0.0075959864" />
           <transforms:coefficient data-type:parameter="Violet F 560_40-A"  transforms:value="0.0031920793" />
           <transforms:coefficient data-type:parameter="Violet H 450_50-A"  transforms:value="0.001468193" />
         </transforms:spillover>
         <transforms:spillover data-type:parameter="Green A 780_40-A"  userProvidedCompInfix="Comp-Green A 780_40-A" >
           <transforms:coefficient data-type:parameter="Blue B 515_20-A"  transforms:value="0.0021019127" />
           <transforms:coefficient data-type:parameter="Green A 780_40-A"  transforms:value="1" />
           <transforms:coefficient data-type:parameter="Green E 575_25-A"  transforms:value="0.0440649452" />
           <transforms:coefficient data-type:parameter="Red C 660_20-A"  transforms:value="0.0001985971" />
           <transforms:coefficient data-type:parameter="Violet B 705_70-A"  transforms:value="0.0004771004" />
           <transforms:coefficient data-type:parameter="Violet D 605_40-A"  transforms:value="0.0010591904" />
           <transforms:coefficient data-type:parameter="Violet F 560_40-A"  transforms:value="0.0004771044" />
           <transforms:coefficient data-type:parameter="Violet H 450_50-A"  transforms:value="0.0027389182" />
         </transforms:spillover>
         <transforms:spillover data-type:parameter="Green E 575_25-A"  userProvidedCompInfix="Comp-Green E 575_25-A" >
           <transforms:coefficient data-type:parameter="Blue B 515_20-A"  transforms:value="0.0011406821" />
           <transforms:coefficient data-type:parameter="Green A 780_40-A"  transforms:value="0.0040683291" />
           <transforms:coefficient data-type:parameter="Green E 575_25-A"  transforms:value="1" />
           <transforms:coefficient data-type:parameter="Red C 660_20-A"  transforms:value="0.0002578681" />
           <transforms:coefficient data-type:parameter="Violet B 705_70-A"  transforms:value="0.001982137" />
           <transforms:coefficient data-type:parameter="Violet D 605_40-A"  transforms:value="0.0847617293" />
           <transforms:coefficient data-type:parameter="Violet F 560_40-A"  transforms:value="0.0159600729" />
           <transforms:coefficient data-type:parameter="Violet H 450_50-A"  transforms:value="0.0275866111" />
         </transforms:spillover>
         <transforms:spillover data-type:parameter="Red C 660_20-A"  userProvidedCompInfix="Comp-Red C 660_20-A" >
           <transforms:coefficient data-type:parameter="Blue B 515_20-A"  transforms:value="0.0003058667" />
           <transforms:coefficient data-type:parameter="Green A 780_40-A"  transforms:value="0.0100893234" />
           <transforms:coefficient data-type:parameter="Green E 575_25-A"  transforms:value="-0.0027617379" />
           <transforms:coefficient data-type:parameter="Red C 660_20-A"  transforms:value="1" />
           <transforms:coefficient data-type:parameter="Violet B 705_70-A"  transforms:value="0.0055024781" />
           <transforms:coefficient data-type:parameter="Violet D 605_40-A"  transforms:value="-0.0049244109" />
           <transforms:coefficient data-type:parameter="Violet F 560_40-A"  transforms:value="-0.0003056579" />
           <transforms:coefficient data-type:parameter="Violet H 450_50-A"  transforms:value="0.0141389537" />
         </transforms:spillover>
         <transforms:spillover data-type:parameter="Violet B 705_70-A"  userProvidedCompInfix="Comp-Violet B 705_70-A" >
           <transforms:coefficient data-type:parameter="Blue B 515_20-A"  transforms:value="0" />
           <transforms:coefficient data-type:parameter="Green A 780_40-A"  transforms:value="0.009968135" />
           <transforms:coefficient data-type:parameter="Green E 575_25-A"  transforms:value="-0.0024996273" />
           <transforms:coefficient data-type:parameter="Red C 660_20-A"  transforms:value="0.0056115637" />
           <transforms:coefficient data-type:parameter="Violet B 705_70-A"  transforms:value="1" />
           <transforms:coefficient data-type:parameter="Violet D 605_40-A"  transforms:value="0.003675704" />
           <transforms:coefficient data-type:parameter="Violet F 560_40-A"  transforms:value="0.0021073731" />
           <transforms:coefficient data-type:parameter="Violet H 450_50-A"  transforms:value="0.4725246628" />
         </transforms:spillover>
         <transforms:spillover data-type:parameter="Violet D 605_40-A"  userProvidedCompInfix="Comp-Violet D 605_40-A" >
           <transforms:coefficient data-type:parameter="Blue B 515_20-A"  transforms:value="-0.0000346737" />
           <transforms:coefficient data-type:parameter="Green A 780_40-A"  transforms:value="0.0034041991" />
           <transforms:coefficient data-type:parameter="Green E 575_25-A"  transforms:value="0.014198257" />
           <transforms:coefficient data-type:parameter="Red C 660_20-A"  transforms:value="0.0013805414" />
           <transforms:coefficient data-type:parameter="Violet B 705_70-A"  transforms:value="0.0511620719" />
           <transforms:coefficient data-type:parameter="Violet D 605_40-A"  transforms:value="1" />
           <transforms:coefficient data-type:parameter="Violet F 560_40-A"  transforms:value="0.0019770955" />
           <transforms:coefficient data-type:parameter="Violet H 450_50-A"  transforms:value="0.0442530128" />
         </transforms:spillover>
         <transforms:spillover data-type:parameter="Violet F 560_40-A"  userProvidedCompInfix="Comp-Violet F 560_40-A" >
           <transforms:coefficient data-type:parameter="Blue B 515_20-A"  transforms:value="-11.0030533003" />
           <transforms:coefficient data-type:parameter="Green A 780_40-A"  transforms:value="0.9999835595" />
           <transforms:coefficient data-type:parameter="Green E 575_25-A"  transforms:value="-32.054883609" />
           <transforms:coefficient data-type:parameter="Red C 660_20-A"  transforms:value="-109.8987826205" />
           <transforms:coefficient data-type:parameter="Violet B 705_70-A"  transforms:value="-0.4999933124" />
           <transforms:coefficient data-type:parameter="Violet D 605_40-A"  transforms:value="-38.1338027602" />
           <transforms:coefficient data-type:parameter="Violet F 560_40-A"  transforms:value="1" />
           <transforms:coefficient data-type:parameter="Violet H 450_50-A"  transforms:value="-60.535310611" />
         </transforms:spillover>
         <transforms:spillover data-type:parameter="Violet H 450_50-A"  userProvidedCompInfix="Comp-Violet H 450_50-A" >
           <transforms:coefficient data-type:parameter="Blue B 515_20-A"  transforms:value="0.0001976763" />
           <transforms:coefficient data-type:parameter="Green A 780_40-A"  transforms:value="0.0000987629" />
           <transforms:coefficient data-type:parameter="Green E 575_25-A"  transforms:value="-0.0002975056" />
           <transforms:coefficient data-type:parameter="Red C 660_20-A"  transforms:value="-0.0001027007" />
           <transforms:coefficient data-type:parameter="Violet B 705_70-A"  transforms:value="0.0002469125" />
           <transforms:coefficient data-type:parameter="Violet D 605_40-A"  transforms:value="0.0077189153" />
           <transforms:coefficient data-type:parameter="Violet F 560_40-A"  transforms:value="0.0036105596" />
           <transforms:coefficient data-type:parameter="Violet H 450_50-A"  transforms:value="1" />
         </transforms:spillover>
       </transforms:spilloverMatrix>
       <Transformations>
         <transforms:linear transforms:minRange="0"  transforms:maxRange="288358.4"  gain="1" >
           <data-type:parameter data-type:name="FSC-A" />
         </transforms:linear>
         <transforms:linear transforms:minRange="0"  transforms:maxRange="262144"  gain="1" >
           <data-type:parameter data-type:name="FSC-H" />
         </transforms:linear>
         <transforms:linear transforms:minRange="0"  transforms:maxRange="262144"  gain="1" >
           <data-type:parameter data-type:name="FSC-W" />
         </transforms:linear>
         <transforms:linear transforms:minRange="0"  transforms:maxRange="262144"  gain="1" >
           <data-type:parameter data-type:name="SSC-A" />
         </transforms:linear>
         <transforms:linear transforms:minRange="0"  transforms:maxRange="262144"  gain="1" >
           <data-type:parameter data-type:name="SSC-H" />
         </transforms:linear>
         <transforms:linear transforms:minRange="0"  transforms:maxRange="262144"  gain="1" >
           <data-type:parameter data-type:name="SSC-W" />
         </transforms:linear>
         <transforms:biex transforms:length="256"  transforms:maxRange="262144"  transforms:neg="0"  transforms:width="-100"  transforms:pos="4.418539922" >
           <data-type:parameter data-type:name="Blue B 515_20-A" />
         </transforms:biex>
         <transforms:biex transforms:length="256"  transforms:maxRange="262144"  transforms:neg="0"  transforms:width="-100"  transforms:pos="4.418539922" >
           <data-type:parameter data-type:name="Violet H 450_50-A" />
         </transforms:biex>
         <transforms:log transforms:offset="3"  transforms:decades="4.9414186672" >
           <data-type:parameter data-type:name="Violet F 560_40-A" />
         </transforms:log>
         <transforms:biex transforms:length="256"  transforms:maxRange="262144"  transforms:neg="0"  transforms:width="-100"  transforms:pos="4.418539922" >
           <data-type:parameter data-type:name="Red C 660_20-A" />
         </transforms:biex>
         <transforms:biex transforms:length="256"  transforms:maxRange="262144"  transforms:neg="0"  transforms:width="-100"  transforms:pos="4.418539922" >
           <data-type:parameter data-type:name="Green E 575_25-A" />
         </transforms:biex>
         <transforms:biex transforms:length="256"  transforms:maxRange="262144"  transforms:neg="0"  transforms:width="-100"  transforms:pos="4.418539922" >
           <data-type:parameter data-type:name="Green A 780_40-A" />
         </transforms:biex>
         <transforms:biex transforms:length="256"  transforms:maxRange="262144"  transforms:neg="0"  transforms:width="-100"  transforms:pos="4.418539922" >
           <data-type:parameter data-type:name="Violet B 705_70-A" />
         </transforms:biex>
         <transforms:biex transforms:length="256"  transforms:maxRange="262144"  transforms:neg="0"  transforms:width="-100"  transforms:pos="4.418539922" >
           <data-type:parameter data-type:name="Violet D 605_40-A" />
         </transforms:biex>
         <transforms:linear transforms:minRange="0.5030427095"  transforms:maxRange="1319"  gain="0.0100207711" >
           <data-type:parameter data-type:name="Time" />
         </transforms:linear>
         <transforms:biex transforms:length="256"  transforms:maxRange="262144"  transforms:neg="0"  transforms:width="-100"  transforms:pos="4.418539922" >
           <data-type:parameter data-type:name="Comp-Blue B 515_20-A" />
         </transforms:biex>
         <transforms:biex transforms:length="256"  transforms:maxRange="262144"  transforms:neg="0"  transforms:width="-100"  transforms:pos="4.418539922" >
           <data-type:parameter data-type:name="Comp-Green A 780_40-A" />
         </transforms:biex>
         <transforms:biex transforms:length="256"  transforms:maxRange="262144"  transforms:neg="0"  transforms:width="-100"  transforms:pos="4.418539922" >
           <data-type:parameter data-type:name="Comp-Green E 575_25-A" />
         </transforms:biex>
         <transforms:biex transforms:length="256"  transforms:maxRange="262144"  transforms:neg="0"  transforms:width="-100"  transforms:pos="4.418539922" >
           <data-type:parameter data-type:name="Comp-Red C 660_20-A" />
         </transforms:biex>
         <transforms:biex transforms:length="256"  transforms:maxRange="262144"  transforms:neg="0"  transforms:width="-100"  transforms:pos="4.418539922" >
           <data-type:parameter data-type:name="Comp-Violet B 705_70-A" />
         </transforms:biex>
         <transforms:biex transforms:length="256"  transforms:maxRange="262144"  transforms:neg="0"  transforms:width="-100"  transforms:pos="4.418539922" >
           <data-type:parameter data-type:name="Comp-Violet D 605_40-A" />
         </transforms:biex>
         <transforms:log transforms:offset="3"  transforms:decades="4.9414186672" >
           <data-type:parameter data-type:name="Comp-Violet F 560_40-A" />
         </transforms:log>
         <transforms:biex transforms:length="256"  transforms:maxRange="262144"  transforms:neg="0"  transforms:width="-100"  transforms:pos="4.418539922" >
           <data-type:parameter data-type:name="Comp-Violet H 450_50-A" />
         </transforms:biex>
       </Transformations>
       <Keywords>
         <Keyword name="FJ_FCS_VERSION"  value="3" />
         <Keyword name="$BEGINANALYSIS"  value="0" />
         <Keyword name="$ENDANALYSIS"  value="0" />
         <Keyword name="$BEGINSTEXT"  value="0" />
         <Keyword name="$ENDSTEXT"  value="0" />
         <Keyword name="$BEGINDATA"  value="3210" />
         <Keyword name="$ENDDATA"  value="42003209           " />
         <Keyword name="$FIL"  value="Specimen_001_FMO cd326_023.fcs" />
         <Keyword name="$SYS"  value="Windows 7 6.1" />
         <Keyword name="$TOT"  value="700000             " />
         <Keyword name="$PAR"  value="15" />
         <Keyword name="$MODE"  value="L" />
         <Keyword name="$BYTEORD"  value="4,3,2,1" />
         <Keyword name="$DATATYPE"  value="F" />
         <Keyword name="$NEXTDATA"  value="0" />
         <Keyword name="CREATOR"  value="BD FACSDiva Software Version 8.0.1" />
         <Keyword name="TUBE NAME"  value="FMO cd326" />
         <Keyword name="$SRC"  value="Specimen_001" />
         <Keyword name="EXPERIMENT NAME"  value="RA and O2 ki67 021722" />
         <Keyword name="GUID"  value="d0360f3d-ba4a-4fee-810a-56ab864363d9" />
         <Keyword name="$DATE"  value="17-FEB-2022" />
         <Keyword name="$BTIM"  value="12:52:23" />
         <Keyword name="$ETIM"  value="13:14:22" />
         <Keyword name="$CYT"  value="Fozzie Bear (LSRII)" />
         <Keyword name="SETTINGS"  value="Cytometer" />
         <Keyword name="CYTNUM"  value="H47100017" />
         <Keyword name="WINDOW EXTENSION"  value="7.00" />
         <Keyword name="EXPORT USER NAME"  value="FozzieUser" />
         <Keyword name="EXPORT TIME"  value="17-FEB-2022-15:02:01" />
         <Keyword name="$OP"  value="FozzieUser" />
         <Keyword name="FSC ASF"  value="0.73" />
         <Keyword name="AUTOBS"  value="TRUE" />
         <Keyword name="$INST"  value=" " />
         <Keyword name="PREF GW NAME"  value="Global Sheet1" />
         <Keyword name="LASER1NAME"  value="Blue" />
         <Keyword name="LASER1DELAY"  value="0.00" />
         <Keyword name="LASER1ASF"  value="0.94" />
         <Keyword name="LASER2NAME"  value="Violet" />
         <Keyword name="LASER2DELAY"  value="16.61" />
         <Keyword name="LASER2ASF"  value="0.59" />
         <Keyword name="LASER3NAME"  value="Red" />
         <Keyword name="LASER3DELAY"  value="38.41" />
         <Keyword name="LASER3ASF"  value="0.61" />
         <Keyword name="LASER4NAME"  value="Green" />
         <Keyword name="LASER4DELAY"  value="55.87" />
         <Keyword name="LASER4ASF"  value="0.62" />
         <Keyword name="$TIMESTEP"  value="0.01" />
         <Keyword name="SPILL"  value="8,Blue B 515_20-A,Violet H 450_50-A,Violet F 560_40-A,Red C 660_20-A,Green E 575_25-A,Green A 780_40-A,Violet B 705_70-A,Violet D 605_40-A,1,0,0,0,0,0,0,0,0,1,0,0,0,0,0,0,0,0,1,0,0,0,0,0,0,0,0,1,0,0,0,0,0,0,0,0,1,0,0,0,0,0,0,0,0,1,0,0,0,0,0,0,0,0,1,0,0,0,0,0,0,0,0,1" />
         <Keyword name="APPLY COMPENSATION"  value="TRUE" />
         <Keyword name="THRESHOLD"  value="FSC,5000" />
         <Keyword name="$P1N"  value="FSC-A" />
         <Keyword name="$P1R"  value="262144" />
         <Keyword name="$P1B"  value="32" />
         <Keyword name="$P1E"  value="0,0" />
         <Keyword name="$P1V"  value="555" />
         <Keyword name="$P1G"  value="1.0" />
         <Keyword name="P1DISPLAY"  value="LIN" />
         <Keyword name="P1BS"  value="0" />
         <Keyword name="P1MS"  value="0" />
         <Keyword name="$P2N"  value="FSC-H" />
         <Keyword name="$P2R"  value="262144" />
         <Keyword name="$P2B"  value="32" />
         <Keyword name="$P2E"  value="0,0" />
         <Keyword name="$P2V"  value="555" />
         <Keyword name="$P2G"  value="1.0" />
         <Keyword name="P2DISPLAY"  value="LIN" />
         <Keyword name="P2BS"  value="0" />
         <Keyword name="P2MS"  value="0" />
         <Keyword name="$P3N"  value="FSC-W" />
         <Keyword name="$P3R"  value="262144" />
         <Keyword name="$P3B"  value="32" />
         <Keyword name="$P3E"  value="0,0" />
         <Keyword name="$P3V"  value="555" />
         <Keyword name="$P3G"  value="1.0" />
         <Keyword name="P3BS"  value="-1" />
         <Keyword name="P3MS"  value="0" />
         <Keyword name="$P4N"  value="SSC-A" />
         <Keyword name="$P4R"  value="262144" />
         <Keyword name="$P4B"  value="32" />
         <Keyword name="$P4E"  value="0,0" />
         <Keyword name="$P4V"  value="319" />
         <Keyword name="$P4G"  value="1.0" />
         <Keyword name="P4DISPLAY"  value="LIN" />
         <Keyword name="P4BS"  value="0" />
         <Keyword name="P4MS"  value="0" />
         <Keyword name="$P5N"  value="SSC-H" />
         <Keyword name="$P5R"  value="262144" />
         <Keyword name="$P5B"  value="32" />
         <Keyword name="$P5E"  value="0,0" />
         <Keyword name="$P5V"  value="319" />
         <Keyword name="$P5G"  value="1.0" />
         <Keyword name="P5DISPLAY"  value="LIN" />
         <Keyword name="P5BS"  value="0" />
         <Keyword name="P5MS"  value="0" />
         <Keyword name="$P6N"  value="SSC-W" />
         <Keyword name="$P6R"  value="262144" />
         <Keyword name="$P6B"  value="32" />
         <Keyword name="$P6E"  value="0,0" />
         <Keyword name="$P6V"  value="319" />
         <Keyword name="$P6G"  value="1.0" />
         <Keyword name="P6BS"  value="-1" />
         <Keyword name="P6MS"  value="0" />
         <Keyword name="$P7N"  value="Blue B 515_20-A" />
         <Keyword name="$P7R"  value="262144" />
         <Keyword name="$P7B"  value="32" />
         <Keyword name="$P7E"  value="0,0" />
         <Keyword name="$P7V"  value="500" />
         <Keyword name="$P7G"  value="1.0" />
         <Keyword name="P7DISPLAY"  value="LOG" />
         <Keyword name="P7BS"  value="353" />
         <Keyword name="P7MS"  value="0" />
         <Keyword name="$P8N"  value="Violet H 450_50-A" />
         <Keyword name="$P8R"  value="262144" />
         <Keyword name="$P8B"  value="32" />
         <Keyword name="$P8E"  value="0,0" />
         <Keyword name="$P8V"  value="600" />
         <Keyword name="$P8G"  value="1.0" />
         <Keyword name="P8DISPLAY"  value="LOG" />
         <Keyword name="P8BS"  value="1019" />
         <Keyword name="P8MS"  value="0" />
         <Keyword name="$P9N"  value="Violet F 560_40-A" />
         <Keyword name="$P9R"  value="262144" />
         <Keyword name="$P9B"  value="32" />
         <Keyword name="$P9E"  value="0,0" />
         <Keyword name="$P9V"  value="470" />
         <Keyword name="$P9G"  value="1.0" />
         <Keyword name="P9DISPLAY"  value="LOG" />
         <Keyword name="P9BS"  value="202" />
         <Keyword name="P9MS"  value="0" />
         <Keyword name="$P10N"  value="Red C 660_20-A" />
         <Keyword name="$P10R"  value="262144" />
         <Keyword name="$P10B"  value="32" />
         <Keyword name="$P10E"  value="0,0" />
         <Keyword name="$P10V"  value="610" />
         <Keyword name="$P10G"  value="1.0" />
         <Keyword name="P10DISPLAY"  value="LOG" />
         <Keyword name="P10BS"  value="246" />
         <Keyword name="P10MS"  value="0" />
         <Keyword name="$P11N"  value="Green E 575_25-A" />
         <Keyword name="$P11R"  value="262144" />
         <Keyword name="$P11B"  value="32" />
         <Keyword name="$P11E"  value="0,0" />
         <Keyword name="$P11V"  value="593" />
         <Keyword name="$P11G"  value="1.0" />
         <Keyword name="P11DISPLAY"  value="LOG" />
         <Keyword name="P11BS"  value="268" />
         <Keyword name="P11MS"  value="0" />
         <Keyword name="$P12N"  value="Green A 780_40-A" />
         <Keyword name="$P12R"  value="262144" />
         <Keyword name="$P12B"  value="32" />
         <Keyword name="$P12E"  value="0,0" />
         <Keyword name="$P12V"  value="539" />
         <Keyword name="$P12G"  value="1.0" />
         <Keyword name="P12DISPLAY"  value="LOG" />
         <Keyword name="P12BS"  value="306" />
         <Keyword name="P12MS"  value="0" />
         <Keyword name="$P13N"  value="Violet B 705_70-A" />
         <Keyword name="$P13R"  value="262144" />
         <Keyword name="$P13B"  value="32" />
         <Keyword name="$P13E"  value="0,0" />
         <Keyword name="$P13V"  value="545" />
         <Keyword name="$P13G"  value="1.0" />
         <Keyword name="P13DISPLAY"  value="LOG" />
         <Keyword name="P13BS"  value="218" />
         <Keyword name="P13MS"  value="0" />
         <Keyword name="$P14N"  value="Violet D 605_40-A" />
         <Keyword name="$P14R"  value="262144" />
         <Keyword name="$P14B"  value="32" />
         <Keyword name="$P14E"  value="0,0" />
         <Keyword name="$P14V"  value="593" />
         <Keyword name="$P14G"  value="1.0" />
         <Keyword name="P14DISPLAY"  value="LOG" />
         <Keyword name="P14BS"  value="421" />
         <Keyword name="P14MS"  value="0" />
         <Keyword name="$P15N"  value="Time" />
         <Keyword name="$P15R"  value="262144" />
         <Keyword name="$P15B"  value="32" />
         <Keyword name="$P15E"  value="0,0" />
         <Keyword name="$P15G"  value="0.01" />
         <Keyword name="P15BS"  value="0" />
         <Keyword name="P15MS"  value="0" />
         <Keyword name="CST SETUP STATUS"  value="SUCCESS" />
         <Keyword name="CST BEADS LOT ID"  value="35688" />
         <Keyword name="CYTOMETER CONFIG NAME"  value="New Configuration 122809" />
         <Keyword name="CYTOMETER CONFIG CREATE DATE"  value="2009-12-28T15:03:55-05:00" />
         <Keyword name="CST SETUP DATE"  value="2022-02-17T07:35:49-05:00" />
         <Keyword name="CST BASELINE DATE"  value="2022-01-14T00:53:58-05:00" />
         <Keyword name="CST BEADS EXPIRED"  value="False" />
         <Keyword name="CST PERFORMANCE EXPIRED"  value="2022-02-19T07:35:49-05:00" />
         <Keyword name="CST REGULATORY STATUS"  value="RUO Performance Check" />
         <Keyword name="$P1S"  value="" />
         <Keyword name="$P2S"  value="" />
         <Keyword name="$P3S"  value="" />
         <Keyword name="$P4S"  value="" />
         <Keyword name="$P5S"  value="" />
         <Keyword name="$P6S"  value="" />
         <Keyword name="$P7S"  value="" />
         <Keyword name="$P8S"  value="" />
         <Keyword name="$P9S"  value="" />
         <Keyword name="$P10S"  value="" />
         <Keyword name="$P11S"  value="" />
         <Keyword name="$P12S"  value="" />
         <Keyword name="$P13S"  value="" />
         <Keyword name="$P14S"  value="" />
         <Keyword name="$P15S"  value="" />
         <Keyword name="$P16N"  value="Comp-Blue B 515_20-A" />
         <Keyword name="$P16S"  value="" />
         <Keyword name="$P16R"  value="262144" />
         <Keyword name="$P17N"  value="Comp-Green A 780_40-A" />
         <Keyword name="$P17S"  value="" />
         <Keyword name="$P17R"  value="262144" />
         <Keyword name="$P18N"  value="Comp-Green E 575_25-A" />
         <Keyword name="$P18S"  value="" />
         <Keyword name="$P18R"  value="262144" />
         <Keyword name="$P19N"  value="Comp-Red C 660_20-A" />
         <Keyword name="$P19S"  value="" />
         <Keyword name="$P19R"  value="262144" />
         <Keyword name="$P20N"  value="Comp-Violet B 705_70-A" />
         <Keyword name="$P20S"  value="" />
         <Keyword name="$P20R"  value="262144" />
         <Keyword name="$P21N"  value="Comp-Violet D 605_40-A" />
         <Keyword name="$P21S"  value="" />
         <Keyword name="$P21R"  value="262144" />
         <Keyword name="$P22N"  value="Comp-Violet F 560_40-A" />
         <Keyword name="$P22S"  value="" />
         <Keyword name="$P22R"  value="262144" />
         <Keyword name="$P23N"  value="Comp-Violet H 450_50-A" />
         <Keyword name="$P23S"  value="" />
         <Keyword name="$P23R"  value="262144" />
       </Keywords>
       <SampleNode name="Specimen_001_FMO cd326_023.fcs"  annotation=""  owningGroup=""  expanded="1"  sortPriority="10"  count="700000"  sampleID="25" >
         <Graph smoothing="0"  backColor="#ffffff"  foreColor="#000000"  type="Pseudocolor"  fast="1" >
           <Axis dimension="x"  name="FSC-A"  label=""  auto="auto" />
           <Axis dimension="y"  name="SSC-A"  label=""  auto="auto" />
           <GraphSettings level="5%"  smoothingHighResolution="1"  contourHighResolution="1"  histogramSmoothingCount="0"  graphResolution="256"  showOutliers="0"  drawLargeDots="0"  dotsToDraw="8000"  tint="le.chartfill.tinted.40"  lineWeight="le.lineweight.normal"  lineStyle="le.linestyle.solid" />
           <GraphEnvironment showGrid="0"  showAxes="tnlTNL"  showGates="1"  showFreqOnPlots="1"  showGateNameOnPlots="1"  showMedians="0"  showUncomped="0"  addEventParam="0"  lastYAxisName="" >
             <TextTraits font="SansSerif"  size="11"  name="Labels"  style="plain"  color="#000000"  background="#00ffffff"  just="left" />
             <TextTraits font="SansSerif"  size="11"  name="LayoutGates"  style="plain"  color="#000000"  background="#00ffffff"  just="left" />
             <TextTraits font="SansSerif"  size="9"  name="Numbers"  style="plain"  color="#000000"  background="#00ffffff"  just="left" />
             <TextTraits font="SansSerif"  size="9"  name="Legend"  style="plain"  color="#000000"  background="#00ffffff"  just="left" />
           </GraphEnvironment>
         </Graph>
         <Subpopulations>
           <Population name="Lymphocytes"  annotation=""  owningGroup="RA and O2 ki67 021722-1"  expanded="0"  sortPriority="10"  count="400498" >
             <Graph smoothing="0"  backColor="#ffffff"  foreColor="#000000"  heatMapStatParameter="Blue B 515_20-A"  type="Pseudocolor"  fast="1" >
               <Axis dimension="x"  name="Comp-Violet F 560_40-A"  label=""  auto="auto" />
               <Axis dimension="y"  name="SSC-A"  label=""  auto="auto" />
               <GraphSettings level="5%"  smoothingHighResolution="1"  contourHighResolution="1"  histogramSmoothingCount="0"  graphResolution="256"  showOutliers="0"  drawLargeDots="0"  dotsToDraw="8000"  tint="le.chartfill.tinted.40"  lineWeight="le.lineweight.normal"  lineStyle="le.linestyle.solid" />
               <GraphEnvironment showGrid="0"  showAxes="tnlTNL"  showGates="1"  showFreqOnPlots="1"  showGateNameOnPlots="1"  showMedians="0"  showUncomped="0"  addEventParam="0"  lastYAxisName="" >
                 <TextTraits font="SansSerif"  size="11"  name="Labels"  style="plain"  color="#000000"  background="#00ffffff"  just="left" />
                 <TextTraits font="SansSerif"  size="11"  name="LayoutGates"  style="plain"  color="#000000"  background="#00ffffff"  just="left" />
                 <TextTraits font="SansSerif"  size="9"  name="Numbers"  style="plain"  color="#000000"  background="#00ffffff"  just="left" />
                 <TextTraits font="SansSerif"  size="9"  name="Legend"  style="plain"  color="#000000"  background="#00ffffff"  just="left" />
                 <WindowPosition x="234"  y="76"  width="627"  height="704"  displayed="1"  panelState="---" />
               </GraphEnvironment>
             </Graph>
             <Gate gating:id="ID2021295201" >
               <gating:RectangleGate eventsInside="1"  annoOffsetX="0"  annoOffsetY="0"  tint="#000000"  isTinted="0"  lineWeight="Normal"  userDefined="1"  percentX="0"  percentY="0" >
                 <gating:dimension gating:min="5872.879837067209"  gating:max="261930.44073319758" >
                   <data-type:fcs-dimension data-type:name="FSC-A" />
                 </gating:dimension>
                 <gating:dimension gating:min="-1413.1752021563343"  gating:max="216215.80592991915" >
                   <data-type:fcs-dimension data-type:name="SSC-A" />
                 </gating:dimension>
               </gating:RectangleGate>
             </Gate>
             <Subpopulations>
               <Population name="Live cells"  annotation=""  owningGroup="RA and O2 ki67 021722-1"  expanded="0"  sortPriority="10"  count="194616" >
                 <Graph smoothing="0"  backColor="#ffffff"  foreColor="#000000"  heatMapStatParameter="Blue B 515_20-A"  type="Pseudocolor"  fast="1" >
                   <Axis dimension="x"  name="Comp-Green A 780_40-A"  label=""  auto="auto" />
                   <Axis dimension="y"  name="Comp-Red C 660_20-A"  label=""  auto="auto" />
                   <GraphSettings level="5%"  smoothingHighResolution="1"  contourHighResolution="1"  histogramSmoothingCount="0"  graphResolution="256"  showOutliers="0"  drawLargeDots="0"  dotsToDraw="8000"  tint="le.chartfill.tinted.40"  lineWeight="le.lineweight.normal"  lineStyle="le.linestyle.solid" />
                   <GraphEnvironment showGrid="0"  showAxes="tnlTNL"  showGates="1"  showFreqOnPlots="1"  showGateNameOnPlots="1"  showMedians="0"  showUncomped="0"  addEventParam="0"  lastYAxisName="" >
                     <TextTraits font="SansSerif"  size="11"  name="Labels"  style="plain"  color="#000000"  background="#00ffffff"  just="left" />
                     <TextTraits font="SansSerif"  size="11"  name="LayoutGates"  style="plain"  color="#000000"  background="#00ffffff"  just="left" />
                     <TextTraits font="SansSerif"  size="9"  name="Numbers"  style="plain"  color="#000000"  background="#00ffffff"  just="left" />
                     <TextTraits font="SansSerif"  size="9"  name="Legend"  style="plain"  color="#000000"  background="#00ffffff"  just="left" />
                     <WindowPosition x="151"  y="90"  width="627"  height="704"  displayed="1"  panelState="---" />
                   </GraphEnvironment>
                 </Graph>
                 <Gate gating:id="ID2040326084"  gating:parent_id="ID2021295201" >
                   <gating:RectangleGate eventsInside="1"  annoOffsetX="0"  annoOffsetY="0"  tint="#000000"  isTinted="0"  lineWeight="Normal"  userDefined="1"  percentX="0"  percentY="0" >
                     <gating:dimension gating:min="3.447507261088721"  gating:max="346.9277409734372" >
                       <data-type:fcs-dimension data-type:name="Comp-Violet F 560_40-A" />
                     </gating:dimension>
                     <gating:dimension gating:min="-706.5876010781672"  gating:max="195018.17789757412" >
                       <data-type:fcs-dimension data-type:name="SSC-A" />
                     </gating:dimension>
                   </gating:RectangleGate>
                 </Gate>
                 <Subpopulations>
                   <Population name="Q1: Comp-Green A 780_40-A- , Comp-Red C 660_20-A+"  annotation=""  owningGroup="RA and O2 ki67 021722-1"  expanded="0"  sortPriority="10"  count="136468" >
                     <Graph smoothing="0"  backColor="#ffffff"  foreColor="#000000"  heatMapStatParameter="Blue B 515_20-A"  type="Pseudocolor"  fast="1" >
                       <Axis dimension="x"  name="Comp-Green A 780_40-A"  label=""  auto="auto" />
                       <Axis dimension="y"  name="Comp-Red C 660_20-A"  label=""  auto="auto" />
                       <GraphSettings level="5%"  smoothingHighResolution="1"  contourHighResolution="1"  histogramSmoothingCount="0"  graphResolution="256"  showOutliers="0"  drawLargeDots="0"  dotsToDraw="8000"  tint="le.chartfill.tinted.40"  lineWeight="le.lineweight.normal"  lineStyle="le.linestyle.solid" />
                       <GraphEnvironment showGrid="0"  showAxes="tnlTNL"  showGates="1"  showFreqOnPlots="1"  showGateNameOnPlots="1"  showMedians="0"  showUncomped="0"  addEventParam="0"  lastYAxisName="" >
                         <TextTraits font="SansSerif"  size="11"  name="Labels"  style="plain"  color="#000000"  background="#00ffffff"  just="left" />
                         <TextTraits font="SansSerif"  size="11"  name="LayoutGates"  style="plain"  color="#000000"  background="#00ffffff"  just="left" />
                         <TextTraits font="SansSerif"  size="9"  name="Numbers"  style="plain"  color="#000000"  background="#00ffffff"  just="left" />
                         <TextTraits font="SansSerif"  size="9"  name="Legend"  style="plain"  color="#000000"  background="#00ffffff"  just="left" />
                         <WindowPosition x="234"  y="76"  width="627"  height="704"  displayed="1"  panelState="---" />
                       </GraphEnvironment>
                     </Graph>
                     <Gate gating:id="ID1058961917"  gating:parent_id="ID2040326084" >
                       <gating:RectangleGate eventsInside="1"  annoOffsetX="0"  annoOffsetY="0"  tint="#000000"  isTinted="0"  lineWeight="Normal"  userDefined="1"  percentX="0"  percentY="0" >
                         <gating:dimension gating:max="987.2805165610293" >
                           <data-type:fcs-dimension data-type:name="Comp-Green A 780_40-A" />
                         </gating:dimension>
                         <gating:dimension gating:min="1002.2642109600702" >
                           <data-type:fcs-dimension data-type:name="Comp-Red C 660_20-A" />
                         </gating:dimension>
                       </gating:RectangleGate>
                     </Gate>
                   </Population>
                   <Population name="Q2: Comp-Green A 780_40-A+ , Comp-Red C 660_20-A+"  annotation=""  owningGroup="RA and O2 ki67 021722-1"  expanded="0"  sortPriority="10"  count="100" >
                     <Graph smoothing="0"  backColor="#ffffff"  foreColor="#000000"  heatMapStatParameter="Blue B 515_20-A"  type="Pseudocolor"  fast="1" >
                       <Axis dimension="x"  name="Comp-Green A 780_40-A"  label=""  auto="auto" />
                       <Axis dimension="y"  name="Comp-Red C 660_20-A"  label=""  auto="auto" />
                       <GraphSettings level="5%"  smoothingHighResolution="1"  contourHighResolution="1"  histogramSmoothingCount="0"  graphResolution="256"  showOutliers="0"  drawLargeDots="0"  dotsToDraw="8000"  tint="le.chartfill.tinted.40"  lineWeight="le.lineweight.normal"  lineStyle="le.linestyle.solid" />
                       <GraphEnvironment showGrid="0"  showAxes="tnlTNL"  showGates="1"  showFreqOnPlots="1"  showGateNameOnPlots="1"  showMedians="0"  showUncomped="0"  addEventParam="0"  lastYAxisName="" >
                         <TextTraits font="SansSerif"  size="11"  name="Labels"  style="plain"  color="#000000"  background="#00ffffff"  just="left" />
                         <TextTraits font="SansSerif"  size="11"  name="LayoutGates"  style="plain"  color="#000000"  background="#00ffffff"  just="left" />
                         <TextTraits font="SansSerif"  size="9"  name="Numbers"  style="plain"  color="#000000"  background="#00ffffff"  just="left" />
                         <TextTraits font="SansSerif"  size="9"  name="Legend"  style="plain"  color="#000000"  background="#00ffffff"  just="left" />
                         <WindowPosition x="234"  y="76"  width="627"  height="704"  displayed="1"  panelState="---" />
                       </GraphEnvironment>
                     </Graph>
                     <Gate gating:id="ID1606490685"  gating:parent_id="ID2040326084" >
                       <gating:RectangleGate eventsInside="1"  annoOffsetX="0"  annoOffsetY="0"  tint="#000000"  isTinted="0"  lineWeight="Normal"  userDefined="1"  percentX="0"  percentY="0" >
                         <gating:dimension gating:min="987.2805165610293" >
                           <data-type:fcs-dimension data-type:name="Comp-Green A 780_40-A" />
                         </gating:dimension>
                         <gating:dimension gating:min="1002.2642109600702" >
                           <data-type:fcs-dimension data-type:name="Comp-Red C 660_20-A" />
                         </gating:dimension>
                       </gating:RectangleGate>
                     </Gate>
                   </Population>
                   <Population name="Q3: Comp-Green A 780_40-A+ , Comp-Red C 660_20-A-"  annotation=""  owningGroup="RA and O2 ki67 021722-1"  expanded="0"  sortPriority="10"  count="22" >
                     <Graph smoothing="0"  backColor="#ffffff"  foreColor="#000000"  heatMapStatParameter="Blue B 515_20-A"  type="Pseudocolor"  fast="1" >
                       <Axis dimension="x"  name="Comp-Green A 780_40-A"  label=""  auto="auto" />
                       <Axis dimension="y"  name="Comp-Red C 660_20-A"  label=""  auto="auto" />
                       <GraphSettings level="5%"  smoothingHighResolution="1"  contourHighResolution="1"  histogramSmoothingCount="0"  graphResolution="256"  showOutliers="0"  drawLargeDots="0"  dotsToDraw="8000"  tint="le.chartfill.tinted.40"  lineWeight="le.lineweight.normal"  lineStyle="le.linestyle.solid" />
                       <GraphEnvironment showGrid="0"  showAxes="tnlTNL"  showGates="1"  showFreqOnPlots="1"  showGateNameOnPlots="1"  showMedians="0"  showUncomped="0"  addEventParam="0"  lastYAxisName="" >
                         <TextTraits font="SansSerif"  size="11"  name="Labels"  style="plain"  color="#000000"  background="#00ffffff"  just="left" />
                         <TextTraits font="SansSerif"  size="11"  name="LayoutGates"  style="plain"  color="#000000"  background="#00ffffff"  just="left" />
                         <TextTraits font="SansSerif"  size="9"  name="Numbers"  style="plain"  color="#000000"  background="#00ffffff"  just="left" />
                         <TextTraits font="SansSerif"  size="9"  name="Legend"  style="plain"  color="#000000"  background="#00ffffff"  just="left" />
                         <WindowPosition x="234"  y="76"  width="627"  height="704"  displayed="1"  panelState="---" />
                       </GraphEnvironment>
                     </Graph>
                     <Gate gating:id="ID2104398069"  gating:parent_id="ID2040326084" >
                       <gating:RectangleGate eventsInside="1"  annoOffsetX="0"  annoOffsetY="0"  tint="#000000"  isTinted="0"  lineWeight="Normal"  userDefined="1"  percentX="0"  percentY="0" >
                         <gating:dimension gating:min="987.2805165610293" >
                           <data-type:fcs-dimension data-type:name="Comp-Green A 780_40-A" />
                         </gating:dimension>
                         <gating:dimension gating:max="1002.2642109600702" >
                           <data-type:fcs-dimension data-type:name="Comp-Red C 660_20-A" />
                         </gating:dimension>
                       </gating:RectangleGate>
                     </Gate>
                   </Population>
                   <Population name="Q4: Comp-Green A 780_40-A- , Comp-Red C 660_20-A-"  annotation=""  owningGroup="RA and O2 ki67 021722-1"  expanded="0"  sortPriority="10"  count="58026" >
                     <Graph smoothing="0"  backColor="#ffffff"  foreColor="#000000"  heatMapStatParameter="Blue B 515_20-A"  type="Pseudocolor"  fast="1" >
                       <Axis dimension="x"  name="Comp-Green A 780_40-A"  label=""  auto="auto" />
                       <Axis dimension="y"  name="Comp-Red C 660_20-A"  label=""  auto="auto" />
                       <GraphSettings level="5%"  smoothingHighResolution="1"  contourHighResolution="1"  histogramSmoothingCount="0"  graphResolution="256"  showOutliers="0"  drawLargeDots="0"  dotsToDraw="8000"  tint="le.chartfill.tinted.40"  lineWeight="le.lineweight.normal"  lineStyle="le.linestyle.solid" />
                       <GraphEnvironment showGrid="0"  showAxes="tnlTNL"  showGates="1"  showFreqOnPlots="1"  showGateNameOnPlots="1"  showMedians="0"  showUncomped="0"  addEventParam="0"  lastYAxisName="" >
                         <TextTraits font="SansSerif"  size="11"  name="Labels"  style="plain"  color="#000000"  background="#00ffffff"  just="left" />
                         <TextTraits font="SansSerif"  size="11"  name="LayoutGates"  style="plain"  color="#000000"  background="#00ffffff"  just="left" />
                         <TextTraits font="SansSerif"  size="9"  name="Numbers"  style="plain"  color="#000000"  background="#00ffffff"  just="left" />
                         <TextTraits font="SansSerif"  size="9"  name="Legend"  style="plain"  color="#000000"  background="#00ffffff"  just="left" />
                         <WindowPosition x="234"  y="76"  width="627"  height="704"  displayed="1"  panelState="---" />
                       </GraphEnvironment>
                     </Graph>
                     <Gate gating:id="ID689586642"  gating:parent_id="ID2040326084" >
                       <gating:RectangleGate eventsInside="1"  annoOffsetX="0"  annoOffsetY="0"  tint="#000000"  isTinted="0"  lineWeight="Normal"  userDefined="1"  percentX="0"  percentY="0" >
                         <gating:dimension gating:max="987.2805165610293" >
                           <data-type:fcs-dimension data-type:name="Comp-Green A 780_40-A" />
                         </gating:dimension>
                         <gating:dimension gating:max="1002.2642109600702" >
                           <data-type:fcs-dimension data-type:name="Comp-Red C 660_20-A" />
                         </gating:dimension>
                       </gating:RectangleGate>
                     </Gate>
                   </Population>
                 </Subpopulations>
               </Population>
             </Subpopulations>
           </Population>
         </Subpopulations>
       </SampleNode>
     </Sample>
     <Sample>
       <DataSet uri="file:/Users/minyee/Desktop/Flow%20file%20orginal/RA%20and%20O2%20ki67%20021722-1/Specimen_001_O2-4_018.fcs"  sampleID="26" />
       <transforms:spilloverMatrix spectral="0"  prefix="Comp-"  name="Compensation-2"  editable="0"  color="#ff9933"  version="FlowJo-10.7.1"  status="FINALIZED"  transforms:id="8f155812-1118-4c05-b59a-b6b91b7b9185"  suffix="" >
         <data-type:parameters>
           <data-type:parameter data-type:name="Blue B 515_20-A"  userProvidedCompInfix="Comp-Blue B 515_20-A" />
           <data-type:parameter data-type:name="Green A 780_40-A"  userProvidedCompInfix="Comp-Green A 780_40-A" />
           <data-type:parameter data-type:name="Green E 575_25-A"  userProvidedCompInfix="Comp-Green E 575_25-A" />
           <data-type:parameter data-type:name="Red C 660_20-A"  userProvidedCompInfix="Comp-Red C 660_20-A" />
           <data-type:parameter data-type:name="Violet B 705_70-A"  userProvidedCompInfix="Comp-Violet B 705_70-A" />
           <data-type:parameter data-type:name="Violet D 605_40-A"  userProvidedCompInfix="Comp-Violet D 605_40-A" />
           <data-type:parameter data-type:name="Violet F 560_40-A"  userProvidedCompInfix="Comp-Violet F 560_40-A" />
           <data-type:parameter data-type:name="Violet H 450_50-A"  userProvidedCompInfix="Comp-Violet H 450_50-A" />
         </data-type:parameters>
         <transforms:spillover data-type:parameter="Blue B 515_20-A"  userProvidedCompInfix="Comp-Blue B 515_20-A" >
           <transforms:coefficient data-type:parameter="Blue B 515_20-A"  transforms:value="1" />
           <transforms:coefficient data-type:parameter="Green A 780_40-A"  transforms:value="0.000797891" />
           <transforms:coefficient data-type:parameter="Green E 575_25-A"  transforms:value="0.0053017033" />
           <transforms:coefficient data-type:parameter="Red C 660_20-A"  transforms:value="-0.0003318802" />
           <transforms:coefficient data-type:parameter="Violet B 705_70-A"  transforms:value="0.0001595786" />
           <transforms:coefficient data-type:parameter="Violet D 605_40-A"  transforms:value="0.0075959864" />
           <transforms:coefficient data-type:parameter="Violet F 560_40-A"  transforms:value="0.0031920793" />
           <transforms:coefficient data-type:parameter="Violet H 450_50-A"  transforms:value="0.001468193" />
         </transforms:spillover>
         <transforms:spillover data-type:parameter="Green A 780_40-A"  userProvidedCompInfix="Comp-Green A 780_40-A" >
           <transforms:coefficient data-type:parameter="Blue B 515_20-A"  transforms:value="0.0021019127" />
           <transforms:coefficient data-type:parameter="Green A 780_40-A"  transforms:value="1" />
           <transforms:coefficient data-type:parameter="Green E 575_25-A"  transforms:value="0.0440649452" />
           <transforms:coefficient data-type:parameter="Red C 660_20-A"  transforms:value="0.0001985971" />
           <transforms:coefficient data-type:parameter="Violet B 705_70-A"  transforms:value="0.0004771004" />
           <transforms:coefficient data-type:parameter="Violet D 605_40-A"  transforms:value="0.0010591904" />
           <transforms:coefficient data-type:parameter="Violet F 560_40-A"  transforms:value="0.0004771044" />
           <transforms:coefficient data-type:parameter="Violet H 450_50-A"  transforms:value="0.0027389182" />
         </transforms:spillover>
         <transforms:spillover data-type:parameter="Green E 575_25-A"  userProvidedCompInfix="Comp-Green E 575_25-A" >
           <transforms:coefficient data-type:parameter="Blue B 515_20-A"  transforms:value="0.0011406821" />
           <transforms:coefficient data-type:parameter="Green A 780_40-A"  transforms:value="0.0040683291" />
           <transforms:coefficient data-type:parameter="Green E 575_25-A"  transforms:value="1" />
           <transforms:coefficient data-type:parameter="Red C 660_20-A"  transforms:value="0.0002578681" />
           <transforms:coefficient data-type:parameter="Violet B 705_70-A"  transforms:value="0.001982137" />
           <transforms:coefficient data-type:parameter="Violet D 605_40-A"  transforms:value="0.0847617293" />
           <transforms:coefficient data-type:parameter="Violet F 560_40-A"  transforms:value="0.0159600729" />
           <transforms:coefficient data-type:parameter="Violet H 450_50-A"  transforms:value="0.0275866111" />
         </transforms:spillover>
         <transforms:spillover data-type:parameter="Red C 660_20-A"  userProvidedCompInfix="Comp-Red C 660_20-A" >
           <transforms:coefficient data-type:parameter="Blue B 515_20-A"  transforms:value="0.0003058667" />
           <transforms:coefficient data-type:parameter="Green A 780_40-A"  transforms:value="0.0100893234" />
           <transforms:coefficient data-type:parameter="Green E 575_25-A"  transforms:value="-0.0027617379" />
           <transforms:coefficient data-type:parameter="Red C 660_20-A"  transforms:value="1" />
           <transforms:coefficient data-type:parameter="Violet B 705_70-A"  transforms:value="0.0055024781" />
           <transforms:coefficient data-type:parameter="Violet D 605_40-A"  transforms:value="-0.0049244109" />
           <transforms:coefficient data-type:parameter="Violet F 560_40-A"  transforms:value="-0.0003056579" />
           <transforms:coefficient data-type:parameter="Violet H 450_50-A"  transforms:value="0.0141389537" />
         </transforms:spillover>
         <transforms:spillover data-type:parameter="Violet B 705_70-A"  userProvidedCompInfix="Comp-Violet B 705_70-A" >
           <transforms:coefficient data-type:parameter="Blue B 515_20-A"  transforms:value="0" />
           <transforms:coefficient data-type:parameter="Green A 780_40-A"  transforms:value="0.009968135" />
           <transforms:coefficient data-type:parameter="Green E 575_25-A"  transforms:value="-0.0024996273" />
           <transforms:coefficient data-type:parameter="Red C 660_20-A"  transforms:value="0.0056115637" />
           <transforms:coefficient data-type:parameter="Violet B 705_70-A"  transforms:value="1" />
           <transforms:coefficient data-type:parameter="Violet D 605_40-A"  transforms:value="0.003675704" />
           <transforms:coefficient data-type:parameter="Violet F 560_40-A"  transforms:value="0.0021073731" />
           <transforms:coefficient data-type:parameter="Violet H 450_50-A"  transforms:value="0.4725246628" />
         </transforms:spillover>
         <transforms:spillover data-type:parameter="Violet D 605_40-A"  userProvidedCompInfix="Comp-Violet D 605_40-A" >
           <transforms:coefficient data-type:parameter="Blue B 515_20-A"  transforms:value="-0.0000346737" />
           <transforms:coefficient data-type:parameter="Green A 780_40-A"  transforms:value="0.0034041991" />
           <transforms:coefficient data-type:parameter="Green E 575_25-A"  transforms:value="0.014198257" />
           <transforms:coefficient data-type:parameter="Red C 660_20-A"  transforms:value="0.0013805414" />
           <transforms:coefficient data-type:parameter="Violet B 705_70-A"  transforms:value="0.0511620719" />
           <transforms:coefficient data-type:parameter="Violet D 605_40-A"  transforms:value="1" />
           <transforms:coefficient data-type:parameter="Violet F 560_40-A"  transforms:value="0.0019770955" />
           <transforms:coefficient data-type:parameter="Violet H 450_50-A"  transforms:value="0.0442530128" />
         </transforms:spillover>
         <transforms:spillover data-type:parameter="Violet F 560_40-A"  userProvidedCompInfix="Comp-Violet F 560_40-A" >
           <transforms:coefficient data-type:parameter="Blue B 515_20-A"  transforms:value="-11.0030533003" />
           <transforms:coefficient data-type:parameter="Green A 780_40-A"  transforms:value="0.9999835595" />
           <transforms:coefficient data-type:parameter="Green E 575_25-A"  transforms:value="-32.054883609" />
           <transforms:coefficient data-type:parameter="Red C 660_20-A"  transforms:value="-109.8987826205" />
           <transforms:coefficient data-type:parameter="Violet B 705_70-A"  transforms:value="-0.4999933124" />
           <transforms:coefficient data-type:parameter="Violet D 605_40-A"  transforms:value="-38.1338027602" />
           <transforms:coefficient data-type:parameter="Violet F 560_40-A"  transforms:value="1" />
           <transforms:coefficient data-type:parameter="Violet H 450_50-A"  transforms:value="-60.535310611" />
         </transforms:spillover>
         <transforms:spillover data-type:parameter="Violet H 450_50-A"  userProvidedCompInfix="Comp-Violet H 450_50-A" >
           <transforms:coefficient data-type:parameter="Blue B 515_20-A"  transforms:value="0.0001976763" />
           <transforms:coefficient data-type:parameter="Green A 780_40-A"  transforms:value="0.0000987629" />
           <transforms:coefficient data-type:parameter="Green E 575_25-A"  transforms:value="-0.0002975056" />
           <transforms:coefficient data-type:parameter="Red C 660_20-A"  transforms:value="-0.0001027007" />
           <transforms:coefficient data-type:parameter="Violet B 705_70-A"  transforms:value="0.0002469125" />
           <transforms:coefficient data-type:parameter="Violet D 605_40-A"  transforms:value="0.0077189153" />
           <transforms:coefficient data-type:parameter="Violet F 560_40-A"  transforms:value="0.0036105596" />
           <transforms:coefficient data-type:parameter="Violet H 450_50-A"  transforms:value="1" />
         </transforms:spillover>
       </transforms:spilloverMatrix>
       <Transformations>
         <transforms:linear transforms:minRange="0"  transforms:maxRange="288358.4"  gain="1" >
           <data-type:parameter data-type:name="FSC-A" />
         </transforms:linear>
         <transforms:linear transforms:minRange="0"  transforms:maxRange="262144"  gain="1" >
           <data-type:parameter data-type:name="FSC-H" />
         </transforms:linear>
         <transforms:linear transforms:minRange="0"  transforms:maxRange="262144"  gain="1" >
           <data-type:parameter data-type:name="FSC-W" />
         </transforms:linear>
         <transforms:linear transforms:minRange="0"  transforms:maxRange="262144"  gain="1" >
           <data-type:parameter data-type:name="SSC-A" />
         </transforms:linear>
         <transforms:linear transforms:minRange="0"  transforms:maxRange="262144"  gain="1" >
           <data-type:parameter data-type:name="SSC-H" />
         </transforms:linear>
         <transforms:linear transforms:minRange="0"  transforms:maxRange="262144"  gain="1" >
           <data-type:parameter data-type:name="SSC-W" />
         </transforms:linear>
         <transforms:biex transforms:length="256"  transforms:maxRange="262144"  transforms:neg="0"  transforms:width="-100"  transforms:pos="4.418539922" >
           <data-type:parameter data-type:name="Blue B 515_20-A" />
         </transforms:biex>
         <transforms:biex transforms:length="256"  transforms:maxRange="262144"  transforms:neg="0"  transforms:width="-100"  transforms:pos="4.418539922" >
           <data-type:parameter data-type:name="Violet H 450_50-A" />
         </transforms:biex>
         <transforms:log transforms:offset="3"  transforms:decades="4.9414186672" >
           <data-type:parameter data-type:name="Violet F 560_40-A" />
         </transforms:log>
         <transforms:biex transforms:length="256"  transforms:maxRange="262144"  transforms:neg="0"  transforms:width="-100"  transforms:pos="4.418539922" >
           <data-type:parameter data-type:name="Red C 660_20-A" />
         </transforms:biex>
         <transforms:biex transforms:length="256"  transforms:maxRange="262144"  transforms:neg="0"  transforms:width="-100"  transforms:pos="4.418539922" >
           <data-type:parameter data-type:name="Green E 575_25-A" />
         </transforms:biex>
         <transforms:biex transforms:length="256"  transforms:maxRange="262144"  transforms:neg="0"  transforms:width="-100"  transforms:pos="4.418539922" >
           <data-type:parameter data-type:name="Green A 780_40-A" />
         </transforms:biex>
         <transforms:biex transforms:length="256"  transforms:maxRange="262144"  transforms:neg="0"  transforms:width="-100"  transforms:pos="4.418539922" >
           <data-type:parameter data-type:name="Violet B 705_70-A" />
         </transforms:biex>
         <transforms:biex transforms:length="256"  transforms:maxRange="262144"  transforms:neg="0"  transforms:width="-100"  transforms:pos="4.418539922" >
           <data-type:parameter data-type:name="Violet D 605_40-A" />
         </transforms:biex>
         <transforms:linear transforms:minRange="0.5217842577"  transforms:maxRange="247"  gain="0.0100536466" >
           <data-type:parameter data-type:name="Time" />
         </transforms:linear>
         <transforms:biex transforms:length="256"  transforms:maxRange="262144"  transforms:neg="0"  transforms:width="-100"  transforms:pos="4.418539922" >
           <data-type:parameter data-type:name="Comp-Blue B 515_20-A" />
         </transforms:biex>
         <transforms:biex transforms:length="256"  transforms:maxRange="262144"  transforms:neg="0"  transforms:width="-100"  transforms:pos="4.418539922" >
           <data-type:parameter data-type:name="Comp-Green A 780_40-A" />
         </transforms:biex>
         <transforms:biex transforms:length="256"  transforms:maxRange="262144"  transforms:neg="0"  transforms:width="-100"  transforms:pos="4.418539922" >
           <data-type:parameter data-type:name="Comp-Green E 575_25-A" />
         </transforms:biex>
         <transforms:biex transforms:length="256"  transforms:maxRange="262144"  transforms:neg="0"  transforms:width="-100"  transforms:pos="4.418539922" >
           <data-type:parameter data-type:name="Comp-Red C 660_20-A" />
         </transforms:biex>
         <transforms:biex transforms:length="256"  transforms:maxRange="262144"  transforms:neg="0"  transforms:width="-100"  transforms:pos="4.418539922" >
           <data-type:parameter data-type:name="Comp-Violet B 705_70-A" />
         </transforms:biex>
         <transforms:biex transforms:length="256"  transforms:maxRange="262144"  transforms:neg="0"  transforms:width="-100"  transforms:pos="4.418539922" >
           <data-type:parameter data-type:name="Comp-Violet D 605_40-A" />
         </transforms:biex>
         <transforms:log transforms:offset="3"  transforms:decades="4.9414186672" >
           <data-type:parameter data-type:name="Comp-Violet F 560_40-A" />
         </transforms:log>
         <transforms:biex transforms:length="256"  transforms:maxRange="262144"  transforms:neg="0"  transforms:width="-100"  transforms:pos="4.418539922" >
           <data-type:parameter data-type:name="Comp-Violet H 450_50-A" />
         </transforms:biex>
       </Transformations>
       <Keywords>
         <Keyword name="FJ_FCS_VERSION"  value="3" />
         <Keyword name="$BEGINANALYSIS"  value="0" />
         <Keyword name="$ENDANALYSIS"  value="0" />
         <Keyword name="$BEGINSTEXT"  value="0" />
         <Keyword name="$ENDSTEXT"  value="0" />
         <Keyword name="$BEGINDATA"  value="3199" />
         <Keyword name="$ENDDATA"  value="60003198           " />
         <Keyword name="$FIL"  value="Specimen_001_O2-4_018.fcs" />
         <Keyword name="$SYS"  value="Windows 7 6.1" />
         <Keyword name="$TOT"  value="1000000            " />
         <Keyword name="$PAR"  value="15" />
         <Keyword name="$MODE"  value="L" />
         <Keyword name="$BYTEORD"  value="4,3,2,1" />
         <Keyword name="$DATATYPE"  value="F" />
         <Keyword name="$NEXTDATA"  value="0" />
         <Keyword name="CREATOR"  value="BD FACSDiva Software Version 8.0.1" />
         <Keyword name="TUBE NAME"  value="O2-4" />
         <Keyword name="$SRC"  value="Specimen_001" />
         <Keyword name="EXPERIMENT NAME"  value="RA and O2 ki67 021722" />
         <Keyword name="GUID"  value="0cbd9394-f867-4338-aca7-6f844adc97e5" />
         <Keyword name="$DATE"  value="17-FEB-2022" />
         <Keyword name="$BTIM"  value="11:31:30" />
         <Keyword name="$ETIM"  value="11:35:37" />
         <Keyword name="$CYT"  value="Fozzie Bear (LSRII)" />
         <Keyword name="SETTINGS"  value="Cytometer" />
         <Keyword name="CYTNUM"  value="H47100017" />
         <Keyword name="WINDOW EXTENSION"  value="7.00" />
         <Keyword name="EXPORT USER NAME"  value="FozzieUser" />
         <Keyword name="EXPORT TIME"  value="17-FEB-2022-15:01:55" />
         <Keyword name="$OP"  value="FozzieUser" />
         <Keyword name="FSC ASF"  value="0.73" />
         <Keyword name="AUTOBS"  value="TRUE" />
         <Keyword name="$INST"  value=" " />
         <Keyword name="PREF GW NAME"  value="Global Sheet1" />
         <Keyword name="LASER1NAME"  value="Blue" />
         <Keyword name="LASER1DELAY"  value="0.00" />
         <Keyword name="LASER1ASF"  value="0.94" />
         <Keyword name="LASER2NAME"  value="Violet" />
         <Keyword name="LASER2DELAY"  value="16.61" />
         <Keyword name="LASER2ASF"  value="0.59" />
         <Keyword name="LASER3NAME"  value="Red" />
         <Keyword name="LASER3DELAY"  value="38.41" />
         <Keyword name="LASER3ASF"  value="0.61" />
         <Keyword name="LASER4NAME"  value="Green" />
         <Keyword name="LASER4DELAY"  value="55.87" />
         <Keyword name="LASER4ASF"  value="0.62" />
         <Keyword name="$TIMESTEP"  value="0.01" />
         <Keyword name="SPILL"  value="8,Blue B 515_20-A,Violet H 450_50-A,Violet F 560_40-A,Red C 660_20-A,Green E 575_25-A,Green A 780_40-A,Violet B 705_70-A,Violet D 605_40-A,1,0,0,0,0,0,0,0,0,1,0,0,0,0,0,0,0,0,1,0,0,0,0,0,0,0,0,1,0,0,0,0,0,0,0,0,1,0,0,0,0,0,0,0,0,1,0,0,0,0,0,0,0,0,1,0,0,0,0,0,0,0,0,1" />
         <Keyword name="APPLY COMPENSATION"  value="TRUE" />
         <Keyword name="THRESHOLD"  value="FSC,5000" />
         <Keyword name="$P1N"  value="FSC-A" />
         <Keyword name="$P1R"  value="262144" />
         <Keyword name="$P1B"  value="32" />
         <Keyword name="$P1E"  value="0,0" />
         <Keyword name="$P1V"  value="555" />
         <Keyword name="$P1G"  value="1.0" />
         <Keyword name="P1DISPLAY"  value="LIN" />
         <Keyword name="P1BS"  value="0" />
         <Keyword name="P1MS"  value="0" />
         <Keyword name="$P2N"  value="FSC-H" />
         <Keyword name="$P2R"  value="262144" />
         <Keyword name="$P2B"  value="32" />
         <Keyword name="$P2E"  value="0,0" />
         <Keyword name="$P2V"  value="555" />
         <Keyword name="$P2G"  value="1.0" />
         <Keyword name="P2DISPLAY"  value="LIN" />
         <Keyword name="P2BS"  value="0" />
         <Keyword name="P2MS"  value="0" />
         <Keyword name="$P3N"  value="FSC-W" />
         <Keyword name="$P3R"  value="262144" />
         <Keyword name="$P3B"  value="32" />
         <Keyword name="$P3E"  value="0,0" />
         <Keyword name="$P3V"  value="555" />
         <Keyword name="$P3G"  value="1.0" />
         <Keyword name="P3BS"  value="-1" />
         <Keyword name="P3MS"  value="0" />
         <Keyword name="$P4N"  value="SSC-A" />
         <Keyword name="$P4R"  value="262144" />
         <Keyword name="$P4B"  value="32" />
         <Keyword name="$P4E"  value="0,0" />
         <Keyword name="$P4V"  value="319" />
         <Keyword name="$P4G"  value="1.0" />
         <Keyword name="P4DISPLAY"  value="LIN" />
         <Keyword name="P4BS"  value="0" />
         <Keyword name="P4MS"  value="0" />
         <Keyword name="$P5N"  value="SSC-H" />
         <Keyword name="$P5R"  value="262144" />
         <Keyword name="$P5B"  value="32" />
         <Keyword name="$P5E"  value="0,0" />
         <Keyword name="$P5V"  value="319" />
         <Keyword name="$P5G"  value="1.0" />
         <Keyword name="P5DISPLAY"  value="LIN" />
         <Keyword name="P5BS"  value="0" />
         <Keyword name="P5MS"  value="0" />
         <Keyword name="$P6N"  value="SSC-W" />
         <Keyword name="$P6R"  value="262144" />
         <Keyword name="$P6B"  value="32" />
         <Keyword name="$P6E"  value="0,0" />
         <Keyword name="$P6V"  value="319" />
         <Keyword name="$P6G"  value="1.0" />
         <Keyword name="P6BS"  value="-1" />
         <Keyword name="P6MS"  value="0" />
         <Keyword name="$P7N"  value="Blue B 515_20-A" />
         <Keyword name="$P7R"  value="262144" />
         <Keyword name="$P7B"  value="32" />
         <Keyword name="$P7E"  value="0,0" />
         <Keyword name="$P7V"  value="500" />
         <Keyword name="$P7G"  value="1.0" />
         <Keyword name="P7DISPLAY"  value="LOG" />
         <Keyword name="P7BS"  value="222" />
         <Keyword name="P7MS"  value="0" />
         <Keyword name="$P8N"  value="Violet H 450_50-A" />
         <Keyword name="$P8R"  value="262144" />
         <Keyword name="$P8B"  value="32" />
         <Keyword name="$P8E"  value="0,0" />
         <Keyword name="$P8V"  value="600" />
         <Keyword name="$P8G"  value="1.0" />
         <Keyword name="P8DISPLAY"  value="LOG" />
         <Keyword name="P8BS"  value="620" />
         <Keyword name="P8MS"  value="0" />
         <Keyword name="$P9N"  value="Violet F 560_40-A" />
         <Keyword name="$P9R"  value="262144" />
         <Keyword name="$P9B"  value="32" />
         <Keyword name="$P9E"  value="0,0" />
         <Keyword name="$P9V"  value="470" />
         <Keyword name="$P9G"  value="1.0" />
         <Keyword name="P9DISPLAY"  value="LOG" />
         <Keyword name="P9BS"  value="138" />
         <Keyword name="P9MS"  value="0" />
         <Keyword name="$P10N"  value="Red C 660_20-A" />
         <Keyword name="$P10R"  value="262144" />
         <Keyword name="$P10B"  value="32" />
         <Keyword name="$P10E"  value="0,0" />
         <Keyword name="$P10V"  value="610" />
         <Keyword name="$P10G"  value="1.0" />
         <Keyword name="P10DISPLAY"  value="LOG" />
         <Keyword name="P10BS"  value="221" />
         <Keyword name="P10MS"  value="0" />
         <Keyword name="$P11N"  value="Green E 575_25-A" />
         <Keyword name="$P11R"  value="262144" />
         <Keyword name="$P11B"  value="32" />
         <Keyword name="$P11E"  value="0,0" />
         <Keyword name="$P11V"  value="593" />
         <Keyword name="$P11G"  value="1.0" />
         <Keyword name="P11DISPLAY"  value="LOG" />
         <Keyword name="P11BS"  value="250" />
         <Keyword name="P11MS"  value="0" />
         <Keyword name="$P12N"  value="Green A 780_40-A" />
         <Keyword name="$P12R"  value="262144" />
         <Keyword name="$P12B"  value="32" />
         <Keyword name="$P12E"  value="0,0" />
         <Keyword name="$P12V"  value="539" />
         <Keyword name="$P12G"  value="1.0" />
         <Keyword name="P12DISPLAY"  value="LOG" />
         <Keyword name="P12BS"  value="252" />
         <Keyword name="P12MS"  value="0" />
         <Keyword name="$P13N"  value="Violet B 705_70-A" />
         <Keyword name="$P13R"  value="262144" />
         <Keyword name="$P13B"  value="32" />
         <Keyword name="$P13E"  value="0,0" />
         <Keyword name="$P13V"  value="545" />
         <Keyword name="$P13G"  value="1.0" />
         <Keyword name="P13DISPLAY"  value="LOG" />
         <Keyword name="P13BS"  value="135" />
         <Keyword name="P13MS"  value="0" />
         <Keyword name="$P14N"  value="Violet D 605_40-A" />
         <Keyword name="$P14R"  value="262144" />
         <Keyword name="$P14B"  value="32" />
         <Keyword name="$P14E"  value="0,0" />
         <Keyword name="$P14V"  value="593" />
         <Keyword name="$P14G"  value="1.0" />
         <Keyword name="P14DISPLAY"  value="LOG" />
         <Keyword name="P14BS"  value="314" />
         <Keyword name="P14MS"  value="0" />
         <Keyword name="$P15N"  value="Time" />
         <Keyword name="$P15R"  value="262144" />
         <Keyword name="$P15B"  value="32" />
         <Keyword name="$P15E"  value="0,0" />
         <Keyword name="$P15G"  value="0.01" />
         <Keyword name="P15BS"  value="0" />
         <Keyword name="P15MS"  value="0" />
         <Keyword name="CST SETUP STATUS"  value="SUCCESS" />
         <Keyword name="CST BEADS LOT ID"  value="35688" />
         <Keyword name="CYTOMETER CONFIG NAME"  value="New Configuration 122809" />
         <Keyword name="CYTOMETER CONFIG CREATE DATE"  value="2009-12-28T15:03:55-05:00" />
         <Keyword name="CST SETUP DATE"  value="2022-02-17T07:35:49-05:00" />
         <Keyword name="CST BASELINE DATE"  value="2022-01-14T00:53:58-05:00" />
         <Keyword name="CST BEADS EXPIRED"  value="False" />
         <Keyword name="CST PERFORMANCE EXPIRED"  value="2022-02-19T07:35:49-05:00" />
         <Keyword name="CST REGULATORY STATUS"  value="RUO Performance Check" />
         <Keyword name="$P1S"  value="" />
         <Keyword name="$P2S"  value="" />
         <Keyword name="$P3S"  value="" />
         <Keyword name="$P4S"  value="" />
         <Keyword name="$P5S"  value="" />
         <Keyword name="$P6S"  value="" />
         <Keyword name="$P7S"  value="" />
         <Keyword name="$P8S"  value="" />
         <Keyword name="$P9S"  value="" />
         <Keyword name="$P10S"  value="" />
         <Keyword name="$P11S"  value="" />
         <Keyword name="$P12S"  value="" />
         <Keyword name="$P13S"  value="" />
         <Keyword name="$P14S"  value="" />
         <Keyword name="$P15S"  value="" />
         <Keyword name="$P16N"  value="Comp-Blue B 515_20-A" />
         <Keyword name="$P16S"  value="" />
         <Keyword name="$P16R"  value="262144" />
         <Keyword name="$P17N"  value="Comp-Green A 780_40-A" />
         <Keyword name="$P17S"  value="" />
         <Keyword name="$P17R"  value="262144" />
         <Keyword name="$P18N"  value="Comp-Green E 575_25-A" />
         <Keyword name="$P18S"  value="" />
         <Keyword name="$P18R"  value="262144" />
         <Keyword name="$P19N"  value="Comp-Red C 660_20-A" />
         <Keyword name="$P19S"  value="" />
         <Keyword name="$P19R"  value="262144" />
         <Keyword name="$P20N"  value="Comp-Violet B 705_70-A" />
         <Keyword name="$P20S"  value="" />
         <Keyword name="$P20R"  value="262144" />
         <Keyword name="$P21N"  value="Comp-Violet D 605_40-A" />
         <Keyword name="$P21S"  value="" />
         <Keyword name="$P21R"  value="262144" />
         <Keyword name="$P22N"  value="Comp-Violet F 560_40-A" />
         <Keyword name="$P22S"  value="" />
         <Keyword name="$P22R"  value="262144" />
         <Keyword name="$P23N"  value="Comp-Violet H 450_50-A" />
         <Keyword name="$P23S"  value="" />
         <Keyword name="$P23R"  value="262144" />
       </Keywords>
       <SampleNode name="Specimen_001_O2-4_018.fcs"  annotation=""  owningGroup=""  expanded="1"  sortPriority="10"  count="1000000"  sampleID="26" >
         <Graph smoothing="0"  backColor="#ffffff"  foreColor="#000000"  type="Pseudocolor"  fast="1" >
           <Axis dimension="x"  name="FSC-A"  label=""  auto="auto" />
           <Axis dimension="y"  name="SSC-A"  label=""  auto="auto" />
           <GraphSettings level="5%"  smoothingHighResolution="1"  contourHighResolution="1"  histogramSmoothingCount="0"  graphResolution="256"  showOutliers="0"  drawLargeDots="0"  dotsToDraw="8000"  tint="le.chartfill.tinted.40"  lineWeight="le.lineweight.normal"  lineStyle="le.linestyle.solid" />
           <GraphEnvironment showGrid="0"  showAxes="tnlTNL"  showGates="1"  showFreqOnPlots="1"  showGateNameOnPlots="1"  showMedians="0"  showUncomped="0"  addEventParam="0"  lastYAxisName="" >
             <TextTraits font="SansSerif"  size="11"  name="Labels"  style="plain"  color="#000000"  background="#00ffffff"  just="left" />
             <TextTraits font="SansSerif"  size="11"  name="LayoutGates"  style="plain"  color="#000000"  background="#00ffffff"  just="left" />
             <TextTraits font="SansSerif"  size="9"  name="Numbers"  style="plain"  color="#000000"  background="#00ffffff"  just="left" />
             <TextTraits font="SansSerif"  size="9"  name="Legend"  style="plain"  color="#000000"  background="#00ffffff"  just="left" />
           </GraphEnvironment>
         </Graph>
         <Subpopulations>
           <Population name="Lymphocytes"  annotation=""  owningGroup="RA and O2 ki67 021722-1"  expanded="0"  sortPriority="10"  count="645079" >
             <Graph smoothing="0"  backColor="#ffffff"  foreColor="#000000"  heatMapStatParameter="Blue B 515_20-A"  type="Pseudocolor"  fast="1" >
               <Axis dimension="x"  name="Comp-Violet F 560_40-A"  label=""  auto="auto" />
               <Axis dimension="y"  name="SSC-A"  label=""  auto="auto" />
               <GraphSettings level="5%"  smoothingHighResolution="1"  contourHighResolution="1"  histogramSmoothingCount="0"  graphResolution="256"  showOutliers="0"  drawLargeDots="0"  dotsToDraw="8000"  tint="le.chartfill.tinted.40"  lineWeight="le.lineweight.normal"  lineStyle="le.linestyle.solid" />
               <GraphEnvironment showGrid="0"  showAxes="tnlTNL"  showGates="1"  showFreqOnPlots="1"  showGateNameOnPlots="1"  showMedians="0"  showUncomped="0"  addEventParam="0"  lastYAxisName="" >
                 <TextTraits font="SansSerif"  size="11"  name="Labels"  style="plain"  color="#000000"  background="#00ffffff"  just="left" />
                 <TextTraits font="SansSerif"  size="11"  name="LayoutGates"  style="plain"  color="#000000"  background="#00ffffff"  just="left" />
                 <TextTraits font="SansSerif"  size="9"  name="Numbers"  style="plain"  color="#000000"  background="#00ffffff"  just="left" />
                 <TextTraits font="SansSerif"  size="9"  name="Legend"  style="plain"  color="#000000"  background="#00ffffff"  just="left" />
                 <WindowPosition x="234"  y="76"  width="627"  height="704"  displayed="1"  panelState="---" />
               </GraphEnvironment>
             </Graph>
             <Gate gating:id="ID524585144" >
               <gating:RectangleGate eventsInside="1"  annoOffsetX="0"  annoOffsetY="0"  tint="#000000"  isTinted="0"  lineWeight="Normal"  userDefined="1"  percentX="0"  percentY="0" >
                 <gating:dimension gating:min="5872.879837067209"  gating:max="261930.44073319758" >
                   <data-type:fcs-dimension data-type:name="FSC-A" />
                 </gating:dimension>
                 <gating:dimension gating:min="-1413.1752021563343"  gating:max="216215.80592991915" >
                   <data-type:fcs-dimension data-type:name="SSC-A" />
                 </gating:dimension>
               </gating:RectangleGate>
             </Gate>
             <Subpopulations>
               <Population name="Live cells"  annotation=""  owningGroup="RA and O2 ki67 021722-1"  expanded="0"  sortPriority="10"  count="403077" >
                 <Graph smoothing="0"  backColor="#ffffff"  foreColor="#000000"  heatMapStatParameter="Blue B 515_20-A"  type="Pseudocolor"  fast="1" >
                   <Axis dimension="x"  name="Comp-Green A 780_40-A"  label=""  auto="auto" />
                   <Axis dimension="y"  name="Comp-Red C 660_20-A"  label=""  auto="auto" />
                   <GraphSettings level="5%"  smoothingHighResolution="1"  contourHighResolution="1"  histogramSmoothingCount="0"  graphResolution="256"  showOutliers="0"  drawLargeDots="0"  dotsToDraw="8000"  tint="le.chartfill.tinted.40"  lineWeight="le.lineweight.normal"  lineStyle="le.linestyle.solid" />
                   <GraphEnvironment showGrid="0"  showAxes="tnlTNL"  showGates="1"  showFreqOnPlots="1"  showGateNameOnPlots="1"  showMedians="0"  showUncomped="0"  addEventParam="0"  lastYAxisName="" >
                     <TextTraits font="SansSerif"  size="11"  name="Labels"  style="plain"  color="#000000"  background="#00ffffff"  just="left" />
                     <TextTraits font="SansSerif"  size="11"  name="LayoutGates"  style="plain"  color="#000000"  background="#00ffffff"  just="left" />
                     <TextTraits font="SansSerif"  size="9"  name="Numbers"  style="plain"  color="#000000"  background="#00ffffff"  just="left" />
                     <TextTraits font="SansSerif"  size="9"  name="Legend"  style="plain"  color="#000000"  background="#00ffffff"  just="left" />
                     <WindowPosition x="151"  y="90"  width="627"  height="704"  displayed="1"  panelState="---" />
                   </GraphEnvironment>
                 </Graph>
                 <Gate gating:id="ID1600641111"  gating:parent_id="ID524585144" >
                   <gating:RectangleGate eventsInside="1"  annoOffsetX="0"  annoOffsetY="0"  tint="#000000"  isTinted="0"  lineWeight="Normal"  userDefined="1"  percentX="0"  percentY="0" >
                     <gating:dimension gating:min="3.447507261088721"  gating:max="346.9277409734372" >
                       <data-type:fcs-dimension data-type:name="Comp-Violet F 560_40-A" />
                     </gating:dimension>
                     <gating:dimension gating:min="-706.5876010781672"  gating:max="195018.17789757412" >
                       <data-type:fcs-dimension data-type:name="SSC-A" />
                     </gating:dimension>
                   </gating:RectangleGate>
                 </Gate>
                 <Subpopulations>
                   <Population name="Q1: Comp-Green A 780_40-A- , Comp-Red C 660_20-A+"  annotation=""  owningGroup="RA and O2 ki67 021722-1"  expanded="0"  sortPriority="10"  count="306581" >
                     <Graph smoothing="0"  backColor="#ffffff"  foreColor="#000000"  heatMapStatParameter="Blue B 515_20-A"  type="Pseudocolor"  fast="1" >
                       <Axis dimension="x"  name="Comp-Green A 780_40-A"  label=""  auto="auto" />
                       <Axis dimension="y"  name="Comp-Red C 660_20-A"  label=""  auto="auto" />
                       <GraphSettings level="5%"  smoothingHighResolution="1"  contourHighResolution="1"  histogramSmoothingCount="0"  graphResolution="256"  showOutliers="0"  drawLargeDots="0"  dotsToDraw="8000"  tint="le.chartfill.tinted.40"  lineWeight="le.lineweight.normal"  lineStyle="le.linestyle.solid" />
                       <GraphEnvironment showGrid="0"  showAxes="tnlTNL"  showGates="1"  showFreqOnPlots="1"  showGateNameOnPlots="1"  showMedians="0"  showUncomped="0"  addEventParam="0"  lastYAxisName="" >
                         <TextTraits font="SansSerif"  size="11"  name="Labels"  style="plain"  color="#000000"  background="#00ffffff"  just="left" />
                         <TextTraits font="SansSerif"  size="11"  name="LayoutGates"  style="plain"  color="#000000"  background="#00ffffff"  just="left" />
                         <TextTraits font="SansSerif"  size="9"  name="Numbers"  style="plain"  color="#000000"  background="#00ffffff"  just="left" />
                         <TextTraits font="SansSerif"  size="9"  name="Legend"  style="plain"  color="#000000"  background="#00ffffff"  just="left" />
                         <WindowPosition x="234"  y="76"  width="627"  height="704"  displayed="1"  panelState="---" />
                       </GraphEnvironment>
                     </Graph>
                     <Gate gating:id="ID318602184"  gating:parent_id="ID1600641111" >
                       <gating:RectangleGate eventsInside="1"  annoOffsetX="0"  annoOffsetY="0"  tint="#000000"  isTinted="0"  lineWeight="Normal"  userDefined="1"  percentX="0"  percentY="0" >
                         <gating:dimension gating:max="987.2805165610293" >
                           <data-type:fcs-dimension data-type:name="Comp-Green A 780_40-A" />
                         </gating:dimension>
                         <gating:dimension gating:min="1002.2642109600702" >
                           <data-type:fcs-dimension data-type:name="Comp-Red C 660_20-A" />
                         </gating:dimension>
                       </gating:RectangleGate>
                     </Gate>
                   </Population>
                   <Population name="Q2: Comp-Green A 780_40-A+ , Comp-Red C 660_20-A+"  annotation=""  owningGroup="RA and O2 ki67 021722-1"  expanded="0"  sortPriority="10"  count="152" >
                     <Graph smoothing="0"  backColor="#ffffff"  foreColor="#000000"  heatMapStatParameter="Blue B 515_20-A"  type="Pseudocolor"  fast="1" >
                       <Axis dimension="x"  name="Comp-Green A 780_40-A"  label=""  auto="auto" />
                       <Axis dimension="y"  name="Comp-Red C 660_20-A"  label=""  auto="auto" />
                       <GraphSettings level="5%"  smoothingHighResolution="1"  contourHighResolution="1"  histogramSmoothingCount="0"  graphResolution="256"  showOutliers="0"  drawLargeDots="0"  dotsToDraw="8000"  tint="le.chartfill.tinted.40"  lineWeight="le.lineweight.normal"  lineStyle="le.linestyle.solid" />
                       <GraphEnvironment showGrid="0"  showAxes="tnlTNL"  showGates="1"  showFreqOnPlots="1"  showGateNameOnPlots="1"  showMedians="0"  showUncomped="0"  addEventParam="0"  lastYAxisName="" >
                         <TextTraits font="SansSerif"  size="11"  name="Labels"  style="plain"  color="#000000"  background="#00ffffff"  just="left" />
                         <TextTraits font="SansSerif"  size="11"  name="LayoutGates"  style="plain"  color="#000000"  background="#00ffffff"  just="left" />
                         <TextTraits font="SansSerif"  size="9"  name="Numbers"  style="plain"  color="#000000"  background="#00ffffff"  just="left" />
                         <TextTraits font="SansSerif"  size="9"  name="Legend"  style="plain"  color="#000000"  background="#00ffffff"  just="left" />
                         <WindowPosition x="234"  y="76"  width="627"  height="704"  displayed="1"  panelState="---" />
                       </GraphEnvironment>
                     </Graph>
                     <Gate gating:id="ID1179959759"  gating:parent_id="ID1600641111" >
                       <gating:RectangleGate eventsInside="1"  annoOffsetX="0"  annoOffsetY="0"  tint="#000000"  isTinted="0"  lineWeight="Normal"  userDefined="1"  percentX="0"  percentY="0" >
                         <gating:dimension gating:min="987.2805165610293" >
                           <data-type:fcs-dimension data-type:name="Comp-Green A 780_40-A" />
                         </gating:dimension>
                         <gating:dimension gating:min="1002.2642109600702" >
                           <data-type:fcs-dimension data-type:name="Comp-Red C 660_20-A" />
                         </gating:dimension>
                       </gating:RectangleGate>
                     </Gate>
                   </Population>
                   <Population name="Q3: Comp-Green A 780_40-A+ , Comp-Red C 660_20-A-"  annotation=""  owningGroup="RA and O2 ki67 021722-1"  expanded="0"  sortPriority="10"  count="16" >
                     <Graph smoothing="0"  backColor="#ffffff"  foreColor="#000000"  heatMapStatParameter="Blue B 515_20-A"  type="Pseudocolor"  fast="1" >
                       <Axis dimension="x"  name="Comp-Green A 780_40-A"  label=""  auto="auto" />
                       <Axis dimension="y"  name="Comp-Red C 660_20-A"  label=""  auto="auto" />
                       <GraphSettings level="5%"  smoothingHighResolution="1"  contourHighResolution="1"  histogramSmoothingCount="0"  graphResolution="256"  showOutliers="0"  drawLargeDots="0"  dotsToDraw="8000"  tint="le.chartfill.tinted.40"  lineWeight="le.lineweight.normal"  lineStyle="le.linestyle.solid" />
                       <GraphEnvironment showGrid="0"  showAxes="tnlTNL"  showGates="1"  showFreqOnPlots="1"  showGateNameOnPlots="1"  showMedians="0"  showUncomped="0"  addEventParam="0"  lastYAxisName="" >
                         <TextTraits font="SansSerif"  size="11"  name="Labels"  style="plain"  color="#000000"  background="#00ffffff"  just="left" />
                         <TextTraits font="SansSerif"  size="11"  name="LayoutGates"  style="plain"  color="#000000"  background="#00ffffff"  just="left" />
                         <TextTraits font="SansSerif"  size="9"  name="Numbers"  style="plain"  color="#000000"  background="#00ffffff"  just="left" />
                         <TextTraits font="SansSerif"  size="9"  name="Legend"  style="plain"  color="#000000"  background="#00ffffff"  just="left" />
                         <WindowPosition x="234"  y="76"  width="627"  height="704"  displayed="1"  panelState="---" />
                       </GraphEnvironment>
                     </Graph>
                     <Gate gating:id="ID2130071431"  gating:parent_id="ID1600641111" >
                       <gating:RectangleGate eventsInside="1"  annoOffsetX="0"  annoOffsetY="0"  tint="#000000"  isTinted="0"  lineWeight="Normal"  userDefined="1"  percentX="0"  percentY="0" >
                         <gating:dimension gating:min="987.2805165610293" >
                           <data-type:fcs-dimension data-type:name="Comp-Green A 780_40-A" />
                         </gating:dimension>
                         <gating:dimension gating:max="1002.2642109600702" >
                           <data-type:fcs-dimension data-type:name="Comp-Red C 660_20-A" />
                         </gating:dimension>
                       </gating:RectangleGate>
                     </Gate>
                   </Population>
                   <Population name="Q4: Comp-Green A 780_40-A- , Comp-Red C 660_20-A-"  annotation=""  owningGroup="RA and O2 ki67 021722-1"  expanded="0"  sortPriority="10"  count="96328" >
                     <Graph smoothing="0"  backColor="#ffffff"  foreColor="#000000"  heatMapStatParameter="Blue B 515_20-A"  type="Pseudocolor"  fast="1" >
                       <Axis dimension="x"  name="Comp-Green A 780_40-A"  label=""  auto="auto" />
                       <Axis dimension="y"  name="Comp-Red C 660_20-A"  label=""  auto="auto" />
                       <GraphSettings level="5%"  smoothingHighResolution="1"  contourHighResolution="1"  histogramSmoothingCount="0"  graphResolution="256"  showOutliers="0"  drawLargeDots="0"  dotsToDraw="8000"  tint="le.chartfill.tinted.40"  lineWeight="le.lineweight.normal"  lineStyle="le.linestyle.solid" />
                       <GraphEnvironment showGrid="0"  showAxes="tnlTNL"  showGates="1"  showFreqOnPlots="1"  showGateNameOnPlots="1"  showMedians="0"  showUncomped="0"  addEventParam="0"  lastYAxisName="" >
                         <TextTraits font="SansSerif"  size="11"  name="Labels"  style="plain"  color="#000000"  background="#00ffffff"  just="left" />
                         <TextTraits font="SansSerif"  size="11"  name="LayoutGates"  style="plain"  color="#000000"  background="#00ffffff"  just="left" />
                         <TextTraits font="SansSerif"  size="9"  name="Numbers"  style="plain"  color="#000000"  background="#00ffffff"  just="left" />
                         <TextTraits font="SansSerif"  size="9"  name="Legend"  style="plain"  color="#000000"  background="#00ffffff"  just="left" />
                         <WindowPosition x="234"  y="76"  width="627"  height="704"  displayed="1"  panelState="---" />
                       </GraphEnvironment>
                     </Graph>
                     <Gate gating:id="ID1344416519"  gating:parent_id="ID1600641111" >
                       <gating:RectangleGate eventsInside="1"  annoOffsetX="0"  annoOffsetY="0"  tint="#000000"  isTinted="0"  lineWeight="Normal"  userDefined="1"  percentX="0"  percentY="0" >
                         <gating:dimension gating:max="987.2805165610293" >
                           <data-type:fcs-dimension data-type:name="Comp-Green A 780_40-A" />
                         </gating:dimension>
                         <gating:dimension gating:max="1002.2642109600702" >
                           <data-type:fcs-dimension data-type:name="Comp-Red C 660_20-A" />
                         </gating:dimension>
                       </gating:RectangleGate>
                     </Gate>
                   </Population>
                 </Subpopulations>
               </Population>
             </Subpopulations>
           </Population>
         </Subpopulations>
       </SampleNode>
     </Sample>
     <Sample>
       <DataSet uri="file:/Users/minyee/Desktop/Flow%20file%20orginal/RA%20and%20O2%20ki67%20021722-1/Specimen_001_O2-1_015.fcs"  sampleID="27" />
       <transforms:spilloverMatrix spectral="0"  prefix="Comp-"  name="Compensation-2"  editable="0"  color="#ff9933"  version="FlowJo-10.7.1"  status="FINALIZED"  transforms:id="8f155812-1118-4c05-b59a-b6b91b7b9185"  suffix="" >
         <data-type:parameters>
           <data-type:parameter data-type:name="Blue B 515_20-A"  userProvidedCompInfix="Comp-Blue B 515_20-A" />
           <data-type:parameter data-type:name="Green A 780_40-A"  userProvidedCompInfix="Comp-Green A 780_40-A" />
           <data-type:parameter data-type:name="Green E 575_25-A"  userProvidedCompInfix="Comp-Green E 575_25-A" />
           <data-type:parameter data-type:name="Red C 660_20-A"  userProvidedCompInfix="Comp-Red C 660_20-A" />
           <data-type:parameter data-type:name="Violet B 705_70-A"  userProvidedCompInfix="Comp-Violet B 705_70-A" />
           <data-type:parameter data-type:name="Violet D 605_40-A"  userProvidedCompInfix="Comp-Violet D 605_40-A" />
           <data-type:parameter data-type:name="Violet F 560_40-A"  userProvidedCompInfix="Comp-Violet F 560_40-A" />
           <data-type:parameter data-type:name="Violet H 450_50-A"  userProvidedCompInfix="Comp-Violet H 450_50-A" />
         </data-type:parameters>
         <transforms:spillover data-type:parameter="Blue B 515_20-A"  userProvidedCompInfix="Comp-Blue B 515_20-A" >
           <transforms:coefficient data-type:parameter="Blue B 515_20-A"  transforms:value="1" />
           <transforms:coefficient data-type:parameter="Green A 780_40-A"  transforms:value="0.000797891" />
           <transforms:coefficient data-type:parameter="Green E 575_25-A"  transforms:value="0.0053017033" />
           <transforms:coefficient data-type:parameter="Red C 660_20-A"  transforms:value="-0.0003318802" />
           <transforms:coefficient data-type:parameter="Violet B 705_70-A"  transforms:value="0.0001595786" />
           <transforms:coefficient data-type:parameter="Violet D 605_40-A"  transforms:value="0.0075959864" />
           <transforms:coefficient data-type:parameter="Violet F 560_40-A"  transforms:value="0.0031920793" />
           <transforms:coefficient data-type:parameter="Violet H 450_50-A"  transforms:value="0.001468193" />
         </transforms:spillover>
         <transforms:spillover data-type:parameter="Green A 780_40-A"  userProvidedCompInfix="Comp-Green A 780_40-A" >
           <transforms:coefficient data-type:parameter="Blue B 515_20-A"  transforms:value="0.0021019127" />
           <transforms:coefficient data-type:parameter="Green A 780_40-A"  transforms:value="1" />
           <transforms:coefficient data-type:parameter="Green E 575_25-A"  transforms:value="0.0440649452" />
           <transforms:coefficient data-type:parameter="Red C 660_20-A"  transforms:value="0.0001985971" />
           <transforms:coefficient data-type:parameter="Violet B 705_70-A"  transforms:value="0.0004771004" />
           <transforms:coefficient data-type:parameter="Violet D 605_40-A"  transforms:value="0.0010591904" />
           <transforms:coefficient data-type:parameter="Violet F 560_40-A"  transforms:value="0.0004771044" />
           <transforms:coefficient data-type:parameter="Violet H 450_50-A"  transforms:value="0.0027389182" />
         </transforms:spillover>
         <transforms:spillover data-type:parameter="Green E 575_25-A"  userProvidedCompInfix="Comp-Green E 575_25-A" >
           <transforms:coefficient data-type:parameter="Blue B 515_20-A"  transforms:value="0.0011406821" />
           <transforms:coefficient data-type:parameter="Green A 780_40-A"  transforms:value="0.0040683291" />
           <transforms:coefficient data-type:parameter="Green E 575_25-A"  transforms:value="1" />
           <transforms:coefficient data-type:parameter="Red C 660_20-A"  transforms:value="0.0002578681" />
           <transforms:coefficient data-type:parameter="Violet B 705_70-A"  transforms:value="0.001982137" />
           <transforms:coefficient data-type:parameter="Violet D 605_40-A"  transforms:value="0.0847617293" />
           <transforms:coefficient data-type:parameter="Violet F 560_40-A"  transforms:value="0.0159600729" />
           <transforms:coefficient data-type:parameter="Violet H 450_50-A"  transforms:value="0.0275866111" />
         </transforms:spillover>
         <transforms:spillover data-type:parameter="Red C 660_20-A"  userProvidedCompInfix="Comp-Red C 660_20-A" >
           <transforms:coefficient data-type:parameter="Blue B 515_20-A"  transforms:value="0.0003058667" />
           <transforms:coefficient data-type:parameter="Green A 780_40-A"  transforms:value="0.0100893234" />
           <transforms:coefficient data-type:parameter="Green E 575_25-A"  transforms:value="-0.0027617379" />
           <transforms:coefficient data-type:parameter="Red C 660_20-A"  transforms:value="1" />
           <transforms:coefficient data-type:parameter="Violet B 705_70-A"  transforms:value="0.0055024781" />
           <transforms:coefficient data-type:parameter="Violet D 605_40-A"  transforms:value="-0.0049244109" />
           <transforms:coefficient data-type:parameter="Violet F 560_40-A"  transforms:value="-0.0003056579" />
           <transforms:coefficient data-type:parameter="Violet H 450_50-A"  transforms:value="0.0141389537" />
         </transforms:spillover>
         <transforms:spillover data-type:parameter="Violet B 705_70-A"  userProvidedCompInfix="Comp-Violet B 705_70-A" >
           <transforms:coefficient data-type:parameter="Blue B 515_20-A"  transforms:value="0" />
           <transforms:coefficient data-type:parameter="Green A 780_40-A"  transforms:value="0.009968135" />
           <transforms:coefficient data-type:parameter="Green E 575_25-A"  transforms:value="-0.0024996273" />
           <transforms:coefficient data-type:parameter="Red C 660_20-A"  transforms:value="0.0056115637" />
           <transforms:coefficient data-type:parameter="Violet B 705_70-A"  transforms:value="1" />
           <transforms:coefficient data-type:parameter="Violet D 605_40-A"  transforms:value="0.003675704" />
           <transforms:coefficient data-type:parameter="Violet F 560_40-A"  transforms:value="0.0021073731" />
           <transforms:coefficient data-type:parameter="Violet H 450_50-A"  transforms:value="0.4725246628" />
         </transforms:spillover>
         <transforms:spillover data-type:parameter="Violet D 605_40-A"  userProvidedCompInfix="Comp-Violet D 605_40-A" >
           <transforms:coefficient data-type:parameter="Blue B 515_20-A"  transforms:value="-0.0000346737" />
           <transforms:coefficient data-type:parameter="Green A 780_40-A"  transforms:value="0.0034041991" />
           <transforms:coefficient data-type:parameter="Green E 575_25-A"  transforms:value="0.014198257" />
           <transforms:coefficient data-type:parameter="Red C 660_20-A"  transforms:value="0.0013805414" />
           <transforms:coefficient data-type:parameter="Violet B 705_70-A"  transforms:value="0.0511620719" />
           <transforms:coefficient data-type:parameter="Violet D 605_40-A"  transforms:value="1" />
           <transforms:coefficient data-type:parameter="Violet F 560_40-A"  transforms:value="0.0019770955" />
           <transforms:coefficient data-type:parameter="Violet H 450_50-A"  transforms:value="0.0442530128" />
         </transforms:spillover>
         <transforms:spillover data-type:parameter="Violet F 560_40-A"  userProvidedCompInfix="Comp-Violet F 560_40-A" >
           <transforms:coefficient data-type:parameter="Blue B 515_20-A"  transforms:value="-11.0030533003" />
           <transforms:coefficient data-type:parameter="Green A 780_40-A"  transforms:value="0.9999835595" />
           <transforms:coefficient data-type:parameter="Green E 575_25-A"  transforms:value="-32.054883609" />
           <transforms:coefficient data-type:parameter="Red C 660_20-A"  transforms:value="-109.8987826205" />
           <transforms:coefficient data-type:parameter="Violet B 705_70-A"  transforms:value="-0.4999933124" />
           <transforms:coefficient data-type:parameter="Violet D 605_40-A"  transforms:value="-38.1338027602" />
           <transforms:coefficient data-type:parameter="Violet F 560_40-A"  transforms:value="1" />
           <transforms:coefficient data-type:parameter="Violet H 450_50-A"  transforms:value="-60.535310611" />
         </transforms:spillover>
         <transforms:spillover data-type:parameter="Violet H 450_50-A"  userProvidedCompInfix="Comp-Violet H 450_50-A" >
           <transforms:coefficient data-type:parameter="Blue B 515_20-A"  transforms:value="0.0001976763" />
           <transforms:coefficient data-type:parameter="Green A 780_40-A"  transforms:value="0.0000987629" />
           <transforms:coefficient data-type:parameter="Green E 575_25-A"  transforms:value="-0.0002975056" />
           <transforms:coefficient data-type:parameter="Red C 660_20-A"  transforms:value="-0.0001027007" />
           <transforms:coefficient data-type:parameter="Violet B 705_70-A"  transforms:value="0.0002469125" />
           <transforms:coefficient data-type:parameter="Violet D 605_40-A"  transforms:value="0.0077189153" />
           <transforms:coefficient data-type:parameter="Violet F 560_40-A"  transforms:value="0.0036105596" />
           <transforms:coefficient data-type:parameter="Violet H 450_50-A"  transforms:value="1" />
         </transforms:spillover>
       </transforms:spilloverMatrix>
       <Transformations>
         <transforms:linear transforms:minRange="0"  transforms:maxRange="288358.4"  gain="1" >
           <data-type:parameter data-type:name="FSC-A" />
         </transforms:linear>
         <transforms:linear transforms:minRange="0"  transforms:maxRange="262144"  gain="1" >
           <data-type:parameter data-type:name="FSC-H" />
         </transforms:linear>
         <transforms:linear transforms:minRange="0"  transforms:maxRange="262144"  gain="1" >
           <data-type:parameter data-type:name="FSC-W" />
         </transforms:linear>
         <transforms:linear transforms:minRange="0"  transforms:maxRange="262144"  gain="1" >
           <data-type:parameter data-type:name="SSC-A" />
         </transforms:linear>
         <transforms:linear transforms:minRange="0"  transforms:maxRange="262144"  gain="1" >
           <data-type:parameter data-type:name="SSC-H" />
         </transforms:linear>
         <transforms:linear transforms:minRange="0"  transforms:maxRange="262144"  gain="1" >
           <data-type:parameter data-type:name="SSC-W" />
         </transforms:linear>
         <transforms:biex transforms:length="256"  transforms:maxRange="262144"  transforms:neg="0"  transforms:width="-100"  transforms:pos="4.418539922" >
           <data-type:parameter data-type:name="Blue B 515_20-A" />
         </transforms:biex>
         <transforms:biex transforms:length="256"  transforms:maxRange="262144"  transforms:neg="0"  transforms:width="-100"  transforms:pos="4.418539922" >
           <data-type:parameter data-type:name="Violet H 450_50-A" />
         </transforms:biex>
         <transforms:log transforms:offset="3"  transforms:decades="4.9414186672" >
           <data-type:parameter data-type:name="Violet F 560_40-A" />
         </transforms:log>
         <transforms:biex transforms:length="256"  transforms:maxRange="262144"  transforms:neg="0"  transforms:width="-100"  transforms:pos="4.418539922" >
           <data-type:parameter data-type:name="Red C 660_20-A" />
         </transforms:biex>
         <transforms:biex transforms:length="256"  transforms:maxRange="262144"  transforms:neg="0"  transforms:width="-100"  transforms:pos="4.418539922" >
           <data-type:parameter data-type:name="Green E 575_25-A" />
         </transforms:biex>
         <transforms:biex transforms:length="256"  transforms:maxRange="262144"  transforms:neg="0"  transforms:width="-100"  transforms:pos="4.418539922" >
           <data-type:parameter data-type:name="Green A 780_40-A" />
         </transforms:biex>
         <transforms:biex transforms:length="256"  transforms:maxRange="262144"  transforms:neg="0"  transforms:width="-100"  transforms:pos="4.418539922" >
           <data-type:parameter data-type:name="Violet B 705_70-A" />
         </transforms:biex>
         <transforms:biex transforms:length="256"  transforms:maxRange="262144"  transforms:neg="0"  transforms:width="-100"  transforms:pos="4.418539922" >
           <data-type:parameter data-type:name="Violet D 605_40-A" />
         </transforms:biex>
         <transforms:linear transforms:minRange="0.517762231"  transforms:maxRange="456"  gain="0.0100341518" >
           <data-type:parameter data-type:name="Time" />
         </transforms:linear>
         <transforms:biex transforms:length="256"  transforms:maxRange="262144"  transforms:neg="0"  transforms:width="-100"  transforms:pos="4.418539922" >
           <data-type:parameter data-type:name="Comp-Blue B 515_20-A" />
         </transforms:biex>
         <transforms:biex transforms:length="256"  transforms:maxRange="262144"  transforms:neg="0"  transforms:width="-100"  transforms:pos="4.418539922" >
           <data-type:parameter data-type:name="Comp-Green A 780_40-A" />
         </transforms:biex>
         <transforms:biex transforms:length="256"  transforms:maxRange="262144"  transforms:neg="0"  transforms:width="-100"  transforms:pos="4.418539922" >
           <data-type:parameter data-type:name="Comp-Green E 575_25-A" />
         </transforms:biex>
         <transforms:biex transforms:length="256"  transforms:maxRange="262144"  transforms:neg="0"  transforms:width="-100"  transforms:pos="4.418539922" >
           <data-type:parameter data-type:name="Comp-Red C 660_20-A" />
         </transforms:biex>
         <transforms:biex transforms:length="256"  transforms:maxRange="262144"  transforms:neg="0"  transforms:width="-100"  transforms:pos="4.418539922" >
           <data-type:parameter data-type:name="Comp-Violet B 705_70-A" />
         </transforms:biex>
         <transforms:biex transforms:length="256"  transforms:maxRange="262144"  transforms:neg="0"  transforms:width="-100"  transforms:pos="4.418539922" >
           <data-type:parameter data-type:name="Comp-Violet D 605_40-A" />
         </transforms:biex>
         <transforms:log transforms:offset="3"  transforms:decades="4.9414186672" >
           <data-type:parameter data-type:name="Comp-Violet F 560_40-A" />
         </transforms:log>
         <transforms:biex transforms:length="256"  transforms:maxRange="262144"  transforms:neg="0"  transforms:width="-100"  transforms:pos="4.418539922" >
           <data-type:parameter data-type:name="Comp-Violet H 450_50-A" />
         </transforms:biex>
       </Transformations>
       <Keywords>
         <Keyword name="FJ_FCS_VERSION"  value="3" />
         <Keyword name="$BEGINANALYSIS"  value="0" />
         <Keyword name="$ENDANALYSIS"  value="0" />
         <Keyword name="$BEGINSTEXT"  value="0" />
         <Keyword name="$ENDSTEXT"  value="0" />
         <Keyword name="$BEGINDATA"  value="3199" />
         <Keyword name="$ENDDATA"  value="60003198           " />
         <Keyword name="$FIL"  value="Specimen_001_O2-1_015.fcs" />
         <Keyword name="$SYS"  value="Windows 7 6.1" />
         <Keyword name="$TOT"  value="1000000            " />
         <Keyword name="$PAR"  value="15" />
         <Keyword name="$MODE"  value="L" />
         <Keyword name="$BYTEORD"  value="4,3,2,1" />
         <Keyword name="$DATATYPE"  value="F" />
         <Keyword name="$NEXTDATA"  value="0" />
         <Keyword name="CREATOR"  value="BD FACSDiva Software Version 8.0.1" />
         <Keyword name="TUBE NAME"  value="O2-1" />
         <Keyword name="$SRC"  value="Specimen_001" />
         <Keyword name="EXPERIMENT NAME"  value="RA and O2 ki67 021722" />
         <Keyword name="GUID"  value="a9fe5166-4bc1-4522-bee5-4b037124561a" />
         <Keyword name="$DATE"  value="17-FEB-2022" />
         <Keyword name="$BTIM"  value="11:09:09" />
         <Keyword name="$ETIM"  value="11:16:45" />
         <Keyword name="$CYT"  value="Fozzie Bear (LSRII)" />
         <Keyword name="SETTINGS"  value="Cytometer" />
         <Keyword name="CYTNUM"  value="H47100017" />
         <Keyword name="WINDOW EXTENSION"  value="7.00" />
         <Keyword name="EXPORT USER NAME"  value="FozzieUser" />
         <Keyword name="EXPORT TIME"  value="17-FEB-2022-15:01:51" />
         <Keyword name="$OP"  value="FozzieUser" />
         <Keyword name="FSC ASF"  value="0.73" />
         <Keyword name="AUTOBS"  value="TRUE" />
         <Keyword name="$INST"  value=" " />
         <Keyword name="PREF GW NAME"  value="Global Sheet1" />
         <Keyword name="LASER1NAME"  value="Blue" />
         <Keyword name="LASER1DELAY"  value="0.00" />
         <Keyword name="LASER1ASF"  value="0.94" />
         <Keyword name="LASER2NAME"  value="Violet" />
         <Keyword name="LASER2DELAY"  value="16.61" />
         <Keyword name="LASER2ASF"  value="0.59" />
         <Keyword name="LASER3NAME"  value="Red" />
         <Keyword name="LASER3DELAY"  value="38.41" />
         <Keyword name="LASER3ASF"  value="0.61" />
         <Keyword name="LASER4NAME"  value="Green" />
         <Keyword name="LASER4DELAY"  value="55.87" />
         <Keyword name="LASER4ASF"  value="0.62" />
         <Keyword name="$TIMESTEP"  value="0.01" />
         <Keyword name="SPILL"  value="8,Blue B 515_20-A,Violet H 450_50-A,Violet F 560_40-A,Red C 660_20-A,Green E 575_25-A,Green A 780_40-A,Violet B 705_70-A,Violet D 605_40-A,1,0,0,0,0,0,0,0,0,1,0,0,0,0,0,0,0,0,1,0,0,0,0,0,0,0,0,1,0,0,0,0,0,0,0,0,1,0,0,0,0,0,0,0,0,1,0,0,0,0,0,0,0,0,1,0,0,0,0,0,0,0,0,1" />
         <Keyword name="APPLY COMPENSATION"  value="TRUE" />
         <Keyword name="THRESHOLD"  value="FSC,5000" />
         <Keyword name="$P1N"  value="FSC-A" />
         <Keyword name="$P1R"  value="262144" />
         <Keyword name="$P1B"  value="32" />
         <Keyword name="$P1E"  value="0,0" />
         <Keyword name="$P1V"  value="555" />
         <Keyword name="$P1G"  value="1.0" />
         <Keyword name="P1DISPLAY"  value="LIN" />
         <Keyword name="P1BS"  value="0" />
         <Keyword name="P1MS"  value="0" />
         <Keyword name="$P2N"  value="FSC-H" />
         <Keyword name="$P2R"  value="262144" />
         <Keyword name="$P2B"  value="32" />
         <Keyword name="$P2E"  value="0,0" />
         <Keyword name="$P2V"  value="555" />
         <Keyword name="$P2G"  value="1.0" />
         <Keyword name="P2DISPLAY"  value="LIN" />
         <Keyword name="P2BS"  value="0" />
         <Keyword name="P2MS"  value="0" />
         <Keyword name="$P3N"  value="FSC-W" />
         <Keyword name="$P3R"  value="262144" />
         <Keyword name="$P3B"  value="32" />
         <Keyword name="$P3E"  value="0,0" />
         <Keyword name="$P3V"  value="555" />
         <Keyword name="$P3G"  value="1.0" />
         <Keyword name="P3BS"  value="-1" />
         <Keyword name="P3MS"  value="0" />
         <Keyword name="$P4N"  value="SSC-A" />
         <Keyword name="$P4R"  value="262144" />
         <Keyword name="$P4B"  value="32" />
         <Keyword name="$P4E"  value="0,0" />
         <Keyword name="$P4V"  value="319" />
         <Keyword name="$P4G"  value="1.0" />
         <Keyword name="P4DISPLAY"  value="LIN" />
         <Keyword name="P4BS"  value="0" />
         <Keyword name="P4MS"  value="0" />
         <Keyword name="$P5N"  value="SSC-H" />
         <Keyword name="$P5R"  value="262144" />
         <Keyword name="$P5B"  value="32" />
         <Keyword name="$P5E"  value="0,0" />
         <Keyword name="$P5V"  value="319" />
         <Keyword name="$P5G"  value="1.0" />
         <Keyword name="P5DISPLAY"  value="LIN" />
         <Keyword name="P5BS"  value="0" />
         <Keyword name="P5MS"  value="0" />
         <Keyword name="$P6N"  value="SSC-W" />
         <Keyword name="$P6R"  value="262144" />
         <Keyword name="$P6B"  value="32" />
         <Keyword name="$P6E"  value="0,0" />
         <Keyword name="$P6V"  value="319" />
         <Keyword name="$P6G"  value="1.0" />
         <Keyword name="P6BS"  value="-1" />
         <Keyword name="P6MS"  value="0" />
         <Keyword name="$P7N"  value="Blue B 515_20-A" />
         <Keyword name="$P7R"  value="262144" />
         <Keyword name="$P7B"  value="32" />
         <Keyword name="$P7E"  value="0,0" />
         <Keyword name="$P7V"  value="500" />
         <Keyword name="$P7G"  value="1.0" />
         <Keyword name="P7DISPLAY"  value="LOG" />
         <Keyword name="P7BS"  value="247" />
         <Keyword name="P7MS"  value="0" />
         <Keyword name="$P8N"  value="Violet H 450_50-A" />
         <Keyword name="$P8R"  value="262144" />
         <Keyword name="$P8B"  value="32" />
         <Keyword name="$P8E"  value="0,0" />
         <Keyword name="$P8V"  value="600" />
         <Keyword name="$P8G"  value="1.0" />
         <Keyword name="P8DISPLAY"  value="LOG" />
         <Keyword name="P8BS"  value="887" />
         <Keyword name="P8MS"  value="0" />
         <Keyword name="$P9N"  value="Violet F 560_40-A" />
         <Keyword name="$P9R"  value="262144" />
         <Keyword name="$P9B"  value="32" />
         <Keyword name="$P9E"  value="0,0" />
         <Keyword name="$P9V"  value="470" />
         <Keyword name="$P9G"  value="1.0" />
         <Keyword name="P9DISPLAY"  value="LOG" />
         <Keyword name="P9BS"  value="185" />
         <Keyword name="P9MS"  value="0" />
         <Keyword name="$P10N"  value="Red C 660_20-A" />
         <Keyword name="$P10R"  value="262144" />
         <Keyword name="$P10B"  value="32" />
         <Keyword name="$P10E"  value="0,0" />
         <Keyword name="$P10V"  value="610" />
         <Keyword name="$P10G"  value="1.0" />
         <Keyword name="P10DISPLAY"  value="LOG" />
         <Keyword name="P10BS"  value="162" />
         <Keyword name="P10MS"  value="0" />
         <Keyword name="$P11N"  value="Green E 575_25-A" />
         <Keyword name="$P11R"  value="262144" />
         <Keyword name="$P11B"  value="32" />
         <Keyword name="$P11E"  value="0,0" />
         <Keyword name="$P11V"  value="593" />
         <Keyword name="$P11G"  value="1.0" />
         <Keyword name="P11DISPLAY"  value="LOG" />
         <Keyword name="P11BS"  value="257" />
         <Keyword name="P11MS"  value="0" />
         <Keyword name="$P12N"  value="Green A 780_40-A" />
         <Keyword name="$P12R"  value="262144" />
         <Keyword name="$P12B"  value="32" />
         <Keyword name="$P12E"  value="0,0" />
         <Keyword name="$P12V"  value="539" />
         <Keyword name="$P12G"  value="1.0" />
         <Keyword name="P12DISPLAY"  value="LOG" />
         <Keyword name="P12BS"  value="254" />
         <Keyword name="P12MS"  value="0" />
         <Keyword name="$P13N"  value="Violet B 705_70-A" />
         <Keyword name="$P13R"  value="262144" />
         <Keyword name="$P13B"  value="32" />
         <Keyword name="$P13E"  value="0,0" />
         <Keyword name="$P13V"  value="545" />
         <Keyword name="$P13G"  value="1.0" />
         <Keyword name="P13DISPLAY"  value="LOG" />
         <Keyword name="P13BS"  value="144" />
         <Keyword name="P13MS"  value="0" />
         <Keyword name="$P14N"  value="Violet D 605_40-A" />
         <Keyword name="$P14R"  value="262144" />
         <Keyword name="$P14B"  value="32" />
         <Keyword name="$P14E"  value="0,0" />
         <Keyword name="$P14V"  value="593" />
         <Keyword name="$P14G"  value="1.0" />
         <Keyword name="P14DISPLAY"  value="LOG" />
         <Keyword name="P14BS"  value="388" />
         <Keyword name="P14MS"  value="0" />
         <Keyword name="$P15N"  value="Time" />
         <Keyword name="$P15R"  value="262144" />
         <Keyword name="$P15B"  value="32" />
         <Keyword name="$P15E"  value="0,0" />
         <Keyword name="$P15G"  value="0.01" />
         <Keyword name="P15BS"  value="0" />
         <Keyword name="P15MS"  value="0" />
         <Keyword name="CST SETUP STATUS"  value="SUCCESS" />
         <Keyword name="CST BEADS LOT ID"  value="35688" />
         <Keyword name="CYTOMETER CONFIG NAME"  value="New Configuration 122809" />
         <Keyword name="CYTOMETER CONFIG CREATE DATE"  value="2009-12-28T15:03:55-05:00" />
         <Keyword name="CST SETUP DATE"  value="2022-02-17T07:35:49-05:00" />
         <Keyword name="CST BASELINE DATE"  value="2022-01-14T00:53:58-05:00" />
         <Keyword name="CST BEADS EXPIRED"  value="False" />
         <Keyword name="CST PERFORMANCE EXPIRED"  value="2022-02-19T07:35:49-05:00" />
         <Keyword name="CST REGULATORY STATUS"  value="RUO Performance Check" />
         <Keyword name="$P1S"  value="" />
         <Keyword name="$P2S"  value="" />
         <Keyword name="$P3S"  value="" />
         <Keyword name="$P4S"  value="" />
         <Keyword name="$P5S"  value="" />
         <Keyword name="$P6S"  value="" />
         <Keyword name="$P7S"  value="" />
         <Keyword name="$P8S"  value="" />
         <Keyword name="$P9S"  value="" />
         <Keyword name="$P10S"  value="" />
         <Keyword name="$P11S"  value="" />
         <Keyword name="$P12S"  value="" />
         <Keyword name="$P13S"  value="" />
         <Keyword name="$P14S"  value="" />
         <Keyword name="$P15S"  value="" />
         <Keyword name="$P16N"  value="Comp-Blue B 515_20-A" />
         <Keyword name="$P16S"  value="" />
         <Keyword name="$P16R"  value="262144" />
         <Keyword name="$P17N"  value="Comp-Green A 780_40-A" />
         <Keyword name="$P17S"  value="" />
         <Keyword name="$P17R"  value="262144" />
         <Keyword name="$P18N"  value="Comp-Green E 575_25-A" />
         <Keyword name="$P18S"  value="" />
         <Keyword name="$P18R"  value="262144" />
         <Keyword name="$P19N"  value="Comp-Red C 660_20-A" />
         <Keyword name="$P19S"  value="" />
         <Keyword name="$P19R"  value="262144" />
         <Keyword name="$P20N"  value="Comp-Violet B 705_70-A" />
         <Keyword name="$P20S"  value="" />
         <Keyword name="$P20R"  value="262144" />
         <Keyword name="$P21N"  value="Comp-Violet D 605_40-A" />
         <Keyword name="$P21S"  value="" />
         <Keyword name="$P21R"  value="262144" />
         <Keyword name="$P22N"  value="Comp-Violet F 560_40-A" />
         <Keyword name="$P22S"  value="" />
         <Keyword name="$P22R"  value="262144" />
         <Keyword name="$P23N"  value="Comp-Violet H 450_50-A" />
         <Keyword name="$P23S"  value="" />
         <Keyword name="$P23R"  value="262144" />
       </Keywords>
       <SampleNode name="Specimen_001_O2-1_015.fcs"  annotation=""  owningGroup=""  expanded="1"  sortPriority="10"  count="1000000"  sampleID="27" >
         <Graph smoothing="0"  backColor="#ffffff"  foreColor="#000000"  heatMapStatParameter="Blue B 515_20-A"  type="Pseudocolor"  fast="1" >
           <Axis dimension="x"  name="FSC-A"  label=""  auto="auto" />
           <Axis dimension="y"  name="SSC-A"  label=""  auto="auto" />
           <GraphSettings level="5%"  smoothingHighResolution="1"  contourHighResolution="1"  histogramSmoothingCount="0"  graphResolution="256"  showOutliers="0"  drawLargeDots="0"  dotsToDraw="8000"  tint="le.chartfill.tinted.40"  lineWeight="le.lineweight.normal"  lineStyle="le.linestyle.solid" />
           <GraphEnvironment showGrid="0"  showAxes="tnlTNL"  showGates="1"  showFreqOnPlots="1"  showGateNameOnPlots="1"  showMedians="0"  showUncomped="0"  addEventParam="0"  lastYAxisName="" >
             <TextTraits font="SansSerif"  size="11"  name="Labels"  style="plain"  color="#000000"  background="#00ffffff"  just="left" />
             <TextTraits font="SansSerif"  size="11"  name="LayoutGates"  style="plain"  color="#000000"  background="#00ffffff"  just="left" />
             <TextTraits font="SansSerif"  size="9"  name="Numbers"  style="plain"  color="#000000"  background="#00ffffff"  just="left" />
             <TextTraits font="SansSerif"  size="9"  name="Legend"  style="plain"  color="#000000"  background="#00ffffff"  just="left" />
             <WindowPosition x="295"  y="385"  width="627"  height="704"  displayed="0"  panelState="---" />
           </GraphEnvironment>
         </Graph>
         <Subpopulations>
           <Population name="Lymphocytes"  annotation=""  owningGroup="RA and O2 ki67 021722-1"  expanded="1"  sortPriority="10"  count="338725" >
             <Graph smoothing="0"  backColor="#ffffff"  foreColor="#000000"  heatMapStatParameter="Blue B 515_20-A"  type="Pseudocolor"  fast="1" >
               <Axis dimension="x"  name="Comp-Violet F 560_40-A"  label=""  auto="auto" />
               <Axis dimension="y"  name="SSC-A"  label=""  auto="auto" />
               <GraphSettings level="5%"  smoothingHighResolution="1"  contourHighResolution="1"  histogramSmoothingCount="0"  graphResolution="256"  showOutliers="0"  drawLargeDots="0"  dotsToDraw="8000"  tint="le.chartfill.tinted.40"  lineWeight="le.lineweight.normal"  lineStyle="le.linestyle.solid" />
               <GraphEnvironment showGrid="0"  showAxes="tnlTNL"  showGates="1"  showFreqOnPlots="1"  showGateNameOnPlots="1"  showMedians="0"  showUncomped="0"  addEventParam="0"  lastYAxisName="" >
                 <TextTraits font="SansSerif"  size="11"  name="Labels"  style="plain"  color="#000000"  background="#00ffffff"  just="left" />
                 <TextTraits font="SansSerif"  size="11"  name="LayoutGates"  style="plain"  color="#000000"  background="#00ffffff"  just="left" />
                 <TextTraits font="SansSerif"  size="9"  name="Numbers"  style="plain"  color="#000000"  background="#00ffffff"  just="left" />
                 <TextTraits font="SansSerif"  size="9"  name="Legend"  style="plain"  color="#000000"  background="#00ffffff"  just="left" />
                 <WindowPosition x="234"  y="76"  width="627"  height="704"  displayed="0"  panelState="---" />
               </GraphEnvironment>
             </Graph>
             <Gate gating:id="ID1326914672" >
               <gating:RectangleGate eventsInside="1"  annoOffsetX="0"  annoOffsetY="0"  tint="#000000"  isTinted="0"  lineWeight="Normal"  userDefined="1"  percentX="0"  percentY="0" >
                 <gating:dimension gating:min="5872.879837067209"  gating:max="261930.44073319758" >
                   <data-type:fcs-dimension data-type:name="FSC-A" />
                 </gating:dimension>
                 <gating:dimension gating:min="-1413.1752021563343"  gating:max="216215.80592991915" >
                   <data-type:fcs-dimension data-type:name="SSC-A" />
                 </gating:dimension>
               </gating:RectangleGate>
             </Gate>
             <Subpopulations>
               <Population name="Live cells"  annotation=""  owningGroup=""  expanded="1"  sortPriority="10"  count="234873" >
                 <Graph smoothing="0"  backColor="#ffffff"  foreColor="#000000"  heatMapStatParameter="Blue B 515_20-A"  type="Pseudocolor"  fast="1" >
                   <Axis dimension="x"  name="Comp-Green A 780_40-A"  label=""  auto="auto" />
                   <Axis dimension="y"  name="Comp-Red C 660_20-A"  label=""  auto="auto" />
                   <GraphSettings level="5%"  smoothingHighResolution="1"  contourHighResolution="1"  histogramSmoothingCount="0"  graphResolution="256"  showOutliers="0"  drawLargeDots="0"  dotsToDraw="8000"  tint="le.chartfill.tinted.40"  lineWeight="le.lineweight.normal"  lineStyle="le.linestyle.solid" />
                   <GraphEnvironment showGrid="0"  showAxes="tnlTNL"  showGates="1"  showFreqOnPlots="1"  showGateNameOnPlots="1"  showMedians="0"  showUncomped="0"  addEventParam="0"  lastYAxisName="" >
                     <TextTraits font="SansSerif"  size="11"  name="Labels"  style="plain"  color="#000000"  background="#00ffffff"  just="left" />
                     <TextTraits font="SansSerif"  size="11"  name="LayoutGates"  style="plain"  color="#000000"  background="#00ffffff"  just="left" />
                     <TextTraits font="SansSerif"  size="9"  name="Numbers"  style="plain"  color="#000000"  background="#00ffffff"  just="left" />
                     <TextTraits font="SansSerif"  size="9"  name="Legend"  style="plain"  color="#000000"  background="#00ffffff"  just="left" />
                     <WindowPosition x="40"  y="142"  width="627"  height="704"  displayed="1"  panelState="---" />
                   </GraphEnvironment>
                   <WindowPosition x="40"  y="142"  width="627"  height="704" />
                 </Graph>
                 <Gate gating:id="ID2010790164"  gating:parent_id="ID1326914672" >
                   <gating:RectangleGate eventsInside="1"  annoOffsetX="0"  annoOffsetY="0"  tint="#000000"  isTinted="0"  lineWeight="Normal"  userDefined="1"  percentX="0"  percentY="0" >
                     <gating:dimension gating:min="3.447507261088721"  gating:max="346.9277409734372" >
                       <data-type:fcs-dimension data-type:name="Comp-Violet F 560_40-A" />
                     </gating:dimension>
                     <gating:dimension gating:min="-706.5876010781672"  gating:max="195018.17789757412" >
                       <data-type:fcs-dimension data-type:name="SSC-A" />
                     </gating:dimension>
                   </gating:RectangleGate>
                 </Gate>
                 <Subpopulations>
                   <Population name="Q1: Comp-Green A 780_40-A- , Comp-Red C 660_20-A+"  annotation=""  owningGroup=""  expanded="1"  sortPriority="10"  count="192981" >
                     <Graph smoothing="0"  backColor="#ffffff"  foreColor="#000000"  heatMapStatParameter="Blue B 515_20-A"  type="Pseudocolor"  fast="1" >
                       <Axis dimension="x"  name="Comp-Green A 780_40-A"  label=""  auto="auto" />
                       <Axis dimension="y"  name="Comp-Red C 660_20-A"  label=""  auto="auto" />
                       <GraphSettings level="5%"  smoothingHighResolution="1"  contourHighResolution="1"  histogramSmoothingCount="0"  graphResolution="256"  showOutliers="0"  drawLargeDots="0"  dotsToDraw="8000"  tint="le.chartfill.tinted.40"  lineWeight="le.lineweight.normal"  lineStyle="le.linestyle.solid" />
                       <GraphEnvironment showGrid="0"  showAxes="tnlTNL"  showGates="1"  showFreqOnPlots="1"  showGateNameOnPlots="1"  showMedians="0"  showUncomped="0"  addEventParam="0"  lastYAxisName="" >
                         <TextTraits font="SansSerif"  size="11"  name="Labels"  style="plain"  color="#000000"  background="#00ffffff"  just="left" />
                         <TextTraits font="SansSerif"  size="11"  name="LayoutGates"  style="plain"  color="#000000"  background="#00ffffff"  just="left" />
                         <TextTraits font="SansSerif"  size="9"  name="Numbers"  style="plain"  color="#000000"  background="#00ffffff"  just="left" />
                         <TextTraits font="SansSerif"  size="9"  name="Legend"  style="plain"  color="#000000"  background="#00ffffff"  just="left" />
                         <WindowPosition x="234"  y="76"  width="627"  height="704"  displayed="0"  panelState="---" />
                       </GraphEnvironment>
                     </Graph>
                     <Gate gating:id="ID1168850744"  gating:parent_id="ID2010790164" >
                       <gating:RectangleGate eventsInside="1"  annoOffsetX="0"  annoOffsetY="0"  tint="#000000"  isTinted="0"  lineWeight="Normal"  userDefined="1"  percentX="0"  percentY="0" >
                         <gating:dimension gating:max="987.2805165610293" >
                           <data-type:fcs-dimension data-type:name="Comp-Green A 780_40-A" />
                         </gating:dimension>
                         <gating:dimension gating:min="1002.2642109600702" >
                           <data-type:fcs-dimension data-type:name="Comp-Red C 660_20-A" />
                         </gating:dimension>
                       </gating:RectangleGate>
                     </Gate>
                   </Population>
                   <Population name="Q2: Comp-Green A 780_40-A+ , Comp-Red C 660_20-A+"  annotation=""  owningGroup=""  expanded="1"  sortPriority="10"  count="382" >
                     <Graph smoothing="0"  backColor="#ffffff"  foreColor="#000000"  heatMapStatParameter="Blue B 515_20-A"  type="Pseudocolor"  fast="1" >
                       <Axis dimension="x"  name="Comp-Green A 780_40-A"  label=""  auto="auto" />
                       <Axis dimension="y"  name="Comp-Red C 660_20-A"  label=""  auto="auto" />
                       <GraphSettings level="5%"  smoothingHighResolution="1"  contourHighResolution="1"  histogramSmoothingCount="0"  graphResolution="256"  showOutliers="0"  drawLargeDots="0"  dotsToDraw="8000"  tint="le.chartfill.tinted.40"  lineWeight="le.lineweight.normal"  lineStyle="le.linestyle.solid" />
                       <GraphEnvironment showGrid="0"  showAxes="tnlTNL"  showGates="1"  showFreqOnPlots="1"  showGateNameOnPlots="1"  showMedians="0"  showUncomped="0"  addEventParam="0"  lastYAxisName="" >
                         <TextTraits font="SansSerif"  size="11"  name="Labels"  style="plain"  color="#000000"  background="#00ffffff"  just="left" />
                         <TextTraits font="SansSerif"  size="11"  name="LayoutGates"  style="plain"  color="#000000"  background="#00ffffff"  just="left" />
                         <TextTraits font="SansSerif"  size="9"  name="Numbers"  style="plain"  color="#000000"  background="#00ffffff"  just="left" />
                         <TextTraits font="SansSerif"  size="9"  name="Legend"  style="plain"  color="#000000"  background="#00ffffff"  just="left" />
                         <WindowPosition x="234"  y="76"  width="627"  height="704"  displayed="0"  panelState="---" />
                       </GraphEnvironment>
                     </Graph>
                     <Gate gating:id="ID1921933162"  gating:parent_id="ID2010790164" >
                       <gating:RectangleGate eventsInside="1"  annoOffsetX="0"  annoOffsetY="0"  tint="#000000"  isTinted="0"  lineWeight="Normal"  userDefined="1"  percentX="0"  percentY="0" >
                         <gating:dimension gating:min="987.2805165610293" >
                           <data-type:fcs-dimension data-type:name="Comp-Green A 780_40-A" />
                         </gating:dimension>
                         <gating:dimension gating:min="1002.2642109600702" >
                           <data-type:fcs-dimension data-type:name="Comp-Red C 660_20-A" />
                         </gating:dimension>
                       </gating:RectangleGate>
                     </Gate>
                   </Population>
                   <Population name="Q3: Comp-Green A 780_40-A+ , Comp-Red C 660_20-A-"  annotation=""  owningGroup=""  expanded="1"  sortPriority="10"  count="40" >
                     <Graph smoothing="0"  backColor="#ffffff"  foreColor="#000000"  heatMapStatParameter="Blue B 515_20-A"  type="Pseudocolor"  fast="1" >
                       <Axis dimension="x"  name="Comp-Green A 780_40-A"  label=""  auto="auto" />
                       <Axis dimension="y"  name="Comp-Red C 660_20-A"  label=""  auto="auto" />
                       <GraphSettings level="5%"  smoothingHighResolution="1"  contourHighResolution="1"  histogramSmoothingCount="0"  graphResolution="256"  showOutliers="0"  drawLargeDots="0"  dotsToDraw="8000"  tint="le.chartfill.tinted.40"  lineWeight="le.lineweight.normal"  lineStyle="le.linestyle.solid" />
                       <GraphEnvironment showGrid="0"  showAxes="tnlTNL"  showGates="1"  showFreqOnPlots="1"  showGateNameOnPlots="1"  showMedians="0"  showUncomped="0"  addEventParam="0"  lastYAxisName="" >
                         <TextTraits font="SansSerif"  size="11"  name="Labels"  style="plain"  color="#000000"  background="#00ffffff"  just="left" />
                         <TextTraits font="SansSerif"  size="11"  name="LayoutGates"  style="plain"  color="#000000"  background="#00ffffff"  just="left" />
                         <TextTraits font="SansSerif"  size="9"  name="Numbers"  style="plain"  color="#000000"  background="#00ffffff"  just="left" />
                         <TextTraits font="SansSerif"  size="9"  name="Legend"  style="plain"  color="#000000"  background="#00ffffff"  just="left" />
                         <WindowPosition x="234"  y="76"  width="627"  height="704"  displayed="1"  panelState="---" />
                       </GraphEnvironment>
                     </Graph>
                     <Gate gating:id="ID1914735558"  gating:parent_id="ID2010790164" >
                       <gating:RectangleGate eventsInside="1"  annoOffsetX="0"  annoOffsetY="0"  tint="#000000"  isTinted="0"  lineWeight="Normal"  userDefined="1"  percentX="0"  percentY="0" >
                         <gating:dimension gating:min="987.2805165610293" >
                           <data-type:fcs-dimension data-type:name="Comp-Green A 780_40-A" />
                         </gating:dimension>
                         <gating:dimension gating:max="1002.2642109600702" >
                           <data-type:fcs-dimension data-type:name="Comp-Red C 660_20-A" />
                         </gating:dimension>
                       </gating:RectangleGate>
                     </Gate>
                   </Population>
                   <Population name="Q4: Comp-Green A 780_40-A- , Comp-Red C 660_20-A-"  annotation=""  owningGroup=""  expanded="1"  sortPriority="10"  count="41470" >
                     <Graph smoothing="0"  backColor="#ffffff"  foreColor="#000000"  heatMapStatParameter="Blue B 515_20-A"  type="Pseudocolor"  fast="1" >
                       <Axis dimension="x"  name="Comp-Green A 780_40-A"  label=""  auto="auto" />
                       <Axis dimension="y"  name="Comp-Red C 660_20-A"  label=""  auto="auto" />
                       <GraphSettings level="5%"  smoothingHighResolution="1"  contourHighResolution="1"  histogramSmoothingCount="0"  graphResolution="256"  showOutliers="0"  drawLargeDots="0"  dotsToDraw="8000"  tint="le.chartfill.tinted.40"  lineWeight="le.lineweight.normal"  lineStyle="le.linestyle.solid" />
                       <GraphEnvironment showGrid="0"  showAxes="tnlTNL"  showGates="1"  showFreqOnPlots="1"  showGateNameOnPlots="1"  showMedians="0"  showUncomped="0"  addEventParam="0"  lastYAxisName="" >
                         <TextTraits font="SansSerif"  size="11"  name="Labels"  style="plain"  color="#000000"  background="#00ffffff"  just="left" />
                         <TextTraits font="SansSerif"  size="11"  name="LayoutGates"  style="plain"  color="#000000"  background="#00ffffff"  just="left" />
                         <TextTraits font="SansSerif"  size="9"  name="Numbers"  style="plain"  color="#000000"  background="#00ffffff"  just="left" />
                         <TextTraits font="SansSerif"  size="9"  name="Legend"  style="plain"  color="#000000"  background="#00ffffff"  just="left" />
                         <WindowPosition x="234"  y="76"  width="627"  height="704"  displayed="1"  panelState="---" />
                       </GraphEnvironment>
                     </Graph>
                     <Gate gating:id="ID728242177"  gating:parent_id="ID2010790164" >
                       <gating:RectangleGate eventsInside="1"  annoOffsetX="0"  annoOffsetY="0"  tint="#000000"  isTinted="0"  lineWeight="Normal"  userDefined="1"  percentX="0"  percentY="0" >
                         <gating:dimension gating:max="987.2805165610293" >
                           <data-type:fcs-dimension data-type:name="Comp-Green A 780_40-A" />
                         </gating:dimension>
                         <gating:dimension gating:max="1002.2642109600702" >
                           <data-type:fcs-dimension data-type:name="Comp-Red C 660_20-A" />
                         </gating:dimension>
                       </gating:RectangleGate>
                     </Gate>
                   </Population>
                 </Subpopulations>
               </Population>
             </Subpopulations>
           </Population>
         </Subpopulations>
       </SampleNode>
     </Sample>
     <Sample>
       <DataSet uri="file:/Users/minyee/Desktop/Flow%20file%20orginal/RA%20and%20O2%20ki67%20021722-1/Specimen_001_ki-1_020.fcs"  sampleID="28" />
       <transforms:spilloverMatrix spectral="0"  prefix="Comp-"  name="Compensation-2"  editable="0"  color="#ff9933"  version="FlowJo-10.7.1"  status="FINALIZED"  transforms:id="8f155812-1118-4c05-b59a-b6b91b7b9185"  suffix="" >
         <data-type:parameters>
           <data-type:parameter data-type:name="Blue B 515_20-A"  userProvidedCompInfix="Comp-Blue B 515_20-A" />
           <data-type:parameter data-type:name="Green A 780_40-A"  userProvidedCompInfix="Comp-Green A 780_40-A" />
           <data-type:parameter data-type:name="Green E 575_25-A"  userProvidedCompInfix="Comp-Green E 575_25-A" />
           <data-type:parameter data-type:name="Red C 660_20-A"  userProvidedCompInfix="Comp-Red C 660_20-A" />
           <data-type:parameter data-type:name="Violet B 705_70-A"  userProvidedCompInfix="Comp-Violet B 705_70-A" />
           <data-type:parameter data-type:name="Violet D 605_40-A"  userProvidedCompInfix="Comp-Violet D 605_40-A" />
           <data-type:parameter data-type:name="Violet F 560_40-A"  userProvidedCompInfix="Comp-Violet F 560_40-A" />
           <data-type:parameter data-type:name="Violet H 450_50-A"  userProvidedCompInfix="Comp-Violet H 450_50-A" />
         </data-type:parameters>
         <transforms:spillover data-type:parameter="Blue B 515_20-A"  userProvidedCompInfix="Comp-Blue B 515_20-A" >
           <transforms:coefficient data-type:parameter="Blue B 515_20-A"  transforms:value="1" />
           <transforms:coefficient data-type:parameter="Green A 780_40-A"  transforms:value="0.000797891" />
           <transforms:coefficient data-type:parameter="Green E 575_25-A"  transforms:value="0.0053017033" />
           <transforms:coefficient data-type:parameter="Red C 660_20-A"  transforms:value="-0.0003318802" />
           <transforms:coefficient data-type:parameter="Violet B 705_70-A"  transforms:value="0.0001595786" />
           <transforms:coefficient data-type:parameter="Violet D 605_40-A"  transforms:value="0.0075959864" />
           <transforms:coefficient data-type:parameter="Violet F 560_40-A"  transforms:value="0.0031920793" />
           <transforms:coefficient data-type:parameter="Violet H 450_50-A"  transforms:value="0.001468193" />
         </transforms:spillover>
         <transforms:spillover data-type:parameter="Green A 780_40-A"  userProvidedCompInfix="Comp-Green A 780_40-A" >
           <transforms:coefficient data-type:parameter="Blue B 515_20-A"  transforms:value="0.0021019127" />
           <transforms:coefficient data-type:parameter="Green A 780_40-A"  transforms:value="1" />
           <transforms:coefficient data-type:parameter="Green E 575_25-A"  transforms:value="0.0440649452" />
           <transforms:coefficient data-type:parameter="Red C 660_20-A"  transforms:value="0.0001985971" />
           <transforms:coefficient data-type:parameter="Violet B 705_70-A"  transforms:value="0.0004771004" />
           <transforms:coefficient data-type:parameter="Violet D 605_40-A"  transforms:value="0.0010591904" />
           <transforms:coefficient data-type:parameter="Violet F 560_40-A"  transforms:value="0.0004771044" />
           <transforms:coefficient data-type:parameter="Violet H 450_50-A"  transforms:value="0.0027389182" />
         </transforms:spillover>
         <transforms:spillover data-type:parameter="Green E 575_25-A"  userProvidedCompInfix="Comp-Green E 575_25-A" >
           <transforms:coefficient data-type:parameter="Blue B 515_20-A"  transforms:value="0.0011406821" />
           <transforms:coefficient data-type:parameter="Green A 780_40-A"  transforms:value="0.0040683291" />
           <transforms:coefficient data-type:parameter="Green E 575_25-A"  transforms:value="1" />
           <transforms:coefficient data-type:parameter="Red C 660_20-A"  transforms:value="0.0002578681" />
           <transforms:coefficient data-type:parameter="Violet B 705_70-A"  transforms:value="0.001982137" />
           <transforms:coefficient data-type:parameter="Violet D 605_40-A"  transforms:value="0.0847617293" />
           <transforms:coefficient data-type:parameter="Violet F 560_40-A"  transforms:value="0.0159600729" />
           <transforms:coefficient data-type:parameter="Violet H 450_50-A"  transforms:value="0.0275866111" />
         </transforms:spillover>
         <transforms:spillover data-type:parameter="Red C 660_20-A"  userProvidedCompInfix="Comp-Red C 660_20-A" >
           <transforms:coefficient data-type:parameter="Blue B 515_20-A"  transforms:value="0.0003058667" />
           <transforms:coefficient data-type:parameter="Green A 780_40-A"  transforms:value="0.0100893234" />
           <transforms:coefficient data-type:parameter="Green E 575_25-A"  transforms:value="-0.0027617379" />
           <transforms:coefficient data-type:parameter="Red C 660_20-A"  transforms:value="1" />
           <transforms:coefficient data-type:parameter="Violet B 705_70-A"  transforms:value="0.0055024781" />
           <transforms:coefficient data-type:parameter="Violet D 605_40-A"  transforms:value="-0.0049244109" />
           <transforms:coefficient data-type:parameter="Violet F 560_40-A"  transforms:value="-0.0003056579" />
           <transforms:coefficient data-type:parameter="Violet H 450_50-A"  transforms:value="0.0141389537" />
         </transforms:spillover>
         <transforms:spillover data-type:parameter="Violet B 705_70-A"  userProvidedCompInfix="Comp-Violet B 705_70-A" >
           <transforms:coefficient data-type:parameter="Blue B 515_20-A"  transforms:value="0" />
           <transforms:coefficient data-type:parameter="Green A 780_40-A"  transforms:value="0.009968135" />
           <transforms:coefficient data-type:parameter="Green E 575_25-A"  transforms:value="-0.0024996273" />
           <transforms:coefficient data-type:parameter="Red C 660_20-A"  transforms:value="0.0056115637" />
           <transforms:coefficient data-type:parameter="Violet B 705_70-A"  transforms:value="1" />
           <transforms:coefficient data-type:parameter="Violet D 605_40-A"  transforms:value="0.003675704" />
           <transforms:coefficient data-type:parameter="Violet F 560_40-A"  transforms:value="0.0021073731" />
           <transforms:coefficient data-type:parameter="Violet H 450_50-A"  transforms:value="0.4725246628" />
         </transforms:spillover>
         <transforms:spillover data-type:parameter="Violet D 605_40-A"  userProvidedCompInfix="Comp-Violet D 605_40-A" >
           <transforms:coefficient data-type:parameter="Blue B 515_20-A"  transforms:value="-0.0000346737" />
           <transforms:coefficient data-type:parameter="Green A 780_40-A"  transforms:value="0.0034041991" />
           <transforms:coefficient data-type:parameter="Green E 575_25-A"  transforms:value="0.014198257" />
           <transforms:coefficient data-type:parameter="Red C 660_20-A"  transforms:value="0.0013805414" />
           <transforms:coefficient data-type:parameter="Violet B 705_70-A"  transforms:value="0.0511620719" />
           <transforms:coefficient data-type:parameter="Violet D 605_40-A"  transforms:value="1" />
           <transforms:coefficient data-type:parameter="Violet F 560_40-A"  transforms:value="0.0019770955" />
           <transforms:coefficient data-type:parameter="Violet H 450_50-A"  transforms:value="0.0442530128" />
         </transforms:spillover>
         <transforms:spillover data-type:parameter="Violet F 560_40-A"  userProvidedCompInfix="Comp-Violet F 560_40-A" >
           <transforms:coefficient data-type:parameter="Blue B 515_20-A"  transforms:value="-11.0030533003" />
           <transforms:coefficient data-type:parameter="Green A 780_40-A"  transforms:value="0.9999835595" />
           <transforms:coefficient data-type:parameter="Green E 575_25-A"  transforms:value="-32.054883609" />
           <transforms:coefficient data-type:parameter="Red C 660_20-A"  transforms:value="-109.8987826205" />
           <transforms:coefficient data-type:parameter="Violet B 705_70-A"  transforms:value="-0.4999933124" />
           <transforms:coefficient data-type:parameter="Violet D 605_40-A"  transforms:value="-38.1338027602" />
           <transforms:coefficient data-type:parameter="Violet F 560_40-A"  transforms:value="1" />
           <transforms:coefficient data-type:parameter="Violet H 450_50-A"  transforms:value="-60.535310611" />
         </transforms:spillover>
         <transforms:spillover data-type:parameter="Violet H 450_50-A"  userProvidedCompInfix="Comp-Violet H 450_50-A" >
           <transforms:coefficient data-type:parameter="Blue B 515_20-A"  transforms:value="0.0001976763" />
           <transforms:coefficient data-type:parameter="Green A 780_40-A"  transforms:value="0.0000987629" />
           <transforms:coefficient data-type:parameter="Green E 575_25-A"  transforms:value="-0.0002975056" />
           <transforms:coefficient data-type:parameter="Red C 660_20-A"  transforms:value="-0.0001027007" />
           <transforms:coefficient data-type:parameter="Violet B 705_70-A"  transforms:value="0.0002469125" />
           <transforms:coefficient data-type:parameter="Violet D 605_40-A"  transforms:value="0.0077189153" />
           <transforms:coefficient data-type:parameter="Violet F 560_40-A"  transforms:value="0.0036105596" />
           <transforms:coefficient data-type:parameter="Violet H 450_50-A"  transforms:value="1" />
         </transforms:spillover>
       </transforms:spilloverMatrix>
       <Transformations>
         <transforms:linear transforms:minRange="0"  transforms:maxRange="288358.4"  gain="1" >
           <data-type:parameter data-type:name="FSC-A" />
         </transforms:linear>
         <transforms:linear transforms:minRange="0"  transforms:maxRange="262144"  gain="1" >
           <data-type:parameter data-type:name="FSC-H" />
         </transforms:linear>
         <transforms:linear transforms:minRange="0"  transforms:maxRange="262144"  gain="1" >
           <data-type:parameter data-type:name="FSC-W" />
         </transforms:linear>
         <transforms:linear transforms:minRange="0"  transforms:maxRange="262144"  gain="1" >
           <data-type:parameter data-type:name="SSC-A" />
         </transforms:linear>
         <transforms:linear transforms:minRange="0"  transforms:maxRange="262144"  gain="1" >
           <data-type:parameter data-type:name="SSC-H" />
         </transforms:linear>
         <transforms:linear transforms:minRange="0"  transforms:maxRange="262144"  gain="1" >
           <data-type:parameter data-type:name="SSC-W" />
         </transforms:linear>
         <transforms:biex transforms:length="256"  transforms:maxRange="262144"  transforms:neg="0"  transforms:width="-100"  transforms:pos="4.418539922" >
           <data-type:parameter data-type:name="Blue B 515_20-A" />
         </transforms:biex>
         <transforms:biex transforms:length="256"  transforms:maxRange="262144"  transforms:neg="0"  transforms:width="-100"  transforms:pos="4.418539922" >
           <data-type:parameter data-type:name="Violet H 450_50-A" />
         </transforms:biex>
         <transforms:log transforms:offset="3"  transforms:decades="4.9414186672" >
           <data-type:parameter data-type:name="Violet F 560_40-A" />
         </transforms:log>
         <transforms:biex transforms:length="256"  transforms:maxRange="262144"  transforms:neg="0"  transforms:width="-100"  transforms:pos="4.418539922" >
           <data-type:parameter data-type:name="Red C 660_20-A" />
         </transforms:biex>
         <transforms:biex transforms:length="256"  transforms:maxRange="262144"  transforms:neg="0"  transforms:width="-100"  transforms:pos="4.418539922" >
           <data-type:parameter data-type:name="Green E 575_25-A" />
         </transforms:biex>
         <transforms:biex transforms:length="256"  transforms:maxRange="262144"  transforms:neg="0"  transforms:width="-100"  transforms:pos="4.418539922" >
           <data-type:parameter data-type:name="Green A 780_40-A" />
         </transforms:biex>
         <transforms:biex transforms:length="256"  transforms:maxRange="262144"  transforms:neg="0"  transforms:width="-100"  transforms:pos="4.418539922" >
           <data-type:parameter data-type:name="Violet B 705_70-A" />
         </transforms:biex>
         <transforms:biex transforms:length="256"  transforms:maxRange="262144"  transforms:neg="0"  transforms:width="-100"  transforms:pos="4.418539922" >
           <data-type:parameter data-type:name="Violet D 605_40-A" />
         </transforms:biex>
         <transforms:linear transforms:minRange="0.53057419"  transforms:maxRange="1678"  gain="0.0100108338" >
           <data-type:parameter data-type:name="Time" />
         </transforms:linear>
         <transforms:biex transforms:length="256"  transforms:maxRange="262144"  transforms:neg="0"  transforms:width="-100"  transforms:pos="4.418539922" >
           <data-type:parameter data-type:name="Comp-Blue B 515_20-A" />
         </transforms:biex>
         <transforms:biex transforms:length="256"  transforms:maxRange="262144"  transforms:neg="0"  transforms:width="-100"  transforms:pos="4.418539922" >
           <data-type:parameter data-type:name="Comp-Green A 780_40-A" />
         </transforms:biex>
         <transforms:biex transforms:length="256"  transforms:maxRange="262144"  transforms:neg="0"  transforms:width="-100"  transforms:pos="4.418539922" >
           <data-type:parameter data-type:name="Comp-Green E 575_25-A" />
         </transforms:biex>
         <transforms:biex transforms:length="256"  transforms:maxRange="262144"  transforms:neg="0"  transforms:width="-100"  transforms:pos="4.418539922" >
           <data-type:parameter data-type:name="Comp-Red C 660_20-A" />
         </transforms:biex>
         <transforms:biex transforms:length="256"  transforms:maxRange="262144"  transforms:neg="0"  transforms:width="-100"  transforms:pos="4.418539922" >
           <data-type:parameter data-type:name="Comp-Violet B 705_70-A" />
         </transforms:biex>
         <transforms:biex transforms:length="256"  transforms:maxRange="262144"  transforms:neg="0"  transforms:width="-100"  transforms:pos="4.418539922" >
           <data-type:parameter data-type:name="Comp-Violet D 605_40-A" />
         </transforms:biex>
         <transforms:log transforms:offset="3"  transforms:decades="4.9414186672" >
           <data-type:parameter data-type:name="Comp-Violet F 560_40-A" />
         </transforms:log>
         <transforms:biex transforms:length="256"  transforms:maxRange="262144"  transforms:neg="0"  transforms:width="-100"  transforms:pos="4.418539922" >
           <data-type:parameter data-type:name="Comp-Violet H 450_50-A" />
         </transforms:biex>
       </Transformations>
       <Keywords>
         <Keyword name="FJ_FCS_VERSION"  value="3" />
         <Keyword name="$BEGINANALYSIS"  value="0" />
         <Keyword name="$ENDANALYSIS"  value="0" />
         <Keyword name="$BEGINSTEXT"  value="0" />
         <Keyword name="$ENDSTEXT"  value="0" />
         <Keyword name="$BEGINDATA"  value="3200" />
         <Keyword name="$ENDDATA"  value="52056319           " />
         <Keyword name="$FIL"  value="Specimen_001_ki-1_020.fcs" />
         <Keyword name="$SYS"  value="Windows 7 6.1" />
         <Keyword name="$TOT"  value="867552             " />
         <Keyword name="$PAR"  value="15" />
         <Keyword name="$MODE"  value="L" />
         <Keyword name="$BYTEORD"  value="4,3,2,1" />
         <Keyword name="$DATATYPE"  value="F" />
         <Keyword name="$NEXTDATA"  value="0" />
         <Keyword name="CREATOR"  value="BD FACSDiva Software Version 8.0.1" />
         <Keyword name="TUBE NAME"  value="ki-1" />
         <Keyword name="$SRC"  value="Specimen_001" />
         <Keyword name="EXPERIMENT NAME"  value="RA and O2 ki67 021722" />
         <Keyword name="GUID"  value="c4e45380-260f-4ed7-8708-fde05b1c882b" />
         <Keyword name="$DATE"  value="17-FEB-2022" />
         <Keyword name="$BTIM"  value="11:46:30" />
         <Keyword name="$ETIM"  value="12:14:28" />
         <Keyword name="$CYT"  value="Fozzie Bear (LSRII)" />
         <Keyword name="SETTINGS"  value="Cytometer" />
         <Keyword name="CYTNUM"  value="H47100017" />
         <Keyword name="WINDOW EXTENSION"  value="7.00" />
         <Keyword name="EXPORT USER NAME"  value="FozzieUser" />
         <Keyword name="EXPORT TIME"  value="17-FEB-2022-15:01:58" />
         <Keyword name="$OP"  value="FozzieUser" />
         <Keyword name="FSC ASF"  value="0.73" />
         <Keyword name="AUTOBS"  value="TRUE" />
         <Keyword name="$INST"  value=" " />
         <Keyword name="PREF GW NAME"  value="Global Sheet1" />
         <Keyword name="LASER1NAME"  value="Blue" />
         <Keyword name="LASER1DELAY"  value="0.00" />
         <Keyword name="LASER1ASF"  value="0.94" />
         <Keyword name="LASER2NAME"  value="Violet" />
         <Keyword name="LASER2DELAY"  value="16.61" />
         <Keyword name="LASER2ASF"  value="0.59" />
         <Keyword name="LASER3NAME"  value="Red" />
         <Keyword name="LASER3DELAY"  value="38.41" />
         <Keyword name="LASER3ASF"  value="0.61" />
         <Keyword name="LASER4NAME"  value="Green" />
         <Keyword name="LASER4DELAY"  value="55.87" />
         <Keyword name="LASER4ASF"  value="0.62" />
         <Keyword name="$TIMESTEP"  value="0.01" />
         <Keyword name="SPILL"  value="8,Blue B 515_20-A,Violet H 450_50-A,Violet F 560_40-A,Red C 660_20-A,Green E 575_25-A,Green A 780_40-A,Violet B 705_70-A,Violet D 605_40-A,1,0,0,0,0,0,0,0,0,1,0,0,0,0,0,0,0,0,1,0,0,0,0,0,0,0,0,1,0,0,0,0,0,0,0,0,1,0,0,0,0,0,0,0,0,1,0,0,0,0,0,0,0,0,1,0,0,0,0,0,0,0,0,1" />
         <Keyword name="APPLY COMPENSATION"  value="TRUE" />
         <Keyword name="THRESHOLD"  value="FSC,5000" />
         <Keyword name="$P1N"  value="FSC-A" />
         <Keyword name="$P1R"  value="262144" />
         <Keyword name="$P1B"  value="32" />
         <Keyword name="$P1E"  value="0,0" />
         <Keyword name="$P1V"  value="555" />
         <Keyword name="$P1G"  value="1.0" />
         <Keyword name="P1DISPLAY"  value="LIN" />
         <Keyword name="P1BS"  value="0" />
         <Keyword name="P1MS"  value="0" />
         <Keyword name="$P2N"  value="FSC-H" />
         <Keyword name="$P2R"  value="262144" />
         <Keyword name="$P2B"  value="32" />
         <Keyword name="$P2E"  value="0,0" />
         <Keyword name="$P2V"  value="555" />
         <Keyword name="$P2G"  value="1.0" />
         <Keyword name="P2DISPLAY"  value="LIN" />
         <Keyword name="P2BS"  value="0" />
         <Keyword name="P2MS"  value="0" />
         <Keyword name="$P3N"  value="FSC-W" />
         <Keyword name="$P3R"  value="262144" />
         <Keyword name="$P3B"  value="32" />
         <Keyword name="$P3E"  value="0,0" />
         <Keyword name="$P3V"  value="555" />
         <Keyword name="$P3G"  value="1.0" />
         <Keyword name="P3BS"  value="-1" />
         <Keyword name="P3MS"  value="0" />
         <Keyword name="$P4N"  value="SSC-A" />
         <Keyword name="$P4R"  value="262144" />
         <Keyword name="$P4B"  value="32" />
         <Keyword name="$P4E"  value="0,0" />
         <Keyword name="$P4V"  value="319" />
         <Keyword name="$P4G"  value="1.0" />
         <Keyword name="P4DISPLAY"  value="LIN" />
         <Keyword name="P4BS"  value="0" />
         <Keyword name="P4MS"  value="0" />
         <Keyword name="$P5N"  value="SSC-H" />
         <Keyword name="$P5R"  value="262144" />
         <Keyword name="$P5B"  value="32" />
         <Keyword name="$P5E"  value="0,0" />
         <Keyword name="$P5V"  value="319" />
         <Keyword name="$P5G"  value="1.0" />
         <Keyword name="P5DISPLAY"  value="LIN" />
         <Keyword name="P5BS"  value="0" />
         <Keyword name="P5MS"  value="0" />
         <Keyword name="$P6N"  value="SSC-W" />
         <Keyword name="$P6R"  value="262144" />
         <Keyword name="$P6B"  value="32" />
         <Keyword name="$P6E"  value="0,0" />
         <Keyword name="$P6V"  value="319" />
         <Keyword name="$P6G"  value="1.0" />
         <Keyword name="P6BS"  value="-1" />
         <Keyword name="P6MS"  value="0" />
         <Keyword name="$P7N"  value="Blue B 515_20-A" />
         <Keyword name="$P7R"  value="262144" />
         <Keyword name="$P7B"  value="32" />
         <Keyword name="$P7E"  value="0,0" />
         <Keyword name="$P7V"  value="500" />
         <Keyword name="$P7G"  value="1.0" />
         <Keyword name="P7DISPLAY"  value="LOG" />
         <Keyword name="P7BS"  value="345" />
         <Keyword name="P7MS"  value="0" />
         <Keyword name="$P8N"  value="Violet H 450_50-A" />
         <Keyword name="$P8R"  value="262144" />
         <Keyword name="$P8B"  value="32" />
         <Keyword name="$P8E"  value="0,0" />
         <Keyword name="$P8V"  value="600" />
         <Keyword name="$P8G"  value="1.0" />
         <Keyword name="P8DISPLAY"  value="LOG" />
         <Keyword name="P8BS"  value="1117" />
         <Keyword name="P8MS"  value="0" />
         <Keyword name="$P9N"  value="Violet F 560_40-A" />
         <Keyword name="$P9R"  value="262144" />
         <Keyword name="$P9B"  value="32" />
         <Keyword name="$P9E"  value="0,0" />
         <Keyword name="$P9V"  value="470" />
         <Keyword name="$P9G"  value="1.0" />
         <Keyword name="P9DISPLAY"  value="LOG" />
         <Keyword name="P9BS"  value="221" />
         <Keyword name="P9MS"  value="0" />
         <Keyword name="$P10N"  value="Red C 660_20-A" />
         <Keyword name="$P10R"  value="262144" />
         <Keyword name="$P10B"  value="32" />
         <Keyword name="$P10E"  value="0,0" />
         <Keyword name="$P10V"  value="610" />
         <Keyword name="$P10G"  value="1.0" />
         <Keyword name="P10DISPLAY"  value="LOG" />
         <Keyword name="P10BS"  value="224" />
         <Keyword name="P10MS"  value="0" />
         <Keyword name="$P11N"  value="Green E 575_25-A" />
         <Keyword name="$P11R"  value="262144" />
         <Keyword name="$P11B"  value="32" />
         <Keyword name="$P11E"  value="0,0" />
         <Keyword name="$P11V"  value="593" />
         <Keyword name="$P11G"  value="1.0" />
         <Keyword name="P11DISPLAY"  value="LOG" />
         <Keyword name="P11BS"  value="270" />
         <Keyword name="P11MS"  value="0" />
         <Keyword name="$P12N"  value="Green A 780_40-A" />
         <Keyword name="$P12R"  value="262144" />
         <Keyword name="$P12B"  value="32" />
         <Keyword name="$P12E"  value="0,0" />
         <Keyword name="$P12V"  value="539" />
         <Keyword name="$P12G"  value="1.0" />
         <Keyword name="P12DISPLAY"  value="LOG" />
         <Keyword name="P12BS"  value="307" />
         <Keyword name="P12MS"  value="0" />
         <Keyword name="$P13N"  value="Violet B 705_70-A" />
         <Keyword name="$P13R"  value="262144" />
         <Keyword name="$P13B"  value="32" />
         <Keyword name="$P13E"  value="0,0" />
         <Keyword name="$P13V"  value="545" />
         <Keyword name="$P13G"  value="1.0" />
         <Keyword name="P13DISPLAY"  value="LOG" />
         <Keyword name="P13BS"  value="176" />
         <Keyword name="P13MS"  value="0" />
         <Keyword name="$P14N"  value="Violet D 605_40-A" />
         <Keyword name="$P14R"  value="262144" />
         <Keyword name="$P14B"  value="32" />
         <Keyword name="$P14E"  value="0,0" />
         <Keyword name="$P14V"  value="593" />
         <Keyword name="$P14G"  value="1.0" />
         <Keyword name="P14DISPLAY"  value="LOG" />
         <Keyword name="P14BS"  value="414" />
         <Keyword name="P14MS"  value="0" />
         <Keyword name="$P15N"  value="Time" />
         <Keyword name="$P15R"  value="262144" />
         <Keyword name="$P15B"  value="32" />
         <Keyword name="$P15E"  value="0,0" />
         <Keyword name="$P15G"  value="0.01" />
         <Keyword name="P15BS"  value="0" />
         <Keyword name="P15MS"  value="0" />
         <Keyword name="CST SETUP STATUS"  value="SUCCESS" />
         <Keyword name="CST BEADS LOT ID"  value="35688" />
         <Keyword name="CYTOMETER CONFIG NAME"  value="New Configuration 122809" />
         <Keyword name="CYTOMETER CONFIG CREATE DATE"  value="2009-12-28T15:03:55-05:00" />
         <Keyword name="CST SETUP DATE"  value="2022-02-17T07:35:49-05:00" />
         <Keyword name="CST BASELINE DATE"  value="2022-01-14T00:53:58-05:00" />
         <Keyword name="CST BEADS EXPIRED"  value="False" />
         <Keyword name="CST PERFORMANCE EXPIRED"  value="2022-02-19T07:35:49-05:00" />
         <Keyword name="CST REGULATORY STATUS"  value="RUO Performance Check" />
         <Keyword name="$P1S"  value="" />
         <Keyword name="$P2S"  value="" />
         <Keyword name="$P3S"  value="" />
         <Keyword name="$P4S"  value="" />
         <Keyword name="$P5S"  value="" />
         <Keyword name="$P6S"  value="" />
         <Keyword name="$P7S"  value="" />
         <Keyword name="$P8S"  value="" />
         <Keyword name="$P9S"  value="" />
         <Keyword name="$P10S"  value="" />
         <Keyword name="$P11S"  value="" />
         <Keyword name="$P12S"  value="" />
         <Keyword name="$P13S"  value="" />
         <Keyword name="$P14S"  value="" />
         <Keyword name="$P15S"  value="" />
         <Keyword name="$P16N"  value="Comp-Blue B 515_20-A" />
         <Keyword name="$P16S"  value="" />
         <Keyword name="$P16R"  value="262144" />
         <Keyword name="$P17N"  value="Comp-Green A 780_40-A" />
         <Keyword name="$P17S"  value="" />
         <Keyword name="$P17R"  value="262144" />
         <Keyword name="$P18N"  value="Comp-Green E 575_25-A" />
         <Keyword name="$P18S"  value="" />
         <Keyword name="$P18R"  value="262144" />
         <Keyword name="$P19N"  value="Comp-Red C 660_20-A" />
         <Keyword name="$P19S"  value="" />
         <Keyword name="$P19R"  value="262144" />
         <Keyword name="$P20N"  value="Comp-Violet B 705_70-A" />
         <Keyword name="$P20S"  value="" />
         <Keyword name="$P20R"  value="262144" />
         <Keyword name="$P21N"  value="Comp-Violet D 605_40-A" />
         <Keyword name="$P21S"  value="" />
         <Keyword name="$P21R"  value="262144" />
         <Keyword name="$P22N"  value="Comp-Violet F 560_40-A" />
         <Keyword name="$P22S"  value="" />
         <Keyword name="$P22R"  value="262144" />
         <Keyword name="$P23N"  value="Comp-Violet H 450_50-A" />
         <Keyword name="$P23S"  value="" />
         <Keyword name="$P23R"  value="262144" />
       </Keywords>
       <SampleNode name="Specimen_001_ki-1_020.fcs"  annotation=""  owningGroup=""  expanded="1"  sortPriority="10"  count="867552"  sampleID="28" >
         <Graph smoothing="0"  backColor="#ffffff"  foreColor="#000000"  type="Pseudocolor"  fast="1" >
           <Axis dimension="x"  name="FSC-A"  label=""  auto="auto" />
           <Axis dimension="y"  name="SSC-A"  label=""  auto="auto" />
           <GraphSettings level="5%"  smoothingHighResolution="1"  contourHighResolution="1"  histogramSmoothingCount="0"  graphResolution="256"  showOutliers="0"  drawLargeDots="0"  dotsToDraw="8000"  tint="le.chartfill.tinted.40"  lineWeight="le.lineweight.normal"  lineStyle="le.linestyle.solid" />
           <GraphEnvironment showGrid="0"  showAxes="tnlTNL"  showGates="1"  showFreqOnPlots="1"  showGateNameOnPlots="1"  showMedians="0"  showUncomped="0"  addEventParam="0"  lastYAxisName="" >
             <TextTraits font="SansSerif"  size="11"  name="Labels"  style="plain"  color="#000000"  background="#00ffffff"  just="left" />
             <TextTraits font="SansSerif"  size="11"  name="LayoutGates"  style="plain"  color="#000000"  background="#00ffffff"  just="left" />
             <TextTraits font="SansSerif"  size="9"  name="Numbers"  style="plain"  color="#000000"  background="#00ffffff"  just="left" />
             <TextTraits font="SansSerif"  size="9"  name="Legend"  style="plain"  color="#000000"  background="#00ffffff"  just="left" />
           </GraphEnvironment>
         </Graph>
         <Subpopulations>
           <Population name="Lymphocytes"  annotation=""  owningGroup="RA and O2 ki67 021722-1"  expanded="0"  sortPriority="10"  count="533823" >
             <Graph smoothing="0"  backColor="#ffffff"  foreColor="#000000"  heatMapStatParameter="Blue B 515_20-A"  type="Pseudocolor"  fast="1" >
               <Axis dimension="x"  name="Comp-Violet F 560_40-A"  label=""  auto="auto" />
               <Axis dimension="y"  name="SSC-A"  label=""  auto="auto" />
               <GraphSettings level="5%"  smoothingHighResolution="1"  contourHighResolution="1"  histogramSmoothingCount="0"  graphResolution="256"  showOutliers="0"  drawLargeDots="0"  dotsToDraw="8000"  tint="le.chartfill.tinted.40"  lineWeight="le.lineweight.normal"  lineStyle="le.linestyle.solid" />
               <GraphEnvironment showGrid="0"  showAxes="tnlTNL"  showGates="1"  showFreqOnPlots="1"  showGateNameOnPlots="1"  showMedians="0"  showUncomped="0"  addEventParam="0"  lastYAxisName="" >
                 <TextTraits font="SansSerif"  size="11"  name="Labels"  style="plain"  color="#000000"  background="#00ffffff"  just="left" />
                 <TextTraits font="SansSerif"  size="11"  name="LayoutGates"  style="plain"  color="#000000"  background="#00ffffff"  just="left" />
                 <TextTraits font="SansSerif"  size="9"  name="Numbers"  style="plain"  color="#000000"  background="#00ffffff"  just="left" />
                 <TextTraits font="SansSerif"  size="9"  name="Legend"  style="plain"  color="#000000"  background="#00ffffff"  just="left" />
                 <WindowPosition x="234"  y="76"  width="627"  height="704"  displayed="1"  panelState="---" />
               </GraphEnvironment>
             </Graph>
             <Gate gating:id="ID261253254" >
               <gating:RectangleGate eventsInside="1"  annoOffsetX="0"  annoOffsetY="0"  tint="#000000"  isTinted="0"  lineWeight="Normal"  userDefined="1"  percentX="0"  percentY="0" >
                 <gating:dimension gating:min="5872.879837067209"  gating:max="261930.44073319758" >
                   <data-type:fcs-dimension data-type:name="FSC-A" />
                 </gating:dimension>
                 <gating:dimension gating:min="-1413.1752021563343"  gating:max="216215.80592991915" >
                   <data-type:fcs-dimension data-type:name="SSC-A" />
                 </gating:dimension>
               </gating:RectangleGate>
             </Gate>
             <Subpopulations>
               <Population name="Live cells"  annotation=""  owningGroup="RA and O2 ki67 021722-1"  expanded="0"  sortPriority="10"  count="347291" >
                 <Graph smoothing="0"  backColor="#ffffff"  foreColor="#000000"  heatMapStatParameter="Blue B 515_20-A"  type="Pseudocolor"  fast="1" >
                   <Axis dimension="x"  name="Comp-Green A 780_40-A"  label=""  auto="auto" />
                   <Axis dimension="y"  name="Comp-Red C 660_20-A"  label=""  auto="auto" />
                   <GraphSettings level="5%"  smoothingHighResolution="1"  contourHighResolution="1"  histogramSmoothingCount="0"  graphResolution="256"  showOutliers="0"  drawLargeDots="0"  dotsToDraw="8000"  tint="le.chartfill.tinted.40"  lineWeight="le.lineweight.normal"  lineStyle="le.linestyle.solid" />
                   <GraphEnvironment showGrid="0"  showAxes="tnlTNL"  showGates="1"  showFreqOnPlots="1"  showGateNameOnPlots="1"  showMedians="0"  showUncomped="0"  addEventParam="0"  lastYAxisName="" >
                     <TextTraits font="SansSerif"  size="11"  name="Labels"  style="plain"  color="#000000"  background="#00ffffff"  just="left" />
                     <TextTraits font="SansSerif"  size="11"  name="LayoutGates"  style="plain"  color="#000000"  background="#00ffffff"  just="left" />
                     <TextTraits font="SansSerif"  size="9"  name="Numbers"  style="plain"  color="#000000"  background="#00ffffff"  just="left" />
                     <TextTraits font="SansSerif"  size="9"  name="Legend"  style="plain"  color="#000000"  background="#00ffffff"  just="left" />
                     <WindowPosition x="151"  y="90"  width="627"  height="704"  displayed="1"  panelState="---" />
                   </GraphEnvironment>
                 </Graph>
                 <Gate gating:id="ID50121202"  gating:parent_id="ID261253254" >
                   <gating:RectangleGate eventsInside="1"  annoOffsetX="0"  annoOffsetY="0"  tint="#000000"  isTinted="0"  lineWeight="Normal"  userDefined="1"  percentX="0"  percentY="0" >
                     <gating:dimension gating:min="3.447507261088721"  gating:max="346.9277409734372" >
                       <data-type:fcs-dimension data-type:name="Comp-Violet F 560_40-A" />
                     </gating:dimension>
                     <gating:dimension gating:min="-706.5876010781672"  gating:max="195018.17789757412" >
                       <data-type:fcs-dimension data-type:name="SSC-A" />
                     </gating:dimension>
                   </gating:RectangleGate>
                 </Gate>
                 <Subpopulations>
                   <Population name="Q1: Comp-Green A 780_40-A- , Comp-Red C 660_20-A+"  annotation=""  owningGroup="RA and O2 ki67 021722-1"  expanded="0"  sortPriority="10"  count="294994" >
                     <Graph smoothing="0"  backColor="#ffffff"  foreColor="#000000"  heatMapStatParameter="Blue B 515_20-A"  type="Pseudocolor"  fast="1" >
                       <Axis dimension="x"  name="Comp-Green A 780_40-A"  label=""  auto="auto" />
                       <Axis dimension="y"  name="Comp-Red C 660_20-A"  label=""  auto="auto" />
                       <GraphSettings level="5%"  smoothingHighResolution="1"  contourHighResolution="1"  histogramSmoothingCount="0"  graphResolution="256"  showOutliers="0"  drawLargeDots="0"  dotsToDraw="8000"  tint="le.chartfill.tinted.40"  lineWeight="le.lineweight.normal"  lineStyle="le.linestyle.solid" />
                       <GraphEnvironment showGrid="0"  showAxes="tnlTNL"  showGates="1"  showFreqOnPlots="1"  showGateNameOnPlots="1"  showMedians="0"  showUncomped="0"  addEventParam="0"  lastYAxisName="" >
                         <TextTraits font="SansSerif"  size="11"  name="Labels"  style="plain"  color="#000000"  background="#00ffffff"  just="left" />
                         <TextTraits font="SansSerif"  size="11"  name="LayoutGates"  style="plain"  color="#000000"  background="#00ffffff"  just="left" />
                         <TextTraits font="SansSerif"  size="9"  name="Numbers"  style="plain"  color="#000000"  background="#00ffffff"  just="left" />
                         <TextTraits font="SansSerif"  size="9"  name="Legend"  style="plain"  color="#000000"  background="#00ffffff"  just="left" />
                         <WindowPosition x="234"  y="76"  width="627"  height="704"  displayed="1"  panelState="---" />
                       </GraphEnvironment>
                     </Graph>
                     <Gate gating:id="ID613002749"  gating:parent_id="ID50121202" >
                       <gating:RectangleGate eventsInside="1"  annoOffsetX="0"  annoOffsetY="0"  tint="#000000"  isTinted="0"  lineWeight="Normal"  userDefined="1"  percentX="0"  percentY="0" >
                         <gating:dimension gating:max="987.2805165610293" >
                           <data-type:fcs-dimension data-type:name="Comp-Green A 780_40-A" />
                         </gating:dimension>
                         <gating:dimension gating:min="1002.2642109600702" >
                           <data-type:fcs-dimension data-type:name="Comp-Red C 660_20-A" />
                         </gating:dimension>
                       </gating:RectangleGate>
                     </Gate>
                   </Population>
                   <Population name="Q2: Comp-Green A 780_40-A+ , Comp-Red C 660_20-A+"  annotation=""  owningGroup="RA and O2 ki67 021722-1"  expanded="0"  sortPriority="10"  count="505" >
                     <Graph smoothing="0"  backColor="#ffffff"  foreColor="#000000"  heatMapStatParameter="Blue B 515_20-A"  type="Pseudocolor"  fast="1" >
                       <Axis dimension="x"  name="Comp-Green A 780_40-A"  label=""  auto="auto" />
                       <Axis dimension="y"  name="Comp-Red C 660_20-A"  label=""  auto="auto" />
                       <GraphSettings level="5%"  smoothingHighResolution="1"  contourHighResolution="1"  histogramSmoothingCount="0"  graphResolution="256"  showOutliers="0"  drawLargeDots="0"  dotsToDraw="8000"  tint="le.chartfill.tinted.40"  lineWeight="le.lineweight.normal"  lineStyle="le.linestyle.solid" />
                       <GraphEnvironment showGrid="0"  showAxes="tnlTNL"  showGates="1"  showFreqOnPlots="1"  showGateNameOnPlots="1"  showMedians="0"  showUncomped="0"  addEventParam="0"  lastYAxisName="" >
                         <TextTraits font="SansSerif"  size="11"  name="Labels"  style="plain"  color="#000000"  background="#00ffffff"  just="left" />
                         <TextTraits font="SansSerif"  size="11"  name="LayoutGates"  style="plain"  color="#000000"  background="#00ffffff"  just="left" />
                         <TextTraits font="SansSerif"  size="9"  name="Numbers"  style="plain"  color="#000000"  background="#00ffffff"  just="left" />
                         <TextTraits font="SansSerif"  size="9"  name="Legend"  style="plain"  color="#000000"  background="#00ffffff"  just="left" />
                         <WindowPosition x="234"  y="76"  width="627"  height="704"  displayed="1"  panelState="---" />
                       </GraphEnvironment>
                     </Graph>
                     <Gate gating:id="ID1192440674"  gating:parent_id="ID50121202" >
                       <gating:RectangleGate eventsInside="1"  annoOffsetX="0"  annoOffsetY="0"  tint="#000000"  isTinted="0"  lineWeight="Normal"  userDefined="1"  percentX="0"  percentY="0" >
                         <gating:dimension gating:min="987.2805165610293" >
                           <data-type:fcs-dimension data-type:name="Comp-Green A 780_40-A" />
                         </gating:dimension>
                         <gating:dimension gating:min="1002.2642109600702" >
                           <data-type:fcs-dimension data-type:name="Comp-Red C 660_20-A" />
                         </gating:dimension>
                       </gating:RectangleGate>
                     </Gate>
                   </Population>
                   <Population name="Q3: Comp-Green A 780_40-A+ , Comp-Red C 660_20-A-"  annotation=""  owningGroup="RA and O2 ki67 021722-1"  expanded="0"  sortPriority="10"  count="46" >
                     <Graph smoothing="0"  backColor="#ffffff"  foreColor="#000000"  heatMapStatParameter="Blue B 515_20-A"  type="Pseudocolor"  fast="1" >
                       <Axis dimension="x"  name="Comp-Green A 780_40-A"  label=""  auto="auto" />
                       <Axis dimension="y"  name="Comp-Red C 660_20-A"  label=""  auto="auto" />
                       <GraphSettings level="5%"  smoothingHighResolution="1"  contourHighResolution="1"  histogramSmoothingCount="0"  graphResolution="256"  showOutliers="0"  drawLargeDots="0"  dotsToDraw="8000"  tint="le.chartfill.tinted.40"  lineWeight="le.lineweight.normal"  lineStyle="le.linestyle.solid" />
                       <GraphEnvironment showGrid="0"  showAxes="tnlTNL"  showGates="1"  showFreqOnPlots="1"  showGateNameOnPlots="1"  showMedians="0"  showUncomped="0"  addEventParam="0"  lastYAxisName="" >
                         <TextTraits font="SansSerif"  size="11"  name="Labels"  style="plain"  color="#000000"  background="#00ffffff"  just="left" />
                         <TextTraits font="SansSerif"  size="11"  name="LayoutGates"  style="plain"  color="#000000"  background="#00ffffff"  just="left" />
                         <TextTraits font="SansSerif"  size="9"  name="Numbers"  style="plain"  color="#000000"  background="#00ffffff"  just="left" />
                         <TextTraits font="SansSerif"  size="9"  name="Legend"  style="plain"  color="#000000"  background="#00ffffff"  just="left" />
                         <WindowPosition x="234"  y="76"  width="627"  height="704"  displayed="1"  panelState="---" />
                       </GraphEnvironment>
                     </Graph>
                     <Gate gating:id="ID1028954116"  gating:parent_id="ID50121202" >
                       <gating:RectangleGate eventsInside="1"  annoOffsetX="0"  annoOffsetY="0"  tint="#000000"  isTinted="0"  lineWeight="Normal"  userDefined="1"  percentX="0"  percentY="0" >
                         <gating:dimension gating:min="987.2805165610293" >
                           <data-type:fcs-dimension data-type:name="Comp-Green A 780_40-A" />
                         </gating:dimension>
                         <gating:dimension gating:max="1002.2642109600702" >
                           <data-type:fcs-dimension data-type:name="Comp-Red C 660_20-A" />
                         </gating:dimension>
                       </gating:RectangleGate>
                     </Gate>
                   </Population>
                   <Population name="Q4: Comp-Green A 780_40-A- , Comp-Red C 660_20-A-"  annotation=""  owningGroup="RA and O2 ki67 021722-1"  expanded="0"  sortPriority="10"  count="51746" >
                     <Graph smoothing="0"  backColor="#ffffff"  foreColor="#000000"  heatMapStatParameter="Blue B 515_20-A"  type="Pseudocolor"  fast="1" >
                       <Axis dimension="x"  name="Comp-Green A 780_40-A"  label=""  auto="auto" />
                       <Axis dimension="y"  name="Comp-Red C 660_20-A"  label=""  auto="auto" />
                       <GraphSettings level="5%"  smoothingHighResolution="1"  contourHighResolution="1"  histogramSmoothingCount="0"  graphResolution="256"  showOutliers="0"  drawLargeDots="0"  dotsToDraw="8000"  tint="le.chartfill.tinted.40"  lineWeight="le.lineweight.normal"  lineStyle="le.linestyle.solid" />
                       <GraphEnvironment showGrid="0"  showAxes="tnlTNL"  showGates="1"  showFreqOnPlots="1"  showGateNameOnPlots="1"  showMedians="0"  showUncomped="0"  addEventParam="0"  lastYAxisName="" >
                         <TextTraits font="SansSerif"  size="11"  name="Labels"  style="plain"  color="#000000"  background="#00ffffff"  just="left" />
                         <TextTraits font="SansSerif"  size="11"  name="LayoutGates"  style="plain"  color="#000000"  background="#00ffffff"  just="left" />
                         <TextTraits font="SansSerif"  size="9"  name="Numbers"  style="plain"  color="#000000"  background="#00ffffff"  just="left" />
                         <TextTraits font="SansSerif"  size="9"  name="Legend"  style="plain"  color="#000000"  background="#00ffffff"  just="left" />
                         <WindowPosition x="234"  y="76"  width="627"  height="704"  displayed="1"  panelState="---" />
                       </GraphEnvironment>
[truncated: 1,335,805 more chars]
