# Supplementary material for: Ki-67 promotes inflammatory signaling governing neutrophil recruitment during respiratory infections
Source: EMBO Mol Med. 2025 Jun 10;17(8):2011–39. doi: 10.1038/s44321-025-00261-z (PMC12340004; doi:10.1038/s44321-025-00261-z)
Supplement: Supplementary file 3 — Source data Fig. 2 [file 44321_2025_261_MOESM3_ESM.zip]

Archive with 11 entries (10 files):
- EMM_2024_20920_SourceDataForFigure2/
- EMM_2024_20920_SourceDataForFigure2/.DS_Store
- __MACOSX/EMM_2024_20920_SourceDataForFigure2/._.DS_Store
- EMM_2024_20920_SourceDataForFigure2/Figure 2B_Percent EGFP:SFTPC.xlsx
- __MACOSX/EMM_2024_20920_SourceDataForFigure2/._Figure 2B_Percent EGFP:SFTPC.xlsx
- EMM_2024_20920_SourceDataForFigure2/Figure 2C EGFP+Hopx.wsp
- __MACOSX/EMM_2024_20920_SourceDataForFigure2/._Figure 2C EGFP+Hopx.wsp
- EMM_2024_20920_SourceDataForFigure2/Figure 2D.wsp
- __MACOSX/EMM_2024_20920_SourceDataForFigure2/._Figure 2D.wsp
- EMM_2024_20920_SourceDataForFigure2/Figure 2B_Percent AT1:AT2.xlsx
- __MACOSX/EMM_2024_20920_SourceDataForFigure2/._Figure 2B_Percent AT1:AT2.xlsx
