# Supplementary material for: Ki-67 promotes inflammatory signaling governing neutrophil recruitment during respiratory infections
Source: EMBO Mol Med. 2025 Jun 10;17(8):2011–39. doi: 10.1038/s44321-025-00261-z (PMC12340004; doi:10.1038/s44321-025-00261-z)
Supplement: Supplementary file 3 — Source data Fig. 2 [file 44321_2025_261_MOESM3_ESM.zip › EMM_2024_20920_SourceDataForFigure2/Figure 2B_Percent EGFP:SFTPC.xlsx]

## Sheet: Sheet1
	RA Pnd4	Hyperoxia pnd4	RA Pnd56	Hyperoxia pnd56
	0	0	5.5	8.9
	0	0	5.3	37.6
	0	0	0	20.3
	0	0	10.5	14
	0	0	0	39.7
	0.15	0	1.6	42.6
	0	0	6.6	50.1
	0	0	2.1	33.6
	0	0	1.5
	0	0.24	0
