# Supplementary material for: Ki-67 promotes inflammatory signaling governing neutrophil recruitment during respiratory infections
Source: EMBO Mol Med. 2025 Jun 10;17(8):2011–39. doi: 10.1038/s44321-025-00261-z (PMC12340004; doi:10.1038/s44321-025-00261-z)
Supplement: Supplementary file 3 — Source data Fig. 2 [file 44321_2025_261_MOESM3_ESM.zip › EMM_2024_20920_SourceDataForFigure2/Figure 2D.wsp]

<?xml version="1.0" encoding="UTF-8"?>
 <Workspace version="20.0"  modDate="Thu Jul 04 05:42:33 EDT 2024"  clientTimestamp="1720086153951"  flowJoVersion="10.7.1"  drawRowBorders="1"  drawColumnBorders="1"  hideCompNodes="1"  curGroup="SEM 083023 8wk tamx -1y harvesting"  groupPaneHeight="-1"  xmlns:xsi="http://www.w3.org/2001/XMLSchema-instance"  xmlns:gating="http://www.isac-net.org/std/Gating-ML/v2.0/gating"  xmlns:transforms="http://www.isac-net.org/std/Gating-ML/v2.0/transformations"  xmlns:data-type="http://www.isac-net.org/std/Gating-ML/v2.0/datatypes"  xsi:schemaLocation="http://www.isac-net.org/std/Gating-ML/v2.0/gating http://www.isac-net.org/std/Gating-ML/v2.0/gating/Gating-ML.v2.0.xsd http://www.isac-net.org/std/Gating-ML/v2.0/transformations http://www.isac-net.org/std/Gating-ML/v2.0/gating/Transformations.v2.0.xsd http://www.isac-net.org/std/Gating-ML/v2.0/datatypes http://www.isac-net.org/std/Gating-ML/v2.0/gating/DataTypes.v2.0.xsd "  nonAutoSaveFileName="file:/Users/minyee/Desktop/OReilly%20lab/Flow%20files/Flow%20SEM%208wk-Tam-1y/04-Jul-2024.wsp" >
   <WindowPosition x="95"  y="48"  width="1199"  height="730"  displayed="1"  panelState="" />
   <TextTraits font="SansSerif"  size="11"  name=""  style="plain"  color="#000000"  background="#00ffffff"  just="left" />
   <Columns>
     <TColumn width="500" >
       <Property key="fj.appnode.prop.name" />
     </TColumn>
     <TColumn width="340" >
       <Property key="fj.appnode.prop.statistic" />
     </TColumn>
     <TColumn width="340" >
       <Property key="fj.appnode.prop.ncells" />
     </TColumn>
   </Columns>
   <Matrices>
     <transforms:spilloverMatrix spectral="0"  prefix="Comp-"  name="Acquisition-defined"  editable="0"  color="#c0c0c0"  version="FlowJo-10.7.1"  status="FINALIZED"  transforms:id="e9149ffa-02b2-4f0a-ba8c-7476ab50cbe4"  suffix="" >
       <data-type:parameters>
         <data-type:parameter data-type:name="Blue C 530_30-A"  userProvidedCompInfix="Comp-Blue C 530_30-A" />
         <data-type:parameter data-type:name="Red C 670_30-A"  userProvidedCompInfix="Comp-Red C 670_30-A" />
         <data-type:parameter data-type:name="YellowGreen E 586_15-A"  userProvidedCompInfix="Comp-YellowGreen E 586_15-A" />
         <data-type:parameter data-type:name="YellowGreen A 780_60-A"  userProvidedCompInfix="Comp-YellowGreen A 780_60-A" />
         <data-type:parameter data-type:name="Violet F 431_28-A"  userProvidedCompInfix="Comp-Violet F 431_28-A" />
         <data-type:parameter data-type:name="Violet E 525_50-A"  userProvidedCompInfix="Comp-Violet E 525_50-A" />
       </data-type:parameters>
       <transforms:spillover data-type:parameter="Blue C 530_30-A"  userProvidedCompInfix="Comp-Blue C 530_30-A" >
         <transforms:coefficient data-type:parameter="Blue C 530_30-A"  transforms:value="1" />
         <transforms:coefficient data-type:parameter="Red C 670_30-A"  transforms:value="0.0056110104" />
         <transforms:coefficient data-type:parameter="YellowGreen E 586_15-A"  transforms:value="0.0281865634" />
         <transforms:coefficient data-type:parameter="YellowGreen A 780_60-A"  transforms:value="0.0090554133" />
         <transforms:coefficient data-type:parameter="Violet F 431_28-A"  transforms:value="0.0413345732" />
         <transforms:coefficient data-type:parameter="Violet E 525_50-A"  transforms:value="0.0105479173" />
       </transforms:spillover>
       <transforms:spillover data-type:parameter="Red C 670_30-A"  userProvidedCompInfix="Comp-Red C 670_30-A" >
         <transforms:coefficient data-type:parameter="Blue C 530_30-A"  transforms:value="0" />
         <transforms:coefficient data-type:parameter="Red C 670_30-A"  transforms:value="1" />
         <transforms:coefficient data-type:parameter="YellowGreen E 586_15-A"  transforms:value="0" />
         <transforms:coefficient data-type:parameter="YellowGreen A 780_60-A"  transforms:value="0.0198968127" />
         <transforms:coefficient data-type:parameter="Violet F 431_28-A"  transforms:value="0" />
         <transforms:coefficient data-type:parameter="Violet E 525_50-A"  transforms:value="0" />
       </transforms:spillover>
       <transforms:spillover data-type:parameter="YellowGreen E 586_15-A"  userProvidedCompInfix="Comp-YellowGreen E 586_15-A" >
         <transforms:coefficient data-type:parameter="Blue C 530_30-A"  transforms:value="0.9065861702" />
         <transforms:coefficient data-type:parameter="Red C 670_30-A"  transforms:value="0.0046538892" />
         <transforms:coefficient data-type:parameter="YellowGreen E 586_15-A"  transforms:value="1" />
         <transforms:coefficient data-type:parameter="YellowGreen A 780_60-A"  transforms:value="0.0118218502" />
         <transforms:coefficient data-type:parameter="Violet F 431_28-A"  transforms:value="0.3036111295" />
         <transforms:coefficient data-type:parameter="Violet E 525_50-A"  transforms:value="0.0087852292" />
       </transforms:spillover>
       <transforms:spillover data-type:parameter="YellowGreen A 780_60-A"  userProvidedCompInfix="Comp-YellowGreen A 780_60-A" >
         <transforms:coefficient data-type:parameter="Blue C 530_30-A"  transforms:value="0.001818568" />
         <transforms:coefficient data-type:parameter="Red C 670_30-A"  transforms:value="0.0010919354" />
         <transforms:coefficient data-type:parameter="YellowGreen E 586_15-A"  transforms:value="0.0348205119" />
         <transforms:coefficient data-type:parameter="YellowGreen A 780_60-A"  transforms:value="1" />
         <transforms:coefficient data-type:parameter="Violet F 431_28-A"  transforms:value="0" />
         <transforms:coefficient data-type:parameter="Violet E 525_50-A"  transforms:value="0.0000177041" />
       </transforms:spillover>
       <transforms:spillover data-type:parameter="Violet F 431_28-A"  userProvidedCompInfix="Comp-Violet F 431_28-A" >
         <transforms:coefficient data-type:parameter="Blue C 530_30-A"  transforms:value="0.000012699" />
         <transforms:coefficient data-type:parameter="Red C 670_30-A"  transforms:value="0" />
         <transforms:coefficient data-type:parameter="YellowGreen E 586_15-A"  transforms:value="0" />
         <transforms:coefficient data-type:parameter="YellowGreen A 780_60-A"  transforms:value="0" />
         <transforms:coefficient data-type:parameter="Violet F 431_28-A"  transforms:value="1" />
         <transforms:coefficient data-type:parameter="Violet E 525_50-A"  transforms:value="0.0057773185" />
       </transforms:spillover>
       <transforms:spillover data-type:parameter="Violet E 525_50-A"  userProvidedCompInfix="Comp-Violet E 525_50-A" >
         <transforms:coefficient data-type:parameter="Blue C 530_30-A"  transforms:value="0.0552476346" />
         <transforms:coefficient data-type:parameter="Red C 670_30-A"  transforms:value="0.0230558086" />
         <transforms:coefficient data-type:parameter="YellowGreen E 586_15-A"  transforms:value="0.0244428907" />
         <transforms:coefficient data-type:parameter="YellowGreen A 780_60-A"  transforms:value="0.0049360511" />
         <transforms:coefficient data-type:parameter="Violet F 431_28-A"  transforms:value="0.1591265202" />
         <transforms:coefficient data-type:parameter="Violet E 525_50-A"  transforms:value="1" />
       </transforms:spillover>
     </transforms:spilloverMatrix>
     <transforms:spilloverMatrix spectral="0"  prefix="Comp-"  name="Compensation"  editable="0"  color="#bc1900"  version="FlowJo-10.7.1"  status="FINALIZED"  transforms:id="ad18201b-1c1b-4f85-9303-889d14fffc85"  suffix="" >
       <data-type:parameters>
         <data-type:parameter data-type:name="Blue C 530_30-A"  userProvidedCompInfix="Comp-Blue C 530_30-A" />
         <data-type:parameter data-type:name="Red C 670_30-A"  userProvidedCompInfix="Comp-Red C 670_30-A" />
         <data-type:parameter data-type:name="SP SSC-A"  userProvidedCompInfix="Comp-SP SSC-A" />
         <data-type:parameter data-type:name="Violet E 525_50-A"  userProvidedCompInfix="Comp-Violet E 525_50-A" />
         <data-type:parameter data-type:name="Violet F 431_28-A"  userProvidedCompInfix="Comp-Violet F 431_28-A" />
         <data-type:parameter data-type:name="YellowGreen A 780_60-A"  userProvidedCompInfix="Comp-YellowGreen A 780_60-A" />
         <data-type:parameter data-type:name="YellowGreen E 586_15-A"  userProvidedCompInfix="Comp-YellowGreen E 586_15-A" />
       </data-type:parameters>
       <transforms:spillover data-type:parameter="Blue C 530_30-A"  userProvidedCompInfix="Comp-Blue C 530_30-A" >
         <transforms:coefficient data-type:parameter="Blue C 530_30-A"  transforms:value="1" />
         <transforms:coefficient data-type:parameter="Red C 670_30-A"  transforms:value="-0.0127316517" />
         <transforms:coefficient data-type:parameter="SP SSC-A"  transforms:value="0" />
         <transforms:coefficient data-type:parameter="Violet E 525_50-A"  transforms:value="0.0036906746" />
         <transforms:coefficient data-type:parameter="Violet F 431_28-A"  transforms:value="0.4874295731" />
         <transforms:coefficient data-type:parameter="YellowGreen A 780_60-A"  transforms:value="-0.0010466703" />
         <transforms:coefficient data-type:parameter="YellowGreen E 586_15-A"  transforms:value="0.4631648439" />
       </transforms:spillover>
       <transforms:spillover data-type:parameter="Red C 670_30-A"  userProvidedCompInfix="Comp-Red C 670_30-A" >
         <transforms:coefficient data-type:parameter="Blue C 530_30-A"  transforms:value="-0.0001217772" />
         <transforms:coefficient data-type:parameter="Red C 670_30-A"  transforms:value="1" />
         <transforms:coefficient data-type:parameter="SP SSC-A"  transforms:value="-0.2268465211" />
         <transforms:coefficient data-type:parameter="Violet E 525_50-A"  transforms:value="0.000017847" />
         <transforms:coefficient data-type:parameter="Violet F 431_28-A"  transforms:value="-0.0031095446" />
         <transforms:coefficient data-type:parameter="YellowGreen A 780_60-A"  transforms:value="0.0198304208" />
         <transforms:coefficient data-type:parameter="YellowGreen E 586_15-A"  transforms:value="-0.0000560156" />
       </transforms:spillover>
       <transforms:spillover data-type:parameter="SP SSC-A"  userProvidedCompInfix="Comp-SP SSC-A" >
         <transforms:coefficient data-type:parameter="Blue C 530_30-A"  transforms:value="-0.5279105116" />
         <transforms:coefficient data-type:parameter="Red C 670_30-A"  transforms:value="0.0070445344" />
         <transforms:coefficient data-type:parameter="SP SSC-A"  transforms:value="1" />
         <transforms:coefficient data-type:parameter="Violet E 525_50-A"  transforms:value="-0.005996688" />
         <transforms:coefficient data-type:parameter="Violet F 431_28-A"  transforms:value="-0.1556474031" />
         <transforms:coefficient data-type:parameter="YellowGreen A 780_60-A"  transforms:value="0.0021786716" />
         <transforms:coefficient data-type:parameter="YellowGreen E 586_15-A"  transforms:value="0.0009829552" />
       </transforms:spillover>
       <transforms:spillover data-type:parameter="Violet E 525_50-A"  userProvidedCompInfix="Comp-Violet E 525_50-A" >
         <transforms:coefficient data-type:parameter="Blue C 530_30-A"  transforms:value="-25.1737208569" />
         <transforms:coefficient data-type:parameter="Red C 670_30-A"  transforms:value="19.7831836814" />
         <transforms:coefficient data-type:parameter="SP SSC-A"  transforms:value="35563.1277563474" />
         <transforms:coefficient data-type:parameter="Violet E 525_50-A"  transforms:value="1" />
         <transforms:coefficient data-type:parameter="Violet F 431_28-A"  transforms:value="156.1490409239" />
         <transforms:coefficient data-type:parameter="YellowGreen A 780_60-A"  transforms:value="1.1618369898" />
         <transforms:coefficient data-type:parameter="YellowGreen E 586_15-A"  transforms:value="11.8049622111" />
       </transforms:spillover>
       <transforms:spillover data-type:parameter="Violet F 431_28-A"  userProvidedCompInfix="Comp-Violet F 431_28-A" >
         <transforms:coefficient data-type:parameter="Blue C 530_30-A"  transforms:value="0.0000185295" />
         <transforms:coefficient data-type:parameter="Red C 670_30-A"  transforms:value="-0.0001116989" />
         <transforms:coefficient data-type:parameter="SP SSC-A"  transforms:value="-0.0321022779" />
         <transforms:coefficient data-type:parameter="Violet E 525_50-A"  transforms:value="0.0058014622" />
         <transforms:coefficient data-type:parameter="Violet F 431_28-A"  transforms:value="1" />
         <transforms:coefficient data-type:parameter="YellowGreen A 780_60-A"  transforms:value="-0.000024788" />
         <transforms:coefficient data-type:parameter="YellowGreen E 586_15-A"  transforms:value="-0.0000453518" />
       </transforms:spillover>
       <transforms:spillover data-type:parameter="YellowGreen A 780_60-A"  userProvidedCompInfix="Comp-YellowGreen A 780_60-A" >
         <transforms:coefficient data-type:parameter="Blue C 530_30-A"  transforms:value="0.0018233153" />
         <transforms:coefficient data-type:parameter="Red C 670_30-A"  transforms:value="0.0011545232" />
         <transforms:coefficient data-type:parameter="SP SSC-A"  transforms:value="-0.0246274062" />
         <transforms:coefficient data-type:parameter="Violet E 525_50-A"  transforms:value="0.0000235226" />
         <transforms:coefficient data-type:parameter="Violet F 431_28-A"  transforms:value="-0.000555884" />
         <transforms:coefficient data-type:parameter="YellowGreen A 780_60-A"  transforms:value="1" />
         <transforms:coefficient data-type:parameter="YellowGreen E 586_15-A"  transforms:value="0.035042376" />
       </transforms:spillover>
       <transforms:spillover data-type:parameter="YellowGreen E 586_15-A"  userProvidedCompInfix="Comp-YellowGreen E 586_15-A" >
         <transforms:coefficient data-type:parameter="Blue C 530_30-A"  transforms:value="0.9026961021" />
         <transforms:coefficient data-type:parameter="Red C 670_30-A"  transforms:value="0.003912856" />
         <transforms:coefficient data-type:parameter="SP SSC-A"  transforms:value="0" />
         <transforms:coefficient data-type:parameter="Violet E 525_50-A"  transforms:value="0.006131089" />
         <transforms:coefficient data-type:parameter="Violet F 431_28-A"  transforms:value="0.438618305" />
         <transforms:coefficient data-type:parameter="YellowGreen A 780_60-A"  transforms:value="0.0056556983" />
         <transforms:coefficient data-type:parameter="YellowGreen E 586_15-A"  transforms:value="1" />
       </transforms:spillover>
     </transforms:spilloverMatrix>
     <transforms:spilloverMatrix spectral="0"  prefix="Comp-"  name="Compensation-1"  editable="0"  color="#00ccff"  version="FlowJo-10.7.1"  status="FINALIZED"  transforms:id="6fa8acdc-6976-4e84-911f-8edb8c6a8136"  suffix="" >
       <data-type:parameters>
         <data-type:parameter data-type:name="Blue C 530_30-A"  userProvidedCompInfix="Comp-Blue C 530_30-A" />
         <data-type:parameter data-type:name="Red C 670_30-A"  userProvidedCompInfix="Comp-Red C 670_30-A" />
         <data-type:parameter data-type:name="SP SSC-A"  userProvidedCompInfix="Comp-SP SSC-A" />
         <data-type:parameter data-type:name="Violet E 525_50-A"  userProvidedCompInfix="Comp-Violet E 525_50-A" />
         <data-type:parameter data-type:name="Violet F 431_28-A"  userProvidedCompInfix="Comp-Violet F 431_28-A" />
         <data-type:parameter data-type:name="YellowGreen A 780_60-A"  userProvidedCompInfix="Comp-YellowGreen A 780_60-A" />
         <data-type:parameter data-type:name="YellowGreen E 586_15-A"  userProvidedCompInfix="Comp-YellowGreen E 586_15-A" />
       </data-type:parameters>
       <transforms:spillover data-type:parameter="Blue C 530_30-A"  userProvidedCompInfix="Comp-Blue C 530_30-A" >
         <transforms:coefficient data-type:parameter="Blue C 530_30-A"  transforms:value="1" />
         <transforms:coefficient data-type:parameter="Red C 670_30-A"  transforms:value="-0.0201835195" />
         <transforms:coefficient data-type:parameter="SP SSC-A"  transforms:value="28.2496890307" />
         <transforms:coefficient data-type:parameter="Violet E 525_50-A"  transforms:value="-0.0043031384" />
         <transforms:coefficient data-type:parameter="Violet F 431_28-A"  transforms:value="0.5246958378" />
         <transforms:coefficient data-type:parameter="YellowGreen A 780_60-A"  transforms:value="-0.0052985156" />
         <transforms:coefficient data-type:parameter="YellowGreen E 586_15-A"  transforms:value="0.4558063134" />
       </transforms:spillover>
       <transforms:spillover data-type:parameter="Red C 670_30-A"  userProvidedCompInfix="Comp-Red C 670_30-A" >
         <transforms:coefficient data-type:parameter="Blue C 530_30-A"  transforms:value="-0.0007324421" />
         <transforms:coefficient data-type:parameter="Red C 670_30-A"  transforms:value="1" />
         <transforms:coefficient data-type:parameter="SP SSC-A"  transforms:value="0.723366531" />
         <transforms:coefficient data-type:parameter="Violet E 525_50-A"  transforms:value="-0.0002723229" />
         <transforms:coefficient data-type:parameter="Violet F 431_28-A"  transforms:value="-0.0024007424" />
         <transforms:coefficient data-type:parameter="YellowGreen A 780_60-A"  transforms:value="0.0196829461" />
         <transforms:coefficient data-type:parameter="YellowGreen E 586_15-A"  transforms:value="-0.0007903806" />
       </transforms:spillover>
       <transforms:spillover data-type:parameter="SP SSC-A"  userProvidedCompInfix="Comp-SP SSC-A" >
         <transforms:coefficient data-type:parameter="Blue C 530_30-A"  transforms:value="0.0380987048" />
         <transforms:coefficient data-type:parameter="Red C 670_30-A"  transforms:value="-0.0007213311" />
         <transforms:coefficient data-type:parameter="SP SSC-A"  transforms:value="1" />
         <transforms:coefficient data-type:parameter="Violet E 525_50-A"  transforms:value="0.0000440877" />
         <transforms:coefficient data-type:parameter="Violet F 431_28-A"  transforms:value="0.0125803874" />
         <transforms:coefficient data-type:parameter="YellowGreen A 780_60-A"  transforms:value="-0.0003662699" />
         <transforms:coefficient data-type:parameter="YellowGreen E 586_15-A"  transforms:value="-0.00101305" />
       </transforms:spillover>
       <transforms:spillover data-type:parameter="Violet E 525_50-A"  userProvidedCompInfix="Comp-Violet E 525_50-A" >
         <transforms:coefficient data-type:parameter="Blue C 530_30-A"  transforms:value="0.2409983117" />
         <transforms:coefficient data-type:parameter="Red C 670_30-A"  transforms:value="0.6835490107" />
         <transforms:coefficient data-type:parameter="SP SSC-A"  transforms:value="-143.2553367246" />
         <transforms:coefficient data-type:parameter="Violet E 525_50-A"  transforms:value="1" />
         <transforms:coefficient data-type:parameter="Violet F 431_28-A"  transforms:value="1.1777199559" />
         <transforms:coefficient data-type:parameter="YellowGreen A 780_60-A"  transforms:value="0.0172271689" />
         <transforms:coefficient data-type:parameter="YellowGreen E 586_15-A"  transforms:value="0.4245213879" />
       </transforms:spillover>
       <transforms:spillover data-type:parameter="Violet F 431_28-A"  userProvidedCompInfix="Comp-Violet F 431_28-A" >
         <transforms:coefficient data-type:parameter="Blue C 530_30-A"  transforms:value="-0.000010947" />
         <transforms:coefficient data-type:parameter="Red C 670_30-A"  transforms:value="-0.0001180344" />
         <transforms:coefficient data-type:parameter="SP SSC-A"  transforms:value="0.0078533065" />
         <transforms:coefficient data-type:parameter="Violet E 525_50-A"  transforms:value="0.0057884896" />
         <transforms:coefficient data-type:parameter="Violet F 431_28-A"  transforms:value="1" />
         <transforms:coefficient data-type:parameter="YellowGreen A 780_60-A"  transforms:value="-0.0000342105" />
         <transforms:coefficient data-type:parameter="YellowGreen E 586_15-A"  transforms:value="-0.0000836792" />
       </transforms:spillover>
       <transforms:spillover data-type:parameter="YellowGreen A 780_60-A"  userProvidedCompInfix="Comp-YellowGreen A 780_60-A" >
         <transforms:coefficient data-type:parameter="Blue C 530_30-A"  transforms:value="0.0017627136" />
         <transforms:coefficient data-type:parameter="Red C 670_30-A"  transforms:value="0.0011281019" />
         <transforms:coefficient data-type:parameter="SP SSC-A"  transforms:value="0.0664042348" />
         <transforms:coefficient data-type:parameter="Violet E 525_50-A"  transforms:value="-0.0000079792" />
         <transforms:coefficient data-type:parameter="Violet F 431_28-A"  transforms:value="-0.0004535821" />
         <transforms:coefficient data-type:parameter="YellowGreen A 780_60-A"  transforms:value="1" />
         <transforms:coefficient data-type:parameter="YellowGreen E 586_15-A"  transforms:value="0.0349590527" />
       </transforms:spillover>
       <transforms:spillover data-type:parameter="YellowGreen E 586_15-A"  userProvidedCompInfix="Comp-YellowGreen E 586_15-A" >
         <transforms:coefficient data-type:parameter="Blue C 530_30-A"  transforms:value="0.9048099918" />
         <transforms:coefficient data-type:parameter="Red C 670_30-A"  transforms:value="-0.0011031524" />
         <transforms:coefficient data-type:parameter="SP SSC-A"  transforms:value="25.5606009001" />
         <transforms:coefficient data-type:parameter="Violet E 525_50-A"  transforms:value="-0.0010030726" />
         <transforms:coefficient data-type:parameter="Violet F 431_28-A"  transforms:value="0.4842579312" />
         <transforms:coefficient data-type:parameter="YellowGreen A 780_60-A"  transforms:value="0.0019696198" />
         <transforms:coefficient data-type:parameter="YellowGreen E 586_15-A"  transforms:value="1" />
       </transforms:spillover>
     </transforms:spilloverMatrix>
     <transforms:spilloverMatrix spectral="0"  prefix="Comp-"  name="Compensation-2"  editable="0"  color="#ff9933"  version="FlowJo-10.7.1"  status="FINALIZED"  transforms:id="65323c8e-4d2b-48da-b33b-da244886c875"  suffix="" >
       <data-type:parameters>
         <data-type:parameter data-type:name="Blue C 530_30-A"  userProvidedCompInfix="Comp-Blue C 530_30-A" />
         <data-type:parameter data-type:name="Red C 670_30-A"  userProvidedCompInfix="Comp-Red C 670_30-A" />
         <data-type:parameter data-type:name="SP SSC-A"  userProvidedCompInfix="Comp-SP SSC-A" />
         <data-type:parameter data-type:name="Violet E 525_50-A"  userProvidedCompInfix="Comp-Violet E 525_50-A" />
         <data-type:parameter data-type:name="Violet F 431_28-A"  userProvidedCompInfix="Comp-Violet F 431_28-A" />
         <data-type:parameter data-type:name="YellowGreen A 780_60-A"  userProvidedCompInfix="Comp-YellowGreen A 780_60-A" />
         <data-type:parameter data-type:name="YellowGreen E 586_15-A"  userProvidedCompInfix="Comp-YellowGreen E 586_15-A" />
       </data-type:parameters>
       <transforms:spillover data-type:parameter="Blue C 530_30-A"  userProvidedCompInfix="Comp-Blue C 530_30-A" >
         <transforms:coefficient data-type:parameter="Blue C 530_30-A"  transforms:value="1" />
         <transforms:coefficient data-type:parameter="Red C 670_30-A"  transforms:value="-0.0095461765" />
         <transforms:coefficient data-type:parameter="SP SSC-A"  transforms:value="-6.6687567866" />
         <transforms:coefficient data-type:parameter="Violet E 525_50-A"  transforms:value="0.0100863303" />
         <transforms:coefficient data-type:parameter="Violet F 431_28-A"  transforms:value="0.4664329784" />
         <transforms:coefficient data-type:parameter="YellowGreen A 780_60-A"  transforms:value="0.006145762" />
         <transforms:coefficient data-type:parameter="YellowGreen E 586_15-A"  transforms:value="0.4266024913" />
       </transforms:spillover>
       <transforms:spillover data-type:parameter="Red C 670_30-A"  userProvidedCompInfix="Comp-Red C 670_30-A" >
         <transforms:coefficient data-type:parameter="Blue C 530_30-A"  transforms:value="-0.0006762687" />
         <transforms:coefficient data-type:parameter="Red C 670_30-A"  transforms:value="1" />
         <transforms:coefficient data-type:parameter="SP SSC-A"  transforms:value="0.6098097811" />
         <transforms:coefficient data-type:parameter="Violet E 525_50-A"  transforms:value="-0.0002349032" />
         <transforms:coefficient data-type:parameter="Violet F 431_28-A"  transforms:value="0" />
         <transforms:coefficient data-type:parameter="YellowGreen A 780_60-A"  transforms:value="0.0196697464" />
         <transforms:coefficient data-type:parameter="YellowGreen E 586_15-A"  transforms:value="-0.0006098913" />
       </transforms:spillover>
       <transforms:spillover data-type:parameter="SP SSC-A"  userProvidedCompInfix="Comp-SP SSC-A" >
         <transforms:coefficient data-type:parameter="Blue C 530_30-A"  transforms:value="-0.0056331122" />
         <transforms:coefficient data-type:parameter="Red C 670_30-A"  transforms:value="0.0000061971" />
         <transforms:coefficient data-type:parameter="SP SSC-A"  transforms:value="1" />
         <transforms:coefficient data-type:parameter="Violet E 525_50-A"  transforms:value="-0.0000456488" />
         <transforms:coefficient data-type:parameter="Violet F 431_28-A"  transforms:value="-0.0050241847" />
         <transforms:coefficient data-type:parameter="YellowGreen A 780_60-A"  transforms:value="0.0000149639" />
         <transforms:coefficient data-type:parameter="YellowGreen E 586_15-A"  transforms:value="0.0003001355" />
       </transforms:spillover>
       <transforms:spillover data-type:parameter="Violet E 525_50-A"  userProvidedCompInfix="Comp-Violet E 525_50-A" >
         <transforms:coefficient data-type:parameter="Blue C 530_30-A"  transforms:value="0.2010167695" />
         <transforms:coefficient data-type:parameter="Red C 670_30-A"  transforms:value="0.4866433755" />
         <transforms:coefficient data-type:parameter="SP SSC-A"  transforms:value="-82.1331424606" />
         <transforms:coefficient data-type:parameter="Violet E 525_50-A"  transforms:value="1" />
         <transforms:coefficient data-type:parameter="Violet F 431_28-A"  transforms:value="0" />
         <transforms:coefficient data-type:parameter="YellowGreen A 780_60-A"  transforms:value="0.0053973856" />
         <transforms:coefficient data-type:parameter="YellowGreen E 586_15-A"  transforms:value="0.2497758234" />
       </transforms:spillover>
       <transforms:spillover data-type:parameter="Violet F 431_28-A"  userProvidedCompInfix="Comp-Violet F 431_28-A" >
         <transforms:coefficient data-type:parameter="Blue C 530_30-A"  transforms:value="-0.0000161354" />
         <transforms:coefficient data-type:parameter="Red C 670_30-A"  transforms:value="-0.0001134114" />
         <transforms:coefficient data-type:parameter="SP SSC-A"  transforms:value="0.0078395686" />
         <transforms:coefficient data-type:parameter="Violet E 525_50-A"  transforms:value="0.0057762637" />
         <transforms:coefficient data-type:parameter="Violet F 431_28-A"  transforms:value="1" />
         <transforms:coefficient data-type:parameter="YellowGreen A 780_60-A"  transforms:value="-0.0000324768" />
         <transforms:coefficient data-type:parameter="YellowGreen E 586_15-A"  transforms:value="-0.0000757617" />
       </transforms:spillover>
       <transforms:spillover data-type:parameter="YellowGreen A 780_60-A"  userProvidedCompInfix="Comp-YellowGreen A 780_60-A" >
         <transforms:coefficient data-type:parameter="Blue C 530_30-A"  transforms:value="0.0017292591" />
         <transforms:coefficient data-type:parameter="Red C 670_30-A"  transforms:value="0.0011580647" />
         <transforms:coefficient data-type:parameter="SP SSC-A"  transforms:value="0.0662021973" />
         <transforms:coefficient data-type:parameter="Violet E 525_50-A"  transforms:value="-0.0000038003" />
         <transforms:coefficient data-type:parameter="Violet F 431_28-A"  transforms:value="0" />
         <transforms:coefficient data-type:parameter="YellowGreen A 780_60-A"  transforms:value="1" />
         <transforms:coefficient data-type:parameter="YellowGreen E 586_15-A"  transforms:value="0.0349532098" />
       </transforms:spillover>
       <transforms:spillover data-type:parameter="YellowGreen E 586_15-A"  userProvidedCompInfix="Comp-YellowGreen E 586_15-A" >
         <transforms:coefficient data-type:parameter="Blue C 530_30-A"  transforms:value="1.3039378958" />
         <transforms:coefficient data-type:parameter="Red C 670_30-A"  transforms:value="-0.0245589709" />
         <transforms:coefficient data-type:parameter="SP SSC-A"  transforms:value="6.5423599562" />
         <transforms:coefficient data-type:parameter="Violet E 525_50-A"  transforms:value="0.0079192306" />
         <transforms:coefficient data-type:parameter="Violet F 431_28-A"  transforms:value="1.1999687997" />
         <transforms:coefficient data-type:parameter="YellowGreen A 780_60-A"  transforms:value="0.0007097714" />
         <transforms:coefficient data-type:parameter="YellowGreen E 586_15-A"  transforms:value="1" />
       </transforms:spillover>
     </transforms:spilloverMatrix>
     <transforms:spilloverMatrix spectral="0"  prefix="Comp-"  name="Compensation-3"  editable="0"  color="#66ff33"  version="FlowJo-10.7.1"  status="FINALIZED"  transforms:id="42b9831d-75d7-47e0-9e0b-fc09fed43fce"  suffix="" >
       <data-type:parameters>
         <data-type:parameter data-type:name="Blue C 530_30-A"  userProvidedCompInfix="Comp-Blue C 530_30-A" />
         <data-type:parameter data-type:name="Red C 670_30-A"  userProvidedCompInfix="Comp-Red C 670_30-A" />
         <data-type:parameter data-type:name="SP SSC-A"  userProvidedCompInfix="Comp-SP SSC-A" />
         <data-type:parameter data-type:name="Violet E 525_50-A"  userProvidedCompInfix="Comp-Violet E 525_50-A" />
         <data-type:parameter data-type:name="Violet F 431_28-A"  userProvidedCompInfix="Comp-Violet F 431_28-A" />
         <data-type:parameter data-type:name="YellowGreen A 780_60-A"  userProvidedCompInfix="Comp-YellowGreen A 780_60-A" />
         <data-type:parameter data-type:name="YellowGreen E 586_15-A"  userProvidedCompInfix="Comp-YellowGreen E 586_15-A" />
       </data-type:parameters>
       <transforms:spillover data-type:parameter="Blue C 530_30-A"  userProvidedCompInfix="Comp-Blue C 530_30-A" >
         <transforms:coefficient data-type:parameter="Blue C 530_30-A"  transforms:value="1" />
         <transforms:coefficient data-type:parameter="Red C 670_30-A"  transforms:value="0" />
         <transforms:coefficient data-type:parameter="SP SSC-A"  transforms:value="5.0539766249" />
         <transforms:coefficient data-type:parameter="Violet E 525_50-A"  transforms:value="0.005276576" />
         <transforms:coefficient data-type:parameter="Violet F 431_28-A"  transforms:value="0.3173561087" />
         <transforms:coefficient data-type:parameter="YellowGreen A 780_60-A"  transforms:value="0.0038792129" />
         <transforms:coefficient data-type:parameter="YellowGreen E 586_15-A"  transforms:value="0.4508371408" />
       </transforms:spillover>
       <transforms:spillover data-type:parameter="Red C 670_30-A"  userProvidedCompInfix="Comp-Red C 670_30-A" >
         <transforms:coefficient data-type:parameter="Blue C 530_30-A"  transforms:value="-0.0007401904" />
         <transforms:coefficient data-type:parameter="Red C 670_30-A"  transforms:value="1" />
         <transforms:coefficient data-type:parameter="SP SSC-A"  transforms:value="0.7207653012" />
         <transforms:coefficient data-type:parameter="Violet E 525_50-A"  transforms:value="-0.0002701691" />
         <transforms:coefficient data-type:parameter="Violet F 431_28-A"  transforms:value="-0.0020607017" />
         <transforms:coefficient data-type:parameter="YellowGreen A 780_60-A"  transforms:value="0.0196541279" />
         <transforms:coefficient data-type:parameter="YellowGreen E 586_15-A"  transforms:value="-0.0008334841" />
       </transforms:spillover>
       <transforms:spillover data-type:parameter="SP SSC-A"  userProvidedCompInfix="Comp-SP SSC-A" >
         <transforms:coefficient data-type:parameter="Blue C 530_30-A"  transforms:value="-0.0056934285" />
         <transforms:coefficient data-type:parameter="Red C 670_30-A"  transforms:value="0.0000251299" />
         <transforms:coefficient data-type:parameter="SP SSC-A"  transforms:value="1" />
         <transforms:coefficient data-type:parameter="Violet E 525_50-A"  transforms:value="-0.0000398088" />
         <transforms:coefficient data-type:parameter="Violet F 431_28-A"  transforms:value="-0.0016201633" />
         <transforms:coefficient data-type:parameter="YellowGreen A 780_60-A"  transforms:value="0.0000180999" />
         <transforms:coefficient data-type:parameter="YellowGreen E 586_15-A"  transforms:value="0.0003151901" />
       </transforms:spillover>
       <transforms:spillover data-type:parameter="Violet E 525_50-A"  userProvidedCompInfix="Comp-Violet E 525_50-A" >
         <transforms:coefficient data-type:parameter="Blue C 530_30-A"  transforms:value="0.17831165" />
         <transforms:coefficient data-type:parameter="Red C 670_30-A"  transforms:value="0.5100104604" />
         <transforms:coefficient data-type:parameter="SP SSC-A"  transforms:value="-65.6879366549" />
         <transforms:coefficient data-type:parameter="Violet E 525_50-A"  transforms:value="1" />
         <transforms:coefficient data-type:parameter="Violet F 431_28-A"  transforms:value="1.0010517954" />
         <transforms:coefficient data-type:parameter="YellowGreen A 780_60-A"  transforms:value="0.0054039728" />
         <transforms:coefficient data-type:parameter="YellowGreen E 586_15-A"  transforms:value="0.2673795071" />
       </transforms:spillover>
       <transforms:spillover data-type:parameter="Violet F 431_28-A"  userProvidedCompInfix="Comp-Violet F 431_28-A" >
         <transforms:coefficient data-type:parameter="Blue C 530_30-A"  transforms:value="-0.0000109916" />
         <transforms:coefficient data-type:parameter="Red C 670_30-A"  transforms:value="-0.0001188236" />
         <transforms:coefficient data-type:parameter="SP SSC-A"  transforms:value="0.0130729319" />
         <transforms:coefficient data-type:parameter="Violet E 525_50-A"  transforms:value="0.0057874225" />
         <transforms:coefficient data-type:parameter="Violet F 431_28-A"  transforms:value="1" />
         <transforms:coefficient data-type:parameter="YellowGreen A 780_60-A"  transforms:value="-0.0000324869" />
         <transforms:coefficient data-type:parameter="YellowGreen E 586_15-A"  transforms:value="-0.0000814356" />
       </transforms:spillover>
       <transforms:spillover data-type:parameter="YellowGreen A 780_60-A"  userProvidedCompInfix="Comp-YellowGreen A 780_60-A" >
         <transforms:coefficient data-type:parameter="Blue C 530_30-A"  transforms:value="0.0017621653" />
         <transforms:coefficient data-type:parameter="Red C 670_30-A"  transforms:value="0.0011232864" />
         <transforms:coefficient data-type:parameter="SP SSC-A"  transforms:value="0.0905518556" />
         <transforms:coefficient data-type:parameter="Violet E 525_50-A"  transforms:value="-0.0000077414" />
         <transforms:coefficient data-type:parameter="Violet F 431_28-A"  transforms:value="-0.0004149927" />
         <transforms:coefficient data-type:parameter="YellowGreen A 780_60-A"  transforms:value="1" />
         <transforms:coefficient data-type:parameter="YellowGreen E 586_15-A"  transforms:value="0.0350835668" />
       </transforms:spillover>
       <transforms:spillover data-type:parameter="YellowGreen E 586_15-A"  userProvidedCompInfix="Comp-YellowGreen E 586_15-A" >
         <transforms:coefficient data-type:parameter="Blue C 530_30-A"  transforms:value="1.2339381172" />
         <transforms:coefficient data-type:parameter="Red C 670_30-A"  transforms:value="-0.0100845792" />
         <transforms:coefficient data-type:parameter="SP SSC-A"  transforms:value="25.7458603653" />
         <transforms:coefficient data-type:parameter="Violet E 525_50-A"  transforms:value="0.0007231358" />
         <transforms:coefficient data-type:parameter="Violet F 431_28-A"  transforms:value="0.7140653827" />
         <transforms:coefficient data-type:parameter="YellowGreen A 780_60-A"  transforms:value="-0.000690838" />
         <transforms:coefficient data-type:parameter="YellowGreen E 586_15-A"  transforms:value="1" />
       </transforms:spillover>
     </transforms:spilloverMatrix>
   </Matrices>
   <Cytometers>
     <Cytometer name="GENERIC"  cyt="FACSymphonyA1"  useFCS3="1"  extraNegs="0"  widthBasis="-10"  linMin="0"  logMin="1"  linMax="10000"  logMax="10000"  linearRescale="1"  logRescale="1"  linFromKW="1"  logFromKW="1"  useGain="0"  useTransform="0"  transformType="LOG"  manufacturer=""  serialnumber=""  homepage="workspaces-and-samples/flowjo-and-your-cytometer/ws-instrumentation/"  icon="generic.png" >
       <LinParams>
         <Param>time</Param>
       </LinParams>
       <LogParams/>
       <FilterParams/>
       <TransformStore>
         <MatrixID matrixId="65323c8e-4d2b-48da-b33b-da244886c875" >
           <Transforms>
             <transforms:linear transforms:minRange="0"  transforms:maxRange="262144"  gain="1" >
               <data-type:parameter data-type:name="FSC-W" />
             </transforms:linear>
             <transforms:log transforms:offset="1"  transforms:decades="5.418539922" >
               <data-type:parameter data-type:name="Violet E 525_50-A" />
             </transforms:log>
             <transforms:log transforms:offset="1"  transforms:decades="5.418539922" >
               <data-type:parameter data-type:name="Red C 670_30-A" />
             </transforms:log>
             <transforms:log transforms:offset="1"  transforms:decades="5.418539922" >
               <data-type:parameter data-type:name="YellowGreen A 780_60-A" />
             </transforms:log>
             <transforms:linear transforms:minRange="0"  transforms:maxRange="262144"  gain="1" >
               <data-type:parameter data-type:name="SSC-H" />
             </transforms:linear>
             <transforms:log transforms:offset="1"  transforms:decades="6.8390423297" >
               <data-type:parameter data-type:name="FSC-A" />
             </transforms:log>
             <transforms:log transforms:offset="1"  transforms:decades="6.918539922" >
               <data-type:parameter data-type:name="SSC-A" />
             </transforms:log>
             <transforms:log transforms:offset="1"  transforms:decades="5.418539922" >
               <data-type:parameter data-type:name="Blue C 530_30-A" />
             </transforms:log>
             <transforms:log transforms:offset="1"  transforms:decades="5.418539922" >
               <data-type:parameter data-type:name="Violet F 431_28-A" />
             </transforms:log>
             <transforms:linear transforms:minRange="0"  transforms:maxRange="262144"  gain="1" >
               <data-type:parameter data-type:name="FSC-H" />
             </transforms:linear>
             <transforms:log transforms:offset="1"  transforms:decades="5.418539922" >
               <data-type:parameter data-type:name="SP SSC-A" />
             </transforms:log>
             <transforms:linear transforms:minRange="0"  transforms:maxRange="262144"  gain="1" >
               <data-type:parameter data-type:name="SSC-W" />
             </transforms:linear>
             <transforms:log transforms:offset="1"  transforms:decades="5.418539922" >
               <data-type:parameter data-type:name="YellowGreen E 586_15-A" />
             </transforms:log>
           </Transforms>
         </MatrixID>
         <MatrixID matrixId="e9149ffa-02b2-4f0a-ba8c-7476ab50cbe4" >
           <Transforms>
             <transforms:log transforms:offset="1"  transforms:decades="5.418539922" >
               <data-type:parameter data-type:name="Violet E 525_50-A" />
             </transforms:log>
             <transforms:log transforms:offset="1"  transforms:decades="5.418539922" >
               <data-type:parameter data-type:name="Red C 670_30-A" />
             </transforms:log>
             <transforms:log transforms:offset="1"  transforms:decades="5.418539922" >
               <data-type:parameter data-type:name="YellowGreen A 780_60-A" />
             </transforms:log>
             <transforms:log transforms:offset="1"  transforms:decades="5.418539922" >
               <data-type:parameter data-type:name="YellowGreen E 586_15-A" />
             </transforms:log>
             <transforms:log transforms:offset="1"  transforms:decades="5.418539922" >
               <data-type:parameter data-type:name="Blue C 530_30-A" />
             </transforms:log>
             <transforms:log transforms:offset="1"  transforms:decades="5.418539922" >
               <data-type:parameter data-type:name="Violet F 431_28-A" />
             </transforms:log>
           </Transforms>
         </MatrixID>
         <MatrixID matrixId="ad18201b-1c1b-4f85-9303-889d14fffc85" >
           <Transforms>
             <transforms:log transforms:offset="0.001"  transforms:decades="7.418539922" >
               <data-type:parameter data-type:name="Violet E 525_50-A" />
             </transforms:log>
             <transforms:linear transforms:minRange="0"  transforms:maxRange="262144"  gain="1" >
               <data-type:parameter data-type:name="FSC-W" />
             </transforms:linear>
             <transforms:log transforms:offset="1"  transforms:decades="5.918539922" >
               <data-type:parameter data-type:name="Red C 670_30-A" />
             </transforms:log>
             <transforms:log transforms:offset="1"  transforms:decades="5.418539922" >
               <data-type:parameter data-type:name="YellowGreen A 780_60-A" />
             </transforms:log>
             <transforms:linear transforms:minRange="0"  transforms:maxRange="262144"  gain="1" >
               <data-type:parameter data-type:name="SSC-H" />
             </transforms:linear>
             <transforms:linear transforms:minRange="379.32498944"  transforms:maxRange="380346.30508544"  gain="1" >
               <data-type:parameter data-type:name="FSC-A" />
             </transforms:linear>
             <transforms:logicle transforms:length="256"  transforms:T="26214400.000000007"  transforms:A="0.8"  transforms:W="0"  transforms:M="6.418539922" >
               <data-type:parameter data-type:name="Blue C 530_30-A" />
             </transforms:logicle>
             <transforms:logicle transforms:length="256"  transforms:T="82897211.49471799"  transforms:A="0.3"  transforms:W="0.7"  transforms:M="6.918539922" >
               <data-type:parameter data-type:name="Violet F 431_28-A" />
             </transforms:logicle>
             <transforms:linear transforms:minRange="-29127.1111111111"  transforms:maxRange="595238.3833429334"  gain="1" >
               <data-type:parameter data-type:name="SSC-A" />
             </transforms:linear>
             <transforms:linear transforms:minRange="0"  transforms:maxRange="262144"  gain="1" >
               <data-type:parameter data-type:name="FSC-H" />
             </transforms:linear>
             <transforms:log transforms:offset="1"  transforms:decades="5.418539922" >
               <data-type:parameter data-type:name="SP SSC-A" />
             </transforms:log>
             <transforms:linear transforms:minRange="0"  transforms:maxRange="262144"  gain="1" >
               <data-type:parameter data-type:name="SSC-W" />
             </transforms:linear>
             <transforms:log transforms:offset="1"  transforms:decades="9.918539922" >
               <data-type:parameter data-type:name="YellowGreen E 586_15-A" />
             </transforms:log>
           </Transforms>
         </MatrixID>
         <MatrixID matrixId="42b9831d-75d7-47e0-9e0b-fc09fed43fce" >
           <Transforms>
             <transforms:linear transforms:minRange="0"  transforms:maxRange="262144"  gain="1" >
               <data-type:parameter data-type:name="FSC-W" />
             </transforms:linear>
             <transforms:log transforms:offset="1"  transforms:decades="5.418539922" >
               <data-type:parameter data-type:name="Violet E 525_50-A" />
             </transforms:log>
             <transforms:log transforms:offset="1"  transforms:decades="5.418539922" >
               <data-type:parameter data-type:name="Red C 670_30-A" />
             </transforms:log>
             <transforms:log transforms:offset="1"  transforms:decades="5.418539922" >
               <data-type:parameter data-type:name="YellowGreen A 780_60-A" />
             </transforms:log>
             <transforms:linear transforms:minRange="0"  transforms:maxRange="262144"  gain="1" >
               <data-type:parameter data-type:name="SSC-H" />
             </transforms:linear>
             <transforms:log transforms:offset="100"  transforms:decades="6.918539922" >
               <data-type:parameter data-type:name="FSC-A" />
             </transforms:log>
             <transforms:log transforms:offset="1"  transforms:decades="5.418539922" >
               <data-type:parameter data-type:name="Blue C 530_30-A" />
             </transforms:log>
             <transforms:linear transforms:minRange="0"  transforms:maxRange="262144"  gain="1" >
               <data-type:parameter data-type:name="SSC-A" />
             </transforms:linear>
             <transforms:fasinh transforms:length="256"  transforms:maxRange="26214400.00000001"  transforms:T="26214400.00000001"  transforms:A="0.5"  transforms:M="7.418539922"  transforms:W="-26214400.00000001" >
               <data-type:parameter data-type:name="Violet F 431_28-A" />
             </transforms:fasinh>
             <transforms:linear transforms:minRange="0"  transforms:maxRange="262144"  gain="1" >
               <data-type:parameter data-type:name="FSC-H" />
             </transforms:linear>
             <transforms:log transforms:offset="1"  transforms:decades="5.418539922" >
               <data-type:parameter data-type:name="SP SSC-A" />
             </transforms:log>
             <transforms:linear transforms:minRange="0"  transforms:maxRange="262144"  gain="1" >
               <data-type:parameter data-type:name="SSC-W" />
             </transforms:linear>
             <transforms:log transforms:offset="1"  transforms:decades="5.418539922" >
               <data-type:parameter data-type:name="YellowGreen E 586_15-A" />
             </transforms:log>
           </Transforms>
         </MatrixID>
         <MatrixID matrixId="6fa8acdc-6976-4e84-911f-8edb8c6a8136" >
           <Transforms>
             <transforms:log transforms:offset="1"  transforms:decades="5" >
               <data-type:parameter data-type:name="Violet E 525_50-A" />
             </transforms:log>
             <transforms:linear transforms:minRange="0"  transforms:maxRange="262144"  gain="1" >
               <data-type:parameter data-type:name="FSC-W" />
             </transforms:linear>
             <transforms:log transforms:offset="1"  transforms:decades="5.418539922" >
               <data-type:parameter data-type:name="Red C 670_30-A" />
             </transforms:log>
             <transforms:log transforms:offset="1"  transforms:decades="5.418539922" >
               <data-type:parameter data-type:name="YellowGreen A 780_60-A" />
             </transforms:log>
             <transforms:linear transforms:minRange="0"  transforms:maxRange="262144"  gain="1" >
               <data-type:parameter data-type:name="SSC-H" />
             </transforms:linear>
             <transforms:log transforms:offset="1"  transforms:decades="5.418539922" >
               <data-type:parameter data-type:name="FSC-A" />
             </transforms:log>
             <transforms:biex transforms:length="256"  transforms:maxRange="26214400"  transforms:neg="0.9"  transforms:width="-63.095734448"  transforms:pos="6.418539922" >
               <data-type:parameter data-type:name="Blue C 530_30-A" />
             </transforms:biex>
             <transforms:linear transforms:minRange="0"  transforms:maxRange="262144"  gain="1" >
               <data-type:parameter data-type:name="SSC-A" />
             </transforms:linear>
             <transforms:fasinh transforms:length="256"  transforms:maxRange="1598497.455534552"  transforms:T="1598497.455534552"  transforms:A="0.5"  transforms:M="1.2"  transforms:W="-15.8489319246" >
               <data-type:parameter data-type:name="Violet F 431_28-A" />
             </transforms:fasinh>
             <transforms:linear transforms:minRange="0"  transforms:maxRange="262144"  gain="1" >
               <data-type:parameter data-type:name="FSC-H" />
             </transforms:linear>
             <transforms:log transforms:offset="1"  transforms:decades="5.418539922" >
               <data-type:parameter data-type:name="SP SSC-A" />
             </transforms:log>
             <transforms:linear transforms:minRange="0"  transforms:maxRange="262144"  gain="1" >
               <data-type:parameter data-type:name="SSC-W" />
             </transforms:linear>
             <transforms:log transforms:offset="1"  transforms:decades="9.418539922" >
               <data-type:parameter data-type:name="YellowGreen E 586_15-A" />
             </transforms:log>
           </Transforms>
         </MatrixID>
       </TransformStore>
     </Cytometer>
   </Cytometers>
   <Groups>
     <GroupNode name="All Samples"  annotation=""  owningGroup="All Samples"  expanded="1"  sortPriority="10"  count="-1" >
       <Graph smoothing="0"  backColor="#ffffff"  foreColor="#000000"  type="Pseudocolor"  fast="1" >
         <Axis dimension="x"  name=""  label=""  auto="auto" />
         <Axis dimension="y"  name=""  label=""  auto="auto" />
         <GraphSettings level="5%"  smoothingHighResolution="1"  contourHighResolution="1"  histogramSmoothingCount="0"  graphResolution="256"  showOutliers="0"  drawLargeDots="0"  dotsToDraw="8000"  tint="le.chartfill.tinted.40"  lineWeight="le.lineweight.normal"  lineStyle="le.linestyle.solid" />
         <GraphEnvironment showGrid="0"  showAxes="tnlTNL"  showGates="1"  showFreqOnPlots="1"  showGateNameOnPlots="1"  showMedians="0"  showUncomped="0"  addEventParam="0"  lastYAxisName="" >
           <TextTraits font="SansSerif"  size="11"  name="Labels"  style="plain"  color="#000000"  background="#00ffffff"  just="left" />
           <TextTraits font="SansSerif"  size="11"  name="LayoutGates"  style="plain"  color="#000000"  background="#00ffffff"  just="left" />
           <TextTraits font="SansSerif"  size="9"  name="Numbers"  style="plain"  color="#000000"  background="#00ffffff"  just="left" />
           <TextTraits font="SansSerif"  size="9"  name="Legend"  style="plain"  color="#000000"  background="#00ffffff"  just="left" />
         </GraphEnvironment>
       </Graph>
       <Group name="All Samples"  live="1"  role="ws.group.dlog.test"  key=""  synchronized="0"  foreground="#000000"  fontStyle="bold" >
         <Criteria/>
         <SampleRefs>
           <SampleRef sampleID="9" />
           <SampleRef sampleID="10" />
           <SampleRef sampleID="6" />
           <SampleRef sampleID="12" />
           <SampleRef sampleID="16" />
           <SampleRef sampleID="15" />
           <SampleRef sampleID="13" />
           <SampleRef sampleID="19" />
           <SampleRef sampleID="17" />
           <SampleRef sampleID="11" />
           <SampleRef sampleID="1" />
           <SampleRef sampleID="18" />
           <SampleRef sampleID="14" />
           <SampleRef sampleID="8" />
           <SampleRef sampleID="5" />
           <SampleRef sampleID="2" />
           <SampleRef sampleID="7" />
           <SampleRef sampleID="4" />
           <SampleRef sampleID="3" />
         </SampleRefs>
         <Keywords/>
       </Group>
     </GroupNode>
     <GroupNode name="Compensation"  annotation=""  owningGroup="Compensation"  expanded="1"  sortPriority="10"  count="-1" >
       <Graph smoothing="0"  backColor="#ffffff"  foreColor="#000000"  type="Pseudocolor"  fast="1" >
         <Axis dimension="x"  name=""  label=""  auto="auto" />
         <Axis dimension="y"  name=""  label=""  auto="auto" />
         <GraphSettings level="5%"  smoothingHighResolution="1"  contourHighResolution="1"  histogramSmoothingCount="0"  graphResolution="256"  showOutliers="0"  drawLargeDots="0"  dotsToDraw="8000"  tint="le.chartfill.tinted.40"  lineWeight="le.lineweight.normal"  lineStyle="le.linestyle.solid" />
         <GraphEnvironment showGrid="0"  showAxes="tnlTNL"  showGates="1"  showFreqOnPlots="1"  showGateNameOnPlots="1"  showMedians="0"  showUncomped="0"  addEventParam="0"  lastYAxisName="" >
           <TextTraits font="SansSerif"  size="11"  name="Labels"  style="plain"  color="#000000"  background="#00ffffff"  just="left" />
           <TextTraits font="SansSerif"  size="11"  name="LayoutGates"  style="plain"  color="#000000"  background="#00ffffff"  just="left" />
           <TextTraits font="SansSerif"  size="9"  name="Numbers"  style="plain"  color="#000000"  background="#00ffffff"  just="left" />
           <TextTraits font="SansSerif"  size="9"  name="Legend"  style="plain"  color="#000000"  background="#00ffffff"  just="left" />
         </GraphEnvironment>
       </Graph>
       <Subpopulations>
         <Compensation name="Compensation"  annotation=""  owningGroup="Compensation"  expanded="1"  sortPriority="7"  compensationGroup="Compensation"  color="#66ff33"  status="FINALIZED" >
           <WindowPosition x="399"  y="479"  width="1096"  height="863" />
           <ParameterList>
             <Parameter parameterName="Blue C 530_30-A"  userProvidedCompInfix=""  negativeSample="6"  negativeGate="Size"  positiveSample="13"  positiveGate="Size/Blue C 530_30-A+"  negativeEdited="1"  positiveEdited="1"  displayed="1"  positiveMedian="303.203033447"  positiveCV="38.580547333"  negativeMedian="7.983771324"  negativeCV="408.652313232"  separationIndex="0.7224216102" />
             <Parameter parameterName="Red C 670_30-A"  userProvidedCompInfix=""  negativeSample="6"  negativeGate="Size"  positiveSample="10"  positiveGate="Size/Red C 670_30-A+"  negativeEdited="1"  positiveEdited="1"  displayed="1"  positiveMedian="4589.312988281"  positiveCV="27.326875687"  negativeMedian="55.915473938"  negativeCV="123.481636047"  separationIndex="36.7131312758" />
             <Parameter parameterName="SP SSC-A"  userProvidedCompInfix=""  negativeSample="6"  negativeGate="Size"  positiveSample="9"  positiveGate="Size/SP SSC-A+"  negativeEdited="1"  positiveEdited="1"  displayed="1"  positiveMedian="53946.3671875"  positiveCV="12.407422066"  negativeMedian="80892.0859375"  negativeCV="39.634925842"  separationIndex="-679.8478407003" />
             <Parameter parameterName="Violet E 525_50-A"  userProvidedCompInfix=""  negativeSample="6"  negativeGate="Size/Violet E 525_50-A-"  positiveSample="6"  positiveGate="Size/Violet E 525_50-A+"  negativeEdited="1"  positiveEdited="1"  displayed="1"  positiveMedian="16.333763123"  positiveCV="44.887775421"  negativeMedian="1"  negativeCV="0"  separationIndex="NaN" />
             <Parameter parameterName="Violet F 431_28-A"  userProvidedCompInfix=""  negativeSample="6"  negativeGate="Size"  positiveSample="16"  positiveGate="Size/Violet F 431_28-A+"  negativeEdited="1"  positiveEdited="1"  displayed="1"  positiveMedian="95354.671875"  positiveCV="13.337680817"  negativeMedian="388.049804688"  negativeCV="19.390087128"  separationIndex="4897.6892905848" />
             <Parameter parameterName="YellowGreen A 780_60-A"  userProvidedCompInfix=""  negativeSample="6"  negativeGate="Size"  positiveSample="15"  positiveGate="Size/YellowGreen A 780_60-A+"  negativeEdited="1"  positiveEdited="1"  displayed="1"  positiveMedian="41767.65234375"  positiveCV="11.565576553"  negativeMedian="4.462075233"  negativeCV="577.286193848"  separationIndex="72.3439962943" />
             <Parameter parameterName="YellowGreen E 586_15-A"  userProvidedCompInfix=""  negativeSample="6"  negativeGate="Size"  positiveSample="13"  positiveGate="Size/YellowGreen E 586_15-A+"  negativeEdited="1"  positiveEdited="1"  displayed="1"  positiveMedian="147.751724243"  positiveCV="74.167686462"  negativeMedian="30.778429031"  negativeCV="223.080749512"  separationIndex="0.5243540533" />
           </ParameterList>
           <transforms:spilloverMatrix spectral="0"  prefix="Comp-"  name="Compensation-3"  editable="0"  color="#66ff33"  version="FlowJo-10.7.1"  status="FINALIZED"  transforms:id="664a2b5b-2211-44a4-9938-5f096e1fd3fc"  suffix="" >
             <data-type:parameters>
               <data-type:parameter data-type:name="Blue C 530_30-A"  userProvidedCompInfix="Comp-Blue C 530_30-A" />
               <data-type:parameter data-type:name="Red C 670_30-A"  userProvidedCompInfix="Comp-Red C 670_30-A" />
               <data-type:parameter data-type:name="SP SSC-A"  userProvidedCompInfix="Comp-SP SSC-A" />
               <data-type:parameter data-type:name="Violet E 525_50-A"  userProvidedCompInfix="Comp-Violet E 525_50-A" />
               <data-type:parameter data-type:name="Violet F 431_28-A"  userProvidedCompInfix="Comp-Violet F 431_28-A" />
               <data-type:parameter data-type:name="YellowGreen A 780_60-A"  userProvidedCompInfix="Comp-YellowGreen A 780_60-A" />
               <data-type:parameter data-type:name="YellowGreen E 586_15-A"  userProvidedCompInfix="Comp-YellowGreen E 586_15-A" />
             </data-type:parameters>
             <transforms:spillover data-type:parameter="Blue C 530_30-A"  userProvidedCompInfix="Comp-Blue C 530_30-A" >
               <transforms:coefficient data-type:parameter="Blue C 530_30-A"  transforms:value="1" />
               <transforms:coefficient data-type:parameter="Red C 670_30-A"  transforms:value="0" />
               <transforms:coefficient data-type:parameter="SP SSC-A"  transforms:value="5.0539766249" />
               <transforms:coefficient data-type:parameter="Violet E 525_50-A"  transforms:value="0.005276576" />
               <transforms:coefficient data-type:parameter="Violet F 431_28-A"  transforms:value="0.3173561087" />
               <transforms:coefficient data-type:parameter="YellowGreen A 780_60-A"  transforms:value="0.0038792129" />
               <transforms:coefficient data-type:parameter="YellowGreen E 586_15-A"  transforms:value="0.4508371408" />
             </transforms:spillover>
             <transforms:spillover data-type:parameter="Red C 670_30-A"  userProvidedCompInfix="Comp-Red C 670_30-A" >
               <transforms:coefficient data-type:parameter="Blue C 530_30-A"  transforms:value="-0.0007401904" />
               <transforms:coefficient data-type:parameter="Red C 670_30-A"  transforms:value="1" />
               <transforms:coefficient data-type:parameter="SP SSC-A"  transforms:value="0.7207653012" />
               <transforms:coefficient data-type:parameter="Violet E 525_50-A"  transforms:value="-0.0002701691" />
               <transforms:coefficient data-type:parameter="Violet F 431_28-A"  transforms:value="-0.0020607017" />
               <transforms:coefficient data-type:parameter="YellowGreen A 780_60-A"  transforms:value="0.0196541279" />
               <transforms:coefficient data-type:parameter="YellowGreen E 586_15-A"  transforms:value="-0.0008334841" />
             </transforms:spillover>
             <transforms:spillover data-type:parameter="SP SSC-A"  userProvidedCompInfix="Comp-SP SSC-A" >
               <transforms:coefficient data-type:parameter="Blue C 530_30-A"  transforms:value="-0.0056934285" />
               <transforms:coefficient data-type:parameter="Red C 670_30-A"  transforms:value="0.0000251299" />
               <transforms:coefficient data-type:parameter="SP SSC-A"  transforms:value="1" />
               <transforms:coefficient data-type:parameter="Violet E 525_50-A"  transforms:value="-0.0000398088" />
               <transforms:coefficient data-type:parameter="Violet F 431_28-A"  transforms:value="-0.0016201633" />
               <transforms:coefficient data-type:parameter="YellowGreen A 780_60-A"  transforms:value="0.0000180999" />
               <transforms:coefficient data-type:parameter="YellowGreen E 586_15-A"  transforms:value="0.0003151901" />
             </transforms:spillover>
             <transforms:spillover data-type:parameter="Violet E 525_50-A"  userProvidedCompInfix="Comp-Violet E 525_50-A" >
               <transforms:coefficient data-type:parameter="Blue C 530_30-A"  transforms:value="0.17831165" />
               <transforms:coefficient data-type:parameter="Red C 670_30-A"  transforms:value="0.5100104604" />
               <transforms:coefficient data-type:parameter="SP SSC-A"  transforms:value="-65.6879366549" />
               <transforms:coefficient data-type:parameter="Violet E 525_50-A"  transforms:value="1" />
               <transforms:coefficient data-type:parameter="Violet F 431_28-A"  transforms:value="1.0010517954" />
               <transforms:coefficient data-type:parameter="YellowGreen A 780_60-A"  transforms:value="0.0054039728" />
               <transforms:coefficient data-type:parameter="YellowGreen E 586_15-A"  transforms:value="0.2673795071" />
             </transforms:spillover>
             <transforms:spillover data-type:parameter="Violet F 431_28-A"  userProvidedCompInfix="Comp-Violet F 431_28-A" >
               <transforms:coefficient data-type:parameter="Blue C 530_30-A"  transforms:value="-0.0000109916" />
               <transforms:coefficient data-type:parameter="Red C 670_30-A"  transforms:value="-0.0001188236" />
               <transforms:coefficient data-type:parameter="SP SSC-A"  transforms:value="0.0130729319" />
               <transforms:coefficient data-type:parameter="Violet E 525_50-A"  transforms:value="0.0057874225" />
               <transforms:coefficient data-type:parameter="Violet F 431_28-A"  transforms:value="1" />
               <transforms:coefficient data-type:parameter="YellowGreen A 780_60-A"  transforms:value="-0.0000324869" />
               <transforms:coefficient data-type:parameter="YellowGreen E 586_15-A"  transforms:value="-0.0000814356" />
             </transforms:spillover>
             <transforms:spillover data-type:parameter="YellowGreen A 780_60-A"  userProvidedCompInfix="Comp-YellowGreen A 780_60-A" >
               <transforms:coefficient data-type:parameter="Blue C 530_30-A"  transforms:value="0.0017621653" />
               <transforms:coefficient data-type:parameter="Red C 670_30-A"  transforms:value="0.0011232864" />
               <transforms:coefficient data-type:parameter="SP SSC-A"  transforms:value="0.0905518556" />
               <transforms:coefficient data-type:parameter="Violet E 525_50-A"  transforms:value="-0.0000077414" />
               <transforms:coefficient data-type:parameter="Violet F 431_28-A"  transforms:value="-0.0004149927" />
               <transforms:coefficient data-type:parameter="YellowGreen A 780_60-A"  transforms:value="1" />
               <transforms:coefficient data-type:parameter="YellowGreen E 586_15-A"  transforms:value="0.0350835668" />
             </transforms:spillover>
             <transforms:spillover data-type:parameter="YellowGreen E 586_15-A"  userProvidedCompInfix="Comp-YellowGreen E 586_15-A" >
               <transforms:coefficient data-type:parameter="Blue C 530_30-A"  transforms:value="1.2339381172" />
               <transforms:coefficient data-type:parameter="Red C 670_30-A"  transforms:value="-0.0100845792" />
               <transforms:coefficient data-type:parameter="SP SSC-A"  transforms:value="25.7458603653" />
               <transforms:coefficient data-type:parameter="Violet E 525_50-A"  transforms:value="0.0007231358" />
               <transforms:coefficient data-type:parameter="Violet F 431_28-A"  transforms:value="0.7140653827" />
               <transforms:coefficient data-type:parameter="YellowGreen A 780_60-A"  transforms:value="-0.000690838" />
               <transforms:coefficient data-type:parameter="YellowGreen E 586_15-A"  transforms:value="1" />
             </transforms:spillover>
           </transforms:spilloverMatrix>
         </Compensation>
       </Subpopulations>
       <Group name="Compensation"  live="1"  role="ws.group.dlog.compensation"  key=""  synchronized="0"  foreground="#bc1900"  fontStyle="bold" >
         <Criteria>
           <Criterion connector="And"  keyword="$FIL"  function="Contains"  value="comp" />
           <Criterion connector="Or"  keyword="$FIL"  function="Contains"  value="unstained" />
         </Criteria>
         <SampleRefs>
           <SampleRef sampleID="9" />
           <SampleRef sampleID="10" />
           <SampleRef sampleID="6" />
           <SampleRef sampleID="12" />
           <SampleRef sampleID="16" />
           <SampleRef sampleID="15" />
           <SampleRef sampleID="13" />
         </SampleRefs>
         <Keywords/>
       </Group>
     </GroupNode>
     <GroupNode name="SEM 083023 8wk tamx -1y harvesting"  annotation=""  owningGroup="SEM 083023 8wk tamx -1y harvesting"  expanded="1"  sortPriority="10"  count="-1" >
       <Graph smoothing="0"  backColor="#ffffff"  foreColor="#000000"  type="Pseudocolor"  fast="1" >
         <Axis dimension="x"  name=""  label=""  auto="auto" />
         <Axis dimension="y"  name=""  label=""  auto="auto" />
         <GraphSettings level="5%"  smoothingHighResolution="1"  contourHighResolution="1"  histogramSmoothingCount="0"  graphResolution="256"  showOutliers="0"  drawLargeDots="0"  dotsToDraw="8000"  tint="le.chartfill.tinted.40"  lineWeight="le.lineweight.normal"  lineStyle="le.linestyle.solid" />
         <GraphEnvironment showGrid="0"  showAxes="tnlTNL"  showGates="1"  showFreqOnPlots="1"  showGateNameOnPlots="1"  showMedians="0"  showUncomped="0"  addEventParam="0"  lastYAxisName="" >
           <TextTraits font="SansSerif"  size="11"  name="Labels"  style="plain"  color="#000000"  background="#00ffffff"  just="left" />
           <TextTraits font="SansSerif"  size="11"  name="LayoutGates"  style="plain"  color="#000000"  background="#00ffffff"  just="left" />
           <TextTraits font="SansSerif"  size="9"  name="Numbers"  style="plain"  color="#000000"  background="#00ffffff"  just="left" />
           <TextTraits font="SansSerif"  size="9"  name="Legend"  style="plain"  color="#000000"  background="#00ffffff"  just="left" />
         </GraphEnvironment>
       </Graph>
       <Subpopulations>
         <Population name="Lymphocytes"  annotation=""  owningGroup="SEM 083023 8wk tamx -1y harvesting"  expanded="1"  sortPriority="10"  count="695969" >
           <Graph smoothing="0"  backColor="#ffffff"  foreColor="#000000"  heatMapStatParameter="Comp-Blue C 530_30-A"  type="Pseudocolor"  fast="1" >
             <Axis dimension="x"  name="Comp-Violet E 525_50-A"  label=""  auto="auto" />
             <Axis dimension="y"  name="SSC-A"  label=""  auto="auto" />
             <GraphSettings level="5%"  smoothingHighResolution="1"  contourHighResolution="1"  histogramSmoothingCount="0"  graphResolution="256"  showOutliers="0"  drawLargeDots="0"  dotsToDraw="8000"  tint="le.chartfill.tinted.40"  lineWeight="le.lineweight.normal"  lineStyle="le.linestyle.solid" />
             <GraphEnvironment showGrid="0"  showAxes="tnlTNL"  showGates="1"  showFreqOnPlots="1"  showGateNameOnPlots="1"  showMedians="0"  showUncomped="0"  addEventParam="0"  lastYAxisName="" >
               <TextTraits font="SansSerif"  size="11"  name="Labels"  style="plain"  color="#000000"  background="#00ffffff"  just="left" />
               <TextTraits font="SansSerif"  size="11"  name="LayoutGates"  style="plain"  color="#000000"  background="#00ffffff"  just="left" />
               <TextTraits font="SansSerif"  size="9"  name="Numbers"  style="plain"  color="#000000"  background="#00ffffff"  just="left" />
               <TextTraits font="SansSerif"  size="9"  name="Legend"  style="plain"  color="#000000"  background="#00ffffff"  just="left" />
               <WindowPosition x="898"  y="111"  width="708"  height="730"  displayed="1"  panelState="---" />
             </GraphEnvironment>
           </Graph>
           <Gate gating:id="ID1681718378" >
             <gating:PolygonGate eventsInside="1"  annoOffsetX="0"  annoOffsetY="0"  tint="#000000"  isTinted="0"  lineWeight="Normal"  userDefined="1"  quadId="-1"  gateResolution="256" >
               <gating:dimension>
                 <data-type:fcs-dimension data-type:name="FSC-A" />
               </gating:dimension>
               <gating:dimension>
                 <data-type:fcs-dimension data-type:name="SSC-A" />
               </gating:dimension>
               <gating:vertex>
                 <gating:coordinate data-type:value="53162.0699300699" />
                 <gating:coordinate data-type:value="176303.395465995" />
               </gating:vertex>
               <gating:vertex>
                 <gating:coordinate data-type:value="5957.8181818182" />
                 <gating:coordinate data-type:value="65370.9219143577" />
               </gating:vertex>
               <gating:vertex>
                 <gating:coordinate data-type:value="2291.4685314685" />
                 <gating:coordinate data-type:value="13866.5591939547" />
               </gating:vertex>
               <gating:vertex>
                 <gating:coordinate data-type:value="10999.048951049" />
                 <gating:coordinate data-type:value="1320.6246851385" />
               </gating:vertex>
               <gating:vertex>
                 <gating:coordinate data-type:value="65994.2937062937" />
                 <gating:coordinate data-type:value="39618.7405541562" />
               </gating:vertex>
               <gating:vertex>
                 <gating:coordinate data-type:value="67827.4685314685" />
                 <gating:coordinate data-type:value="114894.3476070529" />
               </gating:vertex>
             </gating:PolygonGate>
           </Gate>
           <Subpopulations>
             <Population name="LIVE_DEAD, SSC-A subset"  annotation=""  owningGroup="SEM 083023 8wk tamx -1y harvesting"  expanded="1"  sortPriority="10"  count="555509" >
               <Graph smoothing="0"  backColor="#ffffff"  foreColor="#000000"  heatMapStatParameter="Comp-Blue C 530_30-A"  type="Pseudocolor"  fast="1" >
                 <Axis dimension="x"  name="SSC-A"  label=""  auto="auto" />
                 <Axis dimension="y"  name="Comp-Red C 670_30-A"  label=""  auto="auto" />
                 <GraphSettings level="5%"  smoothingHighResolution="1"  contourHighResolution="1"  histogramSmoothingCount="0"  graphResolution="256"  showOutliers="0"  drawLargeDots="0"  dotsToDraw="8000"  tint="le.chartfill.tinted.40"  lineWeight="le.lineweight.normal"  lineStyle="le.linestyle.solid" />
                 <GraphEnvironment showGrid="0"  showAxes="tnlTNL"  showGates="1"  showFreqOnPlots="1"  showGateNameOnPlots="1"  showMedians="0"  showUncomped="0"  addEventParam="0"  lastYAxisName="" >
                   <TextTraits font="SansSerif"  size="11"  name="Labels"  style="plain"  color="#000000"  background="#00ffffff"  just="left" />
                   <TextTraits font="SansSerif"  size="11"  name="LayoutGates"  style="plain"  color="#000000"  background="#00ffffff"  just="left" />
                   <TextTraits font="SansSerif"  size="9"  name="Numbers"  style="plain"  color="#000000"  background="#00ffffff"  just="left" />
                   <TextTraits font="SansSerif"  size="9"  name="Legend"  style="plain"  color="#000000"  background="#00ffffff"  just="left" />
                   <WindowPosition x="930"  y="183"  width="708"  height="730"  displayed="1"  panelState="---" />
                 </GraphEnvironment>
               </Graph>
               <Gate gating:id="ID360820385"  gating:parent_id="ID1681718378" >
                 <gating:RectangleGate eventsInside="1"  annoOffsetX="0"  annoOffsetY="0"  tint="#000000"  isTinted="0"  lineWeight="Normal"  userDefined="1"  percentX="0"  percentY="0" >
                   <gating:dimension gating:min="8.479129054143531"  gating:max="902.7494451159259" >
                     <data-type:fcs-dimension data-type:name="Comp-Violet E 525_50-A" />
                   </gating:dimension>
                   <gating:dimension gating:min="1320.624685138539"  gating:max="186868.39294710328" >
                     <data-type:fcs-dimension data-type:name="SSC-A" />
                   </gating:dimension>
                 </gating:RectangleGate>
               </Gate>
               <Subpopulations>
                 <Population name="SSC-A, CD45 subset"  annotation=""  owningGroup="SEM 083023 8wk tamx -1y harvesting"  expanded="1"  sortPriority="10"  count="145474" >
                   <Graph smoothing="0"  backColor="#ffffff"  foreColor="#000000"  heatMapStatParameter="Comp-Blue C 530_30-A"  type="Pseudocolor"  fast="1" >
                     <Axis dimension="x"  name="Comp-Blue C 530_30-A"  label=""  auto="auto" />
                     <Axis dimension="y"  name="Comp-Violet F 431_28-A"  label=""  auto="auto" />
                     <GraphSettings level="5%"  smoothingHighResolution="1"  contourHighResolution="1"  histogramSmoothingCount="0"  graphResolution="256"  showOutliers="0"  drawLargeDots="0"  dotsToDraw="8000"  tint="le.chartfill.tinted.40"  lineWeight="le.lineweight.normal"  lineStyle="le.linestyle.solid" />
                     <GraphEnvironment showGrid="0"  showAxes="tnlTNL"  showGates="1"  showFreqOnPlots="1"  showGateNameOnPlots="1"  showMedians="0"  showUncomped="0"  addEventParam="0"  lastYAxisName="" >
                       <TextTraits font="SansSerif"  size="11"  name="Labels"  style="plain"  color="#000000"  background="#00ffffff"  just="left" />
                       <TextTraits font="SansSerif"  size="11"  name="LayoutGates"  style="plain"  color="#000000"  background="#00ffffff"  just="left" />
                       <TextTraits font="SansSerif"  size="9"  name="Numbers"  style="plain"  color="#000000"  background="#00ffffff"  just="left" />
                       <TextTraits font="SansSerif"  size="9"  name="Legend"  style="plain"  color="#000000"  background="#00ffffff"  just="left" />
                       <WindowPosition x="863"  y="249"  width="708"  height="844"  displayed="1"  panelState="+--" />
                     </GraphEnvironment>
                   </Graph>
                   <Gate gating:id="ID346676318"  gating:parent_id="ID360820385" >
                     <gating:RectangleGate eventsInside="1"  annoOffsetX="0"  annoOffsetY="0"  tint="#000000"  isTinted="0"  lineWeight="Normal"  userDefined="1"  percentX="0"  percentY="0" >
                       <gating:dimension gating:min="1833.1748251748252"  gating:max="177817.95804195805" >
                         <data-type:fcs-dimension data-type:name="SSC-A" />
                       </gating:dimension>
                       <gating:dimension gating:min="2.336228456440234"  gating:max="833.345406905684" >
                         <data-type:fcs-dimension data-type:name="Comp-Red C 670_30-A" />
                       </gating:dimension>
                     </gating:RectangleGate>
                   </Gate>
                   <Subpopulations>
                     <Population name="EGFP, CD326 subset"  annotation=""  owningGroup="SEM 083023 8wk tamx -1y harvesting"  expanded="1"  sortPriority="10"  count="8175" >
                       <Graph smoothing="0"  backColor="#ffffff"  foreColor="#000000"  heatMapStatParameter="Comp-Blue C 530_30-A"  type="Pseudocolor"  fast="1" >
                         <Axis dimension="x"  name="Comp-Blue C 530_30-A"  label=""  auto="auto" />
                         <Axis dimension="y"  name="Comp-YellowGreen E 586_15-A"  label=""  auto="auto" />
                         <GraphSettings level="5%"  smoothingHighResolution="1"  contourHighResolution="1"  histogramSmoothingCount="0"  graphResolution="256"  showOutliers="0"  drawLargeDots="0"  dotsToDraw="8000"  tint="le.chartfill.tinted.40"  lineWeight="le.lineweight.normal"  lineStyle="le.linestyle.solid" />
                         <GraphEnvironment showGrid="0"  showAxes="tnlTNL"  showGates="1"  showFreqOnPlots="1"  showGateNameOnPlots="1"  showMedians="0"  showUncomped="0"  addEventParam="0"  lastYAxisName="" >
                           <TextTraits font="SansSerif"  size="11"  name="Labels"  style="plain"  color="#000000"  background="#00ffffff"  just="left" />
                           <TextTraits font="SansSerif"  size="11"  name="LayoutGates"  style="plain"  color="#000000"  background="#00ffffff"  just="left" />
                           <TextTraits font="SansSerif"  size="9"  name="Numbers"  style="plain"  color="#000000"  background="#00ffffff"  just="left" />
                           <TextTraits font="SansSerif"  size="9"  name="Legend"  style="plain"  color="#000000"  background="#00ffffff"  just="left" />
                           <WindowPosition x="839"  y="243"  width="708"  height="844"  displayed="1"  panelState="+--" />
                         </GraphEnvironment>
                       </Graph>
                       <Gate gating:id="ID1395617058"  gating:parent_id="ID346676318" >
                         <gating:RectangleGate eventsInside="1"  annoOffsetX="0"  annoOffsetY="0"  tint="#000000"  isTinted="0"  lineWeight="Normal"  userDefined="1"  percentX="0"  percentY="0" >
                           <gating:dimension gating:min="665.1898651472333"  gating:max="67797.809864618" >
                             <data-type:fcs-dimension data-type:name="Comp-Blue C 530_30-A" />
                           </gating:dimension>
                           <gating:dimension gating:min="2041.572773704089"  gating:max="716601.9117569578" >
                             <data-type:fcs-dimension data-type:name="Comp-Violet F 431_28-A" />
                           </gating:dimension>
                         </gating:RectangleGate>
                       </Gate>
                       <Subpopulations>
                         <Population name="Q1: EGFP- , HOPX+"  annotation=""  owningGroup="SEM 083023 8wk tamx -1y harvesting"  expanded="1"  sortPriority="10"  count="171" >
                           <Graph smoothing="0"  backColor="#ffffff"  foreColor="#000000"  heatMapStatParameter="Comp-Blue C 530_30-A"  type="Pseudocolor"  fast="1" >
                             <Axis dimension="x"  name="Comp-Blue C 530_30-A"  label=""  auto="auto" />
                             <Axis dimension="y"  name="Comp-YellowGreen E 586_15-A"  label=""  auto="auto" />
                             <GraphSettings level="5%"  smoothingHighResolution="1"  contourHighResolution="1"  histogramSmoothingCount="0"  graphResolution="256"  showOutliers="0"  drawLargeDots="0"  dotsToDraw="8000"  tint="le.chartfill.tinted.40"  lineWeight="le.lineweight.normal"  lineStyle="le.linestyle.solid" />
                             <GraphEnvironment showGrid="0"  showAxes="tnlTNL"  showGates="1"  showFreqOnPlots="1"  showGateNameOnPlots="1"  showMedians="0"  showUncomped="0"  addEventParam="0"  lastYAxisName="" >
                               <TextTraits font="SansSerif"  size="11"  name="Labels"  style="plain"  color="#000000"  background="#00ffffff"  just="left" />
                               <TextTraits font="SansSerif"  size="11"  name="LayoutGates"  style="plain"  color="#000000"  background="#00ffffff"  just="left" />
                               <TextTraits font="SansSerif"  size="9"  name="Numbers"  style="plain"  color="#000000"  background="#00ffffff"  just="left" />
                               <TextTraits font="SansSerif"  size="9"  name="Legend"  style="plain"  color="#000000"  background="#00ffffff"  just="left" />
                               <WindowPosition x="196"  y="37"  width="708"  height="844"  displayed="1"  panelState="+--" />
                             </GraphEnvironment>
                           </Graph>
                           <Gate gating:id="ID1198081726"  gating:parent_id="ID1395617058" >
                             <gating:RectangleGate eventsInside="1"  annoOffsetX="0"  annoOffsetY="0"  tint="#000000"  isTinted="0"  lineWeight="Normal"  userDefined="1"  percentX="0"  percentY="0" >
                               <gating:dimension gating:max="985.0519106517721" >
                                 <data-type:fcs-dimension data-type:name="Comp-Blue C 530_30-A" />
                               </gating:dimension>
                               <gating:dimension gating:min="1024.0000000000002" >
                                 <data-type:fcs-dimension data-type:name="Comp-YellowGreen E 586_15-A" />
                               </gating:dimension>
                             </gating:RectangleGate>
                           </Gate>
                         </Population>
                         <Population name="Q2: EGFP+ , HOPX+"  annotation=""  owningGroup="SEM 083023 8wk tamx -1y harvesting"  expanded="1"  sortPriority="10"  count="3856" >
                           <Graph smoothing="0"  backColor="#ffffff"  foreColor="#000000"  heatMapStatParameter="Comp-Blue C 530_30-A"  type="Pseudocolor"  fast="1" >
                             <Axis dimension="x"  name="Comp-Blue C 530_30-A"  label=""  auto="auto" />
                             <Axis dimension="y"  name="Comp-YellowGreen E 586_15-A"  label=""  auto="auto" />
                             <GraphSettings level="5%"  smoothingHighResolution="1"  contourHighResolution="1"  histogramSmoothingCount="0"  graphResolution="256"  showOutliers="0"  drawLargeDots="0"  dotsToDraw="8000"  tint="le.chartfill.tinted.40"  lineWeight="le.lineweight.normal"  lineStyle="le.linestyle.solid" />
                             <GraphEnvironment showGrid="0"  showAxes="tnlTNL"  showGates="1"  showFreqOnPlots="1"  showGateNameOnPlots="1"  showMedians="0"  showUncomped="0"  addEventParam="0"  lastYAxisName="" >
                               <TextTraits font="SansSerif"  size="11"  name="Labels"  style="plain"  color="#000000"  background="#00ffffff"  just="left" />
                               <TextTraits font="SansSerif"  size="11"  name="LayoutGates"  style="plain"  color="#000000"  background="#00ffffff"  just="left" />
                               <TextTraits font="SansSerif"  size="9"  name="Numbers"  style="plain"  color="#000000"  background="#00ffffff"  just="left" />
                               <TextTraits font="SansSerif"  size="9"  name="Legend"  style="plain"  color="#000000"  background="#00ffffff"  just="left" />
                               <WindowPosition x="196"  y="37"  width="708"  height="844"  displayed="1"  panelState="+--" />
                             </GraphEnvironment>
                           </Graph>
                           <Gate gating:id="ID1914895514"  gating:parent_id="ID1395617058" >
                             <gating:RectangleGate eventsInside="1"  annoOffsetX="0"  annoOffsetY="0"  tint="#000000"  isTinted="0"  lineWeight="Normal"  userDefined="1"  percentX="0"  percentY="0" >
                               <gating:dimension gating:min="985.0519106517721" >
                                 <data-type:fcs-dimension data-type:name="Comp-Blue C 530_30-A" />
                               </gating:dimension>
                               <gating:dimension gating:min="1024.0000000000002" >
                                 <data-type:fcs-dimension data-type:name="Comp-YellowGreen E 586_15-A" />
                               </gating:dimension>
                             </gating:RectangleGate>
                           </Gate>
                         </Population>
                         <Population name="Q3: EGFP+ , HOPX-"  annotation=""  owningGroup="SEM 083023 8wk tamx -1y harvesting"  expanded="1"  sortPriority="10"  count="4129" >
                           <Graph smoothing="0"  backColor="#ffffff"  foreColor="#000000"  heatMapStatParameter="Comp-Blue C 530_30-A"  type="Pseudocolor"  fast="1" >
                             <Axis dimension="x"  name="Comp-Blue C 530_30-A"  label=""  auto="auto" />
                             <Axis dimension="y"  name="Comp-YellowGreen E 586_15-A"  label=""  auto="auto" />
                             <GraphSettings level="5%"  smoothingHighResolution="1"  contourHighResolution="1"  histogramSmoothingCount="0"  graphResolution="256"  showOutliers="0"  drawLargeDots="0"  dotsToDraw="8000"  tint="le.chartfill.tinted.40"  lineWeight="le.lineweight.normal"  lineStyle="le.linestyle.solid" />
                             <GraphEnvironment showGrid="0"  showAxes="tnlTNL"  showGates="1"  showFreqOnPlots="1"  showGateNameOnPlots="1"  showMedians="0"  showUncomped="0"  addEventParam="0"  lastYAxisName="" >
                               <TextTraits font="SansSerif"  size="11"  name="Labels"  style="plain"  color="#000000"  background="#00ffffff"  just="left" />
                               <TextTraits font="SansSerif"  size="11"  name="LayoutGates"  style="plain"  color="#000000"  background="#00ffffff"  just="left" />
                               <TextTraits font="SansSerif"  size="9"  name="Numbers"  style="plain"  color="#000000"  background="#00ffffff"  just="left" />
                               <TextTraits font="SansSerif"  size="9"  name="Legend"  style="plain"  color="#000000"  background="#00ffffff"  just="left" />
                               <WindowPosition x="196"  y="37"  width="708"  height="844"  displayed="1"  panelState="+--" />
                             </GraphEnvironment>
                           </Graph>
                           <Gate gating:id="ID1715113384"  gating:parent_id="ID1395617058" >
                             <gating:RectangleGate eventsInside="1"  annoOffsetX="0"  annoOffsetY="0"  tint="#000000"  isTinted="0"  lineWeight="Normal"  userDefined="1"  percentX="0"  percentY="0" >
                               <gating:dimension gating:min="985.0519106517721" >
                                 <data-type:fcs-dimension data-type:name="Comp-Blue C 530_30-A" />
                               </gating:dimension>
                               <gating:dimension gating:max="1024.0000000000002" >
                                 <data-type:fcs-dimension data-type:name="Comp-YellowGreen E 586_15-A" />
                               </gating:dimension>
                             </gating:RectangleGate>
                           </Gate>
                         </Population>
                         <Population name="Q4: EGFP- , HOPX-"  annotation=""  owningGroup="SEM 083023 8wk tamx -1y harvesting"  expanded="1"  sortPriority="10"  count="19" >
                           <Graph smoothing="0"  backColor="#ffffff"  foreColor="#000000"  heatMapStatParameter="Comp-Blue C 530_30-A"  type="Pseudocolor"  fast="1" >
                             <Axis dimension="x"  name="Comp-Blue C 530_30-A"  label=""  auto="auto" />
                             <Axis dimension="y"  name="Comp-YellowGreen E 586_15-A"  label=""  auto="auto" />
                             <GraphSettings level="5%"  smoothingHighResolution="1"  contourHighResolution="1"  histogramSmoothingCount="0"  graphResolution="256"  showOutliers="0"  drawLargeDots="0"  dotsToDraw="8000"  tint="le.chartfill.tinted.40"  lineWeight="le.lineweight.normal"  lineStyle="le.linestyle.solid" />
                             <GraphEnvironment showGrid="0"  showAxes="tnlTNL"  showGates="1"  showFreqOnPlots="1"  showGateNameOnPlots="1"  showMedians="0"  showUncomped="0"  addEventParam="0"  lastYAxisName="" >
                               <TextTraits font="SansSerif"  size="11"  name="Labels"  style="plain"  color="#000000"  background="#00ffffff"  just="left" />
                               <TextTraits font="SansSerif"  size="11"  name="LayoutGates"  style="plain"  color="#000000"  background="#00ffffff"  just="left" />
                               <TextTraits font="SansSerif"  size="9"  name="Numbers"  style="plain"  color="#000000"  background="#00ffffff"  just="left" />
                               <TextTraits font="SansSerif"  size="9"  name="Legend"  style="plain"  color="#000000"  background="#00ffffff"  just="left" />
                               <WindowPosition x="196"  y="37"  width="708"  height="844"  displayed="1"  panelState="+--" />
                             </GraphEnvironment>
                           </Graph>
                           <Gate gating:id="ID1455159267"  gating:parent_id="ID1395617058" >
                             <gating:RectangleGate eventsInside="1"  annoOffsetX="0"  annoOffsetY="0"  tint="#000000"  isTinted="0"  lineWeight="Normal"  userDefined="1"  percentX="0"  percentY="0" >
                               <gating:dimension gating:max="985.0519106517721" >
                                 <data-type:fcs-dimension data-type:name="Comp-Blue C 530_30-A" />
                               </gating:dimension>
                               <gating:dimension gating:max="1024.0000000000002" >
                                 <data-type:fcs-dimension data-type:name="Comp-YellowGreen E 586_15-A" />
                               </gating:dimension>
                             </gating:RectangleGate>
                           </Gate>
                         </Population>
                       </Subpopulations>
                     </Population>
                   </Subpopulations>
                 </Population>
               </Subpopulations>
             </Population>
           </Subpopulations>
         </Population>
       </Subpopulations>
       <Group name="SEM 083023 8wk tamx -1y harvesting"  live="0"  role="ws.group.dlog.test"  key=""  synchronized="0"  foreground="#0000d0"  fontStyle="bold" >
         <Criteria/>
         <SampleRefs>
           <SampleRef sampleID="9" />
           <SampleRef sampleID="10" />
           <SampleRef sampleID="6" />
           <SampleRef sampleID="12" />
           <SampleRef sampleID="16" />
           <SampleRef sampleID="15" />
           <SampleRef sampleID="13" />
           <SampleRef sampleID="19" />
           <SampleRef sampleID="17" />
           <SampleRef sampleID="11" />
           <SampleRef sampleID="1" />
           <SampleRef sampleID="18" />
           <SampleRef sampleID="14" />
           <SampleRef sampleID="8" />
           <SampleRef sampleID="5" />
           <SampleRef sampleID="2" />
           <SampleRef sampleID="7" />
           <SampleRef sampleID="4" />
           <SampleRef sampleID="3" />
         </SampleRefs>
         <Keywords/>
       </Group>
     </GroupNode>
   </Groups>
   <SampleList>
     <Sample>
       <DataSet uri="file:/Users/minyee/Desktop/Flow%20file%20orginal/SEM%20083023%208wk%20tamx%20-1y%20harvesting/Specimen_001_FMO%20EGFP.fcs"  sampleID="11" />
       <transforms:spilloverMatrix spectral="0"  prefix="Comp-"  name="Compensation-3"  editable="0"  color="#66ff33"  version="FlowJo-10.7.1"  status="FINALIZED"  transforms:id="42b9831d-75d7-47e0-9e0b-fc09fed43fce"  suffix="" >
         <data-type:parameters>
           <data-type:parameter data-type:name="Blue C 530_30-A"  userProvidedCompInfix="Comp-Blue C 530_30-A" />
           <data-type:parameter data-type:name="Red C 670_30-A"  userProvidedCompInfix="Comp-Red C 670_30-A" />
           <data-type:parameter data-type:name="SP SSC-A"  userProvidedCompInfix="Comp-SP SSC-A" />
           <data-type:parameter data-type:name="Violet E 525_50-A"  userProvidedCompInfix="Comp-Violet E 525_50-A" />
           <data-type:parameter data-type:name="Violet F 431_28-A"  userProvidedCompInfix="Comp-Violet F 431_28-A" />
           <data-type:parameter data-type:name="YellowGreen A 780_60-A"  userProvidedCompInfix="Comp-YellowGreen A 780_60-A" />
           <data-type:parameter data-type:name="YellowGreen E 586_15-A"  userProvidedCompInfix="Comp-YellowGreen E 586_15-A" />
         </data-type:parameters>
         <transforms:spillover data-type:parameter="Blue C 530_30-A"  userProvidedCompInfix="Comp-Blue C 530_30-A" >
           <transforms:coefficient data-type:parameter="Blue C 530_30-A"  transforms:value="1" />
           <transforms:coefficient data-type:parameter="Red C 670_30-A"  transforms:value="0" />
           <transforms:coefficient data-type:parameter="SP SSC-A"  transforms:value="5.0539766249" />
           <transforms:coefficient data-type:parameter="Violet E 525_50-A"  transforms:value="0.005276576" />
           <transforms:coefficient data-type:parameter="Violet F 431_28-A"  transforms:value="0.3173561087" />
           <transforms:coefficient data-type:parameter="YellowGreen A 780_60-A"  transforms:value="0.0038792129" />
           <transforms:coefficient data-type:parameter="YellowGreen E 586_15-A"  transforms:value="0.4508371408" />
         </transforms:spillover>
         <transforms:spillover data-type:parameter="Red C 670_30-A"  userProvidedCompInfix="Comp-Red C 670_30-A" >
           <transforms:coefficient data-type:parameter="Blue C 530_30-A"  transforms:value="-0.0007401904" />
           <transforms:coefficient data-type:parameter="Red C 670_30-A"  transforms:value="1" />
           <transforms:coefficient data-type:parameter="SP SSC-A"  transforms:value="0.7207653012" />
           <transforms:coefficient data-type:parameter="Violet E 525_50-A"  transforms:value="-0.0002701691" />
           <transforms:coefficient data-type:parameter="Violet F 431_28-A"  transforms:value="-0.0020607017" />
           <transforms:coefficient data-type:parameter="YellowGreen A 780_60-A"  transforms:value="0.0196541279" />
           <transforms:coefficient data-type:parameter="YellowGreen E 586_15-A"  transforms:value="-0.0008334841" />
         </transforms:spillover>
         <transforms:spillover data-type:parameter="SP SSC-A"  userProvidedCompInfix="Comp-SP SSC-A" >
           <transforms:coefficient data-type:parameter="Blue C 530_30-A"  transforms:value="-0.0056934285" />
           <transforms:coefficient data-type:parameter="Red C 670_30-A"  transforms:value="0.0000251299" />
           <transforms:coefficient data-type:parameter="SP SSC-A"  transforms:value="1" />
           <transforms:coefficient data-type:parameter="Violet E 525_50-A"  transforms:value="-0.0000398088" />
           <transforms:coefficient data-type:parameter="Violet F 431_28-A"  transforms:value="-0.0016201633" />
           <transforms:coefficient data-type:parameter="YellowGreen A 780_60-A"  transforms:value="0.0000180999" />
           <transforms:coefficient data-type:parameter="YellowGreen E 586_15-A"  transforms:value="0.0003151901" />
         </transforms:spillover>
         <transforms:spillover data-type:parameter="Violet E 525_50-A"  userProvidedCompInfix="Comp-Violet E 525_50-A" >
           <transforms:coefficient data-type:parameter="Blue C 530_30-A"  transforms:value="0.17831165" />
           <transforms:coefficient data-type:parameter="Red C 670_30-A"  transforms:value="0.5100104604" />
           <transforms:coefficient data-type:parameter="SP SSC-A"  transforms:value="-65.6879366549" />
           <transforms:coefficient data-type:parameter="Violet E 525_50-A"  transforms:value="1" />
           <transforms:coefficient data-type:parameter="Violet F 431_28-A"  transforms:value="1.0010517954" />
           <transforms:coefficient data-type:parameter="YellowGreen A 780_60-A"  transforms:value="0.0054039728" />
           <transforms:coefficient data-type:parameter="YellowGreen E 586_15-A"  transforms:value="0.2673795071" />
         </transforms:spillover>
         <transforms:spillover data-type:parameter="Violet F 431_28-A"  userProvidedCompInfix="Comp-Violet F 431_28-A" >
           <transforms:coefficient data-type:parameter="Blue C 530_30-A"  transforms:value="-0.0000109916" />
           <transforms:coefficient data-type:parameter="Red C 670_30-A"  transforms:value="-0.0001188236" />
           <transforms:coefficient data-type:parameter="SP SSC-A"  transforms:value="0.0130729319" />
           <transforms:coefficient data-type:parameter="Violet E 525_50-A"  transforms:value="0.0057874225" />
           <transforms:coefficient data-type:parameter="Violet F 431_28-A"  transforms:value="1" />
           <transforms:coefficient data-type:parameter="YellowGreen A 780_60-A"  transforms:value="-0.0000324869" />
           <transforms:coefficient data-type:parameter="YellowGreen E 586_15-A"  transforms:value="-0.0000814356" />
         </transforms:spillover>
         <transforms:spillover data-type:parameter="YellowGreen A 780_60-A"  userProvidedCompInfix="Comp-YellowGreen A 780_60-A" >
           <transforms:coefficient data-type:parameter="Blue C 530_30-A"  transforms:value="0.0017621653" />
           <transforms:coefficient data-type:parameter="Red C 670_30-A"  transforms:value="0.0011232864" />
           <transforms:coefficient data-type:parameter="SP SSC-A"  transforms:value="0.0905518556" />
           <transforms:coefficient data-type:parameter="Violet E 525_50-A"  transforms:value="-0.0000077414" />
           <transforms:coefficient data-type:parameter="Violet F 431_28-A"  transforms:value="-0.0004149927" />
           <transforms:coefficient data-type:parameter="YellowGreen A 780_60-A"  transforms:value="1" />
           <transforms:coefficient data-type:parameter="YellowGreen E 586_15-A"  transforms:value="0.0350835668" />
         </transforms:spillover>
         <transforms:spillover data-type:parameter="YellowGreen E 586_15-A"  userProvidedCompInfix="Comp-YellowGreen E 586_15-A" >
           <transforms:coefficient data-type:parameter="Blue C 530_30-A"  transforms:value="1.2339381172" />
           <transforms:coefficient data-type:parameter="Red C 670_30-A"  transforms:value="-0.0100845792" />
           <transforms:coefficient data-type:parameter="SP SSC-A"  transforms:value="25.7458603653" />
           <transforms:coefficient data-type:parameter="Violet E 525_50-A"  transforms:value="0.0007231358" />
           <transforms:coefficient data-type:parameter="Violet F 431_28-A"  transforms:value="0.7140653827" />
           <transforms:coefficient data-type:parameter="YellowGreen A 780_60-A"  transforms:value="-0.000690838" />
           <transforms:coefficient data-type:parameter="YellowGreen E 586_15-A"  transforms:value="1" />
         </transforms:spillover>
       </transforms:spilloverMatrix>
       <Transformations>
         <transforms:log transforms:offset="100"  transforms:decades="6.918539922" >
           <data-type:parameter data-type:name="FSC-A" />
         </transforms:log>
         <transforms:linear transforms:minRange="0"  transforms:maxRange="262144"  gain="1" >
           <data-type:parameter data-type:name="FSC-H" />
         </transforms:linear>
         <transforms:linear transforms:minRange="0"  transforms:maxRange="262144"  gain="1" >
           <data-type:parameter data-type:name="FSC-W" />
         </transforms:linear>
         <transforms:linear transforms:minRange="0"  transforms:maxRange="262144"  gain="1" >
           <data-type:parameter data-type:name="SSC-A" />
         </transforms:linear>
         <transforms:linear transforms:minRange="0"  transforms:maxRange="262144"  gain="1" >
           <data-type:parameter data-type:name="SSC-H" />
         </transforms:linear>
         <transforms:linear transforms:minRange="0"  transforms:maxRange="262144"  gain="1" >
           <data-type:parameter data-type:name="SSC-W" />
         </transforms:linear>
         <transforms:log transforms:offset="1"  transforms:decades="5.418539922" >
           <data-type:parameter data-type:name="SP SSC-A" />
         </transforms:log>
         <transforms:log transforms:offset="1"  transforms:decades="5.418539922" >
           <data-type:parameter data-type:name="Blue C 530_30-A" />
         </transforms:log>
         <transforms:log transforms:offset="1"  transforms:decades="5.418539922" >
           <data-type:parameter data-type:name="Red C 670_30-A" />
         </transforms:log>
         <transforms:log transforms:offset="1"  transforms:decades="5.418539922" >
           <data-type:parameter data-type:name="YellowGreen E 586_15-A" />
         </transforms:log>
         <transforms:log transforms:offset="1"  transforms:decades="5.418539922" >
           <data-type:parameter data-type:name="YellowGreen A 780_60-A" />
         </transforms:log>
         <transforms:fasinh transforms:length="256"  transforms:maxRange="26214400.00000001"  transforms:T="26214400.00000001"  transforms:A="0.5"  transforms:M="7.418539922"  transforms:W="-26214400.00000001" >
           <data-type:parameter data-type:name="Violet F 431_28-A" />
         </transforms:fasinh>
         <transforms:log transforms:offset="1"  transforms:decades="5.418539922" >
           <data-type:parameter data-type:name="Violet E 525_50-A" />
         </transforms:log>
         <transforms:linear transforms:minRange="0.0945618018"  transforms:maxRange="31"  gain="0.0101124801" >
           <data-type:parameter data-type:name="Time" />
         </transforms:linear>
         <transforms:log transforms:offset="1"  transforms:decades="5.418539922" >
           <data-type:parameter data-type:name="Comp-Blue C 530_30-A" />
         </transforms:log>
         <transforms:log transforms:offset="1"  transforms:decades="5.418539922" >
           <data-type:parameter data-type:name="Comp-Red C 670_30-A" />
         </transforms:log>
         <transforms:log transforms:offset="1"  transforms:decades="5.418539922" >
           <data-type:parameter data-type:name="Comp-YellowGreen E 586_15-A" />
         </transforms:log>
         <transforms:log transforms:offset="1"  transforms:decades="5.418539922" >
           <data-type:parameter data-type:name="Comp-YellowGreen A 780_60-A" />
         </transforms:log>
         <transforms:fasinh transforms:length="256"  transforms:maxRange="26214400.00000001"  transforms:T="26214400.00000001"  transforms:A="0.5"  transforms:M="7.418539922"  transforms:W="-26214400.00000001" >
           <data-type:parameter data-type:name="Comp-Violet F 431_28-A" />
         </transforms:fasinh>
         <transforms:log transforms:offset="1"  transforms:decades="5.418539922" >
           <data-type:parameter data-type:name="Comp-Violet E 525_50-A" />
         </transforms:log>
         <transforms:log transforms:offset="1"  transforms:decades="5.418539922" >
           <data-type:parameter data-type:name="Comp-SP SSC-A" />
         </transforms:log>
       </Transformations>
       <Keywords>
         <Keyword name="FJ_FCS_VERSION"  value="3" />
         <Keyword name="$BEGINANALYSIS"  value="0" />
         <Keyword name="$ENDANALYSIS"  value="0" />
         <Keyword name="$BEGINSTEXT"  value="0" />
         <Keyword name="$ENDSTEXT"  value="0" />
         <Keyword name="$BEGINDATA"  value="3441" />
         <Keyword name="$ENDDATA"  value="0000000000002803440" />
         <Keyword name="$FIL"  value="Specimen_001_FMO EGFP.fcs" />
         <Keyword name="$SYS"  value="Windows NT (unknown) 6.2" />
         <Keyword name="$TOT"  value="0000000000000050000" />
         <Keyword name="$PAR"  value="14" />
         <Keyword name="$MODE"  value="L" />
         <Keyword name="$BYTEORD"  value="4,3,2,1" />
         <Keyword name="$DATATYPE"  value="F" />
         <Keyword name="$NEXTDATA"  value="0" />
         <Keyword name="CREATOR"  value="BD FACSDiva Software Version 9.0.2" />
         <Keyword name="TUBE NAME"  value="FMO EGFP" />
         <Keyword name="$SRC"  value="Specimen_001" />
         <Keyword name="EXPERIMENT NAME"  value="SEM 083023" />
         <Keyword name="GUID"  value="2e317402-ec7d-48c4-93fb-79f905130a45" />
         <Keyword name="$DATE"  value="30-AUG-2023" />
         <Keyword name="$BTIM"  value="12:55:35" />
         <Keyword name="$ETIM"  value="12:56:06" />
         <Keyword name="$CYT"  value="FACSymphonyA1" />
         <Keyword name="SETTINGS"  value="Cytometer" />
         <Keyword name="CYTNUM"  value="R664895000099" />
         <Keyword name="WINDOW EXTENSION"  value="10.00" />
         <Keyword name="EXPORT USER NAME"  value="ZootUser" />
         <Keyword name="EXPORT TIME"  value="30-AUG-2023-13:11:12" />
         <Keyword name="$OP"  value="ZootUser" />
         <Keyword name="FSC ASF"  value="0.78" />
         <Keyword name="AUTOBS"  value="TRUE" />
         <Keyword name="$INST"  value=" " />
         <Keyword name="LASER1NAME"  value="Blue" />
         <Keyword name="LASER1DELAY"  value="0.00" />
         <Keyword name="LASER1ASF"  value="1.06" />
         <Keyword name="LASER2NAME"  value="Red" />
         <Keyword name="LASER2DELAY"  value="19.56" />
         <Keyword name="LASER2ASF"  value="0.95" />
         <Keyword name="LASER3NAME"  value="Yellow-Green" />
         <Keyword name="LASER3DELAY"  value="39.76" />
         <Keyword name="LASER3ASF"  value="1.08" />
         <Keyword name="LASER4NAME"  value="Violet" />
         <Keyword name="LASER4DELAY"  value="-22.27" />
         <Keyword name="LASER4ASF"  value="1.09" />
         <Keyword name="$TIMESTEP"  value="0.01" />
         <Keyword name="SPILL"  value="6,Blue C 530_30-A,Red C 670_30-A,YellowGreen E 586_15-A,YellowGreen A 780_60-A,Violet F 431_28-A,Violet E 525_50-A,1,0.005611010321680877,0.028186562777923484,0.009055413677326337,0.04133457347034801,0.010547917373453074,0,1,0,0.01989681203368308,0,0,0.9065861829206974,0.004653889028870627,1,0.011821850126653417,0.30361111920023676,0.008785229256142089,0.001818567973054037,0.0010919354956772259,0.034820510798884416,1,0,0.00001770406715564246,0.00001269896362234647,0,0,0,1,0.005777318373998799,0.05524763602609713,0.023055809439296877,0.024442890151943737,0.004936050953755086,0.15912652059535196,1" />
         <Keyword name="APPLY COMPENSATION"  value="TRUE" />
         <Keyword name="THRESHOLD"  value="FSC,5000" />
         <Keyword name="$P1N"  value="FSC-A" />
         <Keyword name="$P1R"  value="262144" />
         <Keyword name="$P1B"  value="32" />
         <Keyword name="$P1E"  value="0,0" />
         <Keyword name="$P1V"  value="351" />
         <Keyword name="$P1G"  value="1.0" />
         <Keyword name="P1DISPLAY"  value="LIN" />
         <Keyword name="P1BS"  value="-1" />
         <Keyword name="P1MS"  value="0" />
         <Keyword name="$P2N"  value="FSC-H" />
         <Keyword name="$P2R"  value="262144" />
         <Keyword name="$P2B"  value="32" />
         <Keyword name="$P2E"  value="0,0" />
         <Keyword name="$P2V"  value="351" />
         <Keyword name="$P2G"  value="1.0" />
         <Keyword name="P2DISPLAY"  value="LIN" />
         <Keyword name="P2BS"  value="-1" />
         <Keyword name="P2MS"  value="0" />
         <Keyword name="$P3N"  value="FSC-W" />
         <Keyword name="$P3R"  value="262144" />
         <Keyword name="$P3B"  value="32" />
         <Keyword name="$P3E"  value="0,0" />
         <Keyword name="$P3V"  value="351" />
         <Keyword name="$P3G"  value="1.0" />
         <Keyword name="P3BS"  value="-1" />
         <Keyword name="P3MS"  value="0" />
         <Keyword name="$P4N"  value="SSC-A" />
         <Keyword name="$P4R"  value="262144" />
         <Keyword name="$P4B"  value="32" />
         <Keyword name="$P4E"  value="0,0" />
         <Keyword name="$P4V"  value="341" />
         <Keyword name="$P4G"  value="1.0" />
         <Keyword name="P4DISPLAY"  value="LIN" />
         <Keyword name="P4BS"  value="-1" />
         <Keyword name="P4MS"  value="0" />
         <Keyword name="$P5N"  value="SSC-H" />
         <Keyword name="$P5R"  value="262144" />
         <Keyword name="$P5B"  value="32" />
         <Keyword name="$P5E"  value="0,0" />
         <Keyword name="$P5V"  value="341" />
         <Keyword name="$P5G"  value="1.0" />
         <Keyword name="P5DISPLAY"  value="LIN" />
         <Keyword name="P5BS"  value="-1" />
         <Keyword name="P5MS"  value="0" />
         <Keyword name="$P6N"  value="SSC-W" />
         <Keyword name="$P6R"  value="262144" />
         <Keyword name="$P6B"  value="32" />
         <Keyword name="$P6E"  value="0,0" />
         <Keyword name="$P6V"  value="341" />
         <Keyword name="$P6G"  value="1.0" />
         <Keyword name="P6BS"  value="-1" />
         <Keyword name="P6MS"  value="0" />
         <Keyword name="$P7N"  value="SP SSC-A" />
         <Keyword name="$P7R"  value="262144" />
         <Keyword name="$P7B"  value="32" />
         <Keyword name="$P7E"  value="0,0" />
         <Keyword name="$P7V"  value="200" />
         <Keyword name="$P7G"  value="1.0" />
         <Keyword name="P7DISPLAY"  value="LOG" />
         <Keyword name="P7BS"  value="-1" />
         <Keyword name="P7MS"  value="0" />
         <Keyword name="$P8N"  value="Blue C 530_30-A" />
         <Keyword name="$P8R"  value="262144" />
         <Keyword name="$P8B"  value="32" />
         <Keyword name="$P8E"  value="0,0" />
         <Keyword name="$P8V"  value="425" />
         <Keyword name="$P8G"  value="1.0" />
         <Keyword name="P8DISPLAY"  value="LOG" />
         <Keyword name="P8BS"  value="-1" />
         <Keyword name="P8MS"  value="0" />
         <Keyword name="$P9N"  value="Red C 670_30-A" />
         <Keyword name="$P9R"  value="262144" />
         <Keyword name="$P9B"  value="32" />
         <Keyword name="$P9E"  value="0,0" />
         <Keyword name="$P9V"  value="550" />
         <Keyword name="$P9G"  value="1.0" />
         <Keyword name="P9DISPLAY"  value="LOG" />
         <Keyword name="P9BS"  value="-1" />
         <Keyword name="P9MS"  value="0" />
         <Keyword name="$P10N"  value="YellowGreen E 586_15-A" />
         <Keyword name="$P10R"  value="262144" />
         <Keyword name="$P10B"  value="32" />
         <Keyword name="$P10E"  value="0,0" />
         <Keyword name="$P10V"  value="500" />
         <Keyword name="$P10G"  value="1.0" />
         <Keyword name="P10DISPLAY"  value="LOG" />
         <Keyword name="P10BS"  value="-1" />
         <Keyword name="P10MS"  value="0" />
         <Keyword name="$P11N"  value="YellowGreen A 780_60-A" />
         <Keyword name="$P11R"  value="262144" />
         <Keyword name="$P11B"  value="32" />
         <Keyword name="$P11E"  value="0,0" />
         <Keyword name="$P11V"  value="500" />
         <Keyword name="$P11G"  value="1.0" />
         <Keyword name="P11DISPLAY"  value="LOG" />
         <Keyword name="P11BS"  value="-1" />
         <Keyword name="P11MS"  value="0" />
         <Keyword name="$P12N"  value="Violet F 431_28-A" />
         <Keyword name="$P12R"  value="262144" />
         <Keyword name="$P12B"  value="32" />
         <Keyword name="$P12E"  value="0,0" />
         <Keyword name="$P12V"  value="400" />
         <Keyword name="$P12G"  value="1.0" />
         <Keyword name="P12DISPLAY"  value="LOG" />
         <Keyword name="P12BS"  value="-1" />
         <Keyword name="P12MS"  value="0" />
         <Keyword name="$P13N"  value="Violet E 525_50-A" />
         <Keyword name="$P13R"  value="262144" />
         <Keyword name="$P13B"  value="32" />
         <Keyword name="$P13E"  value="0,0" />
         <Keyword name="$P13V"  value="300" />
         <Keyword name="$P13G"  value="1.0" />
         <Keyword name="P13DISPLAY"  value="LOG" />
         <Keyword name="P13BS"  value="-1" />
         <Keyword name="P13MS"  value="0" />
         <Keyword name="$P14N"  value="Time" />
         <Keyword name="$P14R"  value="262144" />
         <Keyword name="$P14B"  value="32" />
         <Keyword name="$P14E"  value="0,0" />
         <Keyword name="$P14G"  value="0.01" />
         <Keyword name="P14BS"  value="0" />
         <Keyword name="P14MS"  value="0" />
         <Keyword name="CST SETUP STATUS"  value="SUCCESS" />
         <Keyword name="CST BEADS LOT ID"  value="30664" />
         <Keyword name="CYTOMETER CONFIG NAME"  value="Primary_Configuration_012323_2-Blue 3-Red 5-YG 6-Violet SP_" />
         <Keyword name="CYTOMETER CONFIG CREATE DATE"  value="2023-01-23T10:14:37-05:00" />
         <Keyword name="CST SETUP DATE"  value="2023-02-21T15:16:13-05:00" />
         <Keyword name="CST BASELINE DATE"  value="2023-02-21T15:12:44-05:00" />
         <Keyword name="CST BEADS EXPIRED"  value="False" />
         <Keyword name="CST PERFORMANCE EXPIRED"  value="2023-02-22T15:16:13-05:00" />
         <Keyword name="CST REGULATORY STATUS"  value="RUO Performance Check" />
         <Keyword name="$P1S"  value="" />
         <Keyword name="$P2S"  value="" />
         <Keyword name="$P3S"  value="" />
         <Keyword name="$P4S"  value="" />
         <Keyword name="$P5S"  value="" />
         <Keyword name="$P6S"  value="" />
         <Keyword name="$P7S"  value="" />
         <Keyword name="$P8S"  value="" />
         <Keyword name="$P9S"  value="" />
         <Keyword name="$P10S"  value="" />
         <Keyword name="$P11S"  value="" />
         <Keyword name="$P12S"  value="" />
         <Keyword name="$P13S"  value="" />
         <Keyword name="$P14S"  value="" />
         <Keyword name="$P15N"  value="Comp-Blue C 530_30-A" />
         <Keyword name="$P15S"  value="" />
         <Keyword name="$P15R"  value="262144" />
         <Keyword name="$P16N"  value="Comp-Red C 670_30-A" />
         <Keyword name="$P16S"  value="" />
         <Keyword name="$P16R"  value="262144" />
         <Keyword name="$P17N"  value="Comp-YellowGreen E 586_15-A" />
         <Keyword name="$P17S"  value="" />
         <Keyword name="$P17R"  value="262144" />
         <Keyword name="$P18N"  value="Comp-YellowGreen A 780_60-A" />
         <Keyword name="$P18S"  value="" />
         <Keyword name="$P18R"  value="262144" />
         <Keyword name="$P19N"  value="Comp-Violet F 431_28-A" />
         <Keyword name="$P19S"  value="" />
         <Keyword name="$P19R"  value="262144" />
         <Keyword name="$P20N"  value="Comp-Violet E 525_50-A" />
         <Keyword name="$P20S"  value="" />
         <Keyword name="$P20R"  value="262144" />
         <Keyword name="$P21N"  value="Comp-SP SSC-A" />
         <Keyword name="$P21S"  value="" />
         <Keyword name="$P21R"  value="262144" />
       </Keywords>
       <SampleNode name="Specimen_001_FMO EGFP.fcs"  annotation=""  owningGroup=""  expanded="1"  sortPriority="10"  count="50000"  sampleID="11" >
         <Graph smoothing="0"  backColor="#ffffff"  foreColor="#000000"  type="Pseudocolor"  fast="1" >
           <Axis dimension="x"  name="FSC-A"  label=""  auto="auto" />
           <Axis dimension="y"  name="SSC-A"  label=""  auto="auto" />
           <GraphSettings level="5%"  smoothingHighResolution="1"  contourHighResolution="1"  histogramSmoothingCount="0"  graphResolution="256"  showOutliers="0"  drawLargeDots="0"  dotsToDraw="8000"  tint="le.chartfill.tinted.40"  lineWeight="le.lineweight.normal"  lineStyle="le.linestyle.solid" />
           <GraphEnvironment showGrid="0"  showAxes="tnlTNL"  showGates="1"  showFreqOnPlots="1"  showGateNameOnPlots="1"  showMedians="0"  showUncomped="0"  addEventParam="0"  lastYAxisName="" >
             <TextTraits font="SansSerif"  size="11"  name="Labels"  style="plain"  color="#000000"  background="#00ffffff"  just="left" />
             <TextTraits font="SansSerif"  size="11"  name="LayoutGates"  style="plain"  color="#000000"  background="#00ffffff"  just="left" />
             <TextTraits font="SansSerif"  size="9"  name="Numbers"  style="plain"  color="#000000"  background="#00ffffff"  just="left" />
             <TextTraits font="SansSerif"  size="9"  name="Legend"  style="plain"  color="#000000"  background="#00ffffff"  just="left" />
           </GraphEnvironment>
         </Graph>
         <Subpopulations>
           <Population name="Lymphocytes"  annotation=""  owningGroup="SEM 083023 8wk tamx -1y harvesting"  expanded="1"  sortPriority="10"  count="34612" >
             <Graph smoothing="0"  backColor="#ffffff"  foreColor="#000000"  heatMapStatParameter="Comp-Blue C 530_30-A"  type="Pseudocolor"  fast="1" >
               <Axis dimension="x"  name="Comp-Violet E 525_50-A"  label=""  auto="auto" />
               <Axis dimension="y"  name="SSC-A"  label=""  auto="auto" />
               <GraphSettings level="5%"  smoothingHighResolution="1"  contourHighResolution="1"  histogramSmoothingCount="0"  graphResolution="256"  showOutliers="0"  drawLargeDots="0"  dotsToDraw="8000"  tint="le.chartfill.tinted.40"  lineWeight="le.lineweight.normal"  lineStyle="le.linestyle.solid" />
               <GraphEnvironment showGrid="0"  showAxes="tnlTNL"  showGates="1"  showFreqOnPlots="1"  showGateNameOnPlots="1"  showMedians="0"  showUncomped="0"  addEventParam="0"  lastYAxisName="" >
                 <TextTraits font="SansSerif"  size="11"  name="Labels"  style="plain"  color="#000000"  background="#00ffffff"  just="left" />
                 <TextTraits font="SansSerif"  size="11"  name="LayoutGates"  style="plain"  color="#000000"  background="#00ffffff"  just="left" />
                 <TextTraits font="SansSerif"  size="9"  name="Numbers"  style="plain"  color="#000000"  background="#00ffffff"  just="left" />
                 <TextTraits font="SansSerif"  size="9"  name="Legend"  style="plain"  color="#000000"  background="#00ffffff"  just="left" />
                 <WindowPosition x="898"  y="111"  width="708"  height="730"  displayed="1"  panelState="---" />
               </GraphEnvironment>
             </Graph>
             <Gate gating:id="ID1360772071" >
               <gating:PolygonGate eventsInside="1"  annoOffsetX="0"  annoOffsetY="0"  tint="#000000"  isTinted="0"  lineWeight="Normal"  userDefined="1"  quadId="-1"  gateResolution="256" >
                 <gating:dimension>
                   <data-type:fcs-dimension data-type:name="FSC-A" />
                 </gating:dimension>
                 <gating:dimension>
                   <data-type:fcs-dimension data-type:name="SSC-A" />
                 </gating:dimension>
                 <gating:vertex>
                   <gating:coordinate data-type:value="53162.0699300699" />
                   <gating:coordinate data-type:value="176303.395465995" />
                 </gating:vertex>
                 <gating:vertex>
                   <gating:coordinate data-type:value="5957.8181818182" />
                   <gating:coordinate data-type:value="65370.9219143577" />
                 </gating:vertex>
                 <gating:vertex>
                   <gating:coordinate data-type:value="2291.4685314685" />
                   <gating:coordinate data-type:value="13866.5591939547" />
                 </gating:vertex>
                 <gating:vertex>
                   <gating:coordinate data-type:value="10999.048951049" />
                   <gating:coordinate data-type:value="1320.6246851385" />
                 </gating:vertex>
                 <gating:vertex>
                   <gating:coordinate data-type:value="65994.2937062937" />
                   <gating:coordinate data-type:value="39618.7405541562" />
                 </gating:vertex>
                 <gating:vertex>
                   <gating:coordinate data-type:value="67827.4685314685" />
                   <gating:coordinate data-type:value="114894.3476070529" />
                 </gating:vertex>
               </gating:PolygonGate>
             </Gate>
             <Subpopulations>
               <Population name="LIVE_DEAD, SSC-A subset"  annotation=""  owningGroup="SEM 083023 8wk tamx -1y harvesting"  expanded="1"  sortPriority="10"  count="20138" >
                 <Graph smoothing="0"  backColor="#ffffff"  foreColor="#000000"  heatMapStatParameter="Comp-Blue C 530_30-A"  type="Pseudocolor"  fast="1" >
                   <Axis dimension="x"  name="SSC-A"  label=""  auto="auto" />
                   <Axis dimension="y"  name="Comp-Red C 670_30-A"  label=""  auto="auto" />
                   <GraphSettings level="5%"  smoothingHighResolution="1"  contourHighResolution="1"  histogramSmoothingCount="0"  graphResolution="256"  showOutliers="0"  drawLargeDots="0"  dotsToDraw="8000"  tint="le.chartfill.tinted.40"  lineWeight="le.lineweight.normal"  lineStyle="le.linestyle.solid" />
                   <GraphEnvironment showGrid="0"  showAxes="tnlTNL"  showGates="1"  showFreqOnPlots="1"  showGateNameOnPlots="1"  showMedians="0"  showUncomped="0"  addEventParam="0"  lastYAxisName="" >
                     <TextTraits font="SansSerif"  size="11"  name="Labels"  style="plain"  color="#000000"  background="#00ffffff"  just="left" />
                     <TextTraits font="SansSerif"  size="11"  name="LayoutGates"  style="plain"  color="#000000"  background="#00ffffff"  just="left" />
                     <TextTraits font="SansSerif"  size="9"  name="Numbers"  style="plain"  color="#000000"  background="#00ffffff"  just="left" />
                     <TextTraits font="SansSerif"  size="9"  name="Legend"  style="plain"  color="#000000"  background="#00ffffff"  just="left" />
                     <WindowPosition x="930"  y="183"  width="708"  height="730"  displayed="1"  panelState="---" />
                   </GraphEnvironment>
                 </Graph>
                 <Gate gating:id="ID1487073777"  gating:parent_id="ID1360772071" >
                   <gating:RectangleGate eventsInside="1"  annoOffsetX="0"  annoOffsetY="0"  tint="#000000"  isTinted="0"  lineWeight="Normal"  userDefined="1"  percentX="0"  percentY="0" >
                     <gating:dimension gating:min="8.479129054143531"  gating:max="902.7494451159259" >
                       <data-type:fcs-dimension data-type:name="Comp-Violet E 525_50-A" />
                     </gating:dimension>
                     <gating:dimension gating:min="1320.624685138539"  gating:max="186868.39294710328" >
                       <data-type:fcs-dimension data-type:name="SSC-A" />
                     </gating:dimension>
                   </gating:RectangleGate>
                 </Gate>
                 <Subpopulations>
                   <Population name="SSC-A, CD45 subset"  annotation=""  owningGroup="SEM 083023 8wk tamx -1y harvesting"  expanded="1"  sortPriority="10"  count="14344" >
                     <Graph smoothing="0"  backColor="#ffffff"  foreColor="#000000"  heatMapStatParameter="Comp-Blue C 530_30-A"  type="Pseudocolor"  fast="1" >
                       <Axis dimension="x"  name="Comp-Blue C 530_30-A"  label=""  auto="auto" />
                       <Axis dimension="y"  name="Comp-Violet F 431_28-A"  label=""  auto="auto" />
                       <GraphSettings level="5%"  smoothingHighResolution="1"  contourHighResolution="1"  histogramSmoothingCount="0"  graphResolution="256"  showOutliers="0"  drawLargeDots="0"  dotsToDraw="8000"  tint="le.chartfill.tinted.40"  lineWeight="le.lineweight.normal"  lineStyle="le.linestyle.solid" />
                       <GraphEnvironment showGrid="0"  showAxes="tnlTNL"  showGates="1"  showFreqOnPlots="1"  showGateNameOnPlots="1"  showMedians="0"  showUncomped="0"  addEventParam="0"  lastYAxisName="" >
                         <TextTraits font="SansSerif"  size="11"  name="Labels"  style="plain"  color="#000000"  background="#00ffffff"  just="left" />
                         <TextTraits font="SansSerif"  size="11"  name="LayoutGates"  style="plain"  color="#000000"  background="#00ffffff"  just="left" />
                         <TextTraits font="SansSerif"  size="9"  name="Numbers"  style="plain"  color="#000000"  background="#00ffffff"  just="left" />
                         <TextTraits font="SansSerif"  size="9"  name="Legend"  style="plain"  color="#000000"  background="#00ffffff"  just="left" />
                         <WindowPosition x="863"  y="249"  width="708"  height="844"  displayed="1"  panelState="+--" />
                       </GraphEnvironment>
                     </Graph>
                     <Gate gating:id="ID494964991"  gating:parent_id="ID1487073777" >
                       <gating:RectangleGate eventsInside="1"  annoOffsetX="0"  annoOffsetY="0"  tint="#000000"  isTinted="0"  lineWeight="Normal"  userDefined="1"  percentX="0"  percentY="0" >
                         <gating:dimension gating:min="1833.1748251748252"  gating:max="177817.95804195805" >
                           <data-type:fcs-dimension data-type:name="SSC-A" />
                         </gating:dimension>
                         <gating:dimension gating:min="2.336228456440234"  gating:max="833.345406905684" >
                           <data-type:fcs-dimension data-type:name="Comp-Red C 670_30-A" />
                         </gating:dimension>
                       </gating:RectangleGate>
                     </Gate>
                     <Subpopulations>
                       <Population name="EGFP, CD326 subset"  annotation=""  owningGroup="SEM 083023 8wk tamx -1y harvesting"  expanded="1"  sortPriority="10"  count="2" >
                         <Graph smoothing="0"  backColor="#ffffff"  foreColor="#000000"  heatMapStatParameter="Comp-Blue C 530_30-A"  type="Pseudocolor"  fast="1" >
                           <Axis dimension="x"  name="Comp-Blue C 530_30-A"  label=""  auto="auto" />
                           <Axis dimension="y"  name="Comp-YellowGreen E 586_15-A"  label=""  auto="auto" />
                           <GraphSettings level="5%"  smoothingHighResolution="1"  contourHighResolution="1"  histogramSmoothingCount="0"  graphResolution="256"  showOutliers="0"  drawLargeDots="0"  dotsToDraw="8000"  tint="le.chartfill.tinted.40"  lineWeight="le.lineweight.normal"  lineStyle="le.linestyle.solid" />
                           <GraphEnvironment showGrid="0"  showAxes="tnlTNL"  showGates="1"  showFreqOnPlots="1"  showGateNameOnPlots="1"  showMedians="0"  showUncomped="0"  addEventParam="0"  lastYAxisName="" >
                             <TextTraits font="SansSerif"  size="11"  name="Labels"  style="plain"  color="#000000"  background="#00ffffff"  just="left" />
                             <TextTraits font="SansSerif"  size="11"  name="LayoutGates"  style="plain"  color="#000000"  background="#00ffffff"  just="left" />
                             <TextTraits font="SansSerif"  size="9"  name="Numbers"  style="plain"  color="#000000"  background="#00ffffff"  just="left" />
                             <TextTraits font="SansSerif"  size="9"  name="Legend"  style="plain"  color="#000000"  background="#00ffffff"  just="left" />
                             <WindowPosition x="839"  y="243"  width="708"  height="844"  displayed="1"  panelState="+--" />
                           </GraphEnvironment>
                         </Graph>
                         <Gate gating:id="ID207635769"  gating:parent_id="ID494964991" >
                           <gating:RectangleGate eventsInside="1"  annoOffsetX="0"  annoOffsetY="0"  tint="#000000"  isTinted="0"  lineWeight="Normal"  userDefined="1"  percentX="0"  percentY="0" >
                             <gating:dimension gating:min="665.1898651472333"  gating:max="67797.809864618" >
                               <data-type:fcs-dimension data-type:name="Comp-Blue C 530_30-A" />
                             </gating:dimension>
                             <gating:dimension gating:min="2041.572773704089"  gating:max="716601.9117569578" >
                               <data-type:fcs-dimension data-type:name="Comp-Violet F 431_28-A" />
                             </gating:dimension>
                           </gating:RectangleGate>
                         </Gate>
                         <Subpopulations>
                           <Population name="Q1: EGFP- , HOPX+"  annotation=""  owningGroup="SEM 083023 8wk tamx -1y harvesting"  expanded="1"  sortPriority="10"  count="0" >
                             <Graph smoothing="0"  backColor="#ffffff"  foreColor="#000000"  heatMapStatParameter="Comp-Blue C 530_30-A"  type="Pseudocolor"  fast="1" >
                               <Axis dimension="x"  name="Comp-Blue C 530_30-A"  label=""  auto="auto" />
                               <Axis dimension="y"  name="Comp-YellowGreen E 586_15-A"  label=""  auto="auto" />
                               <GraphSettings level="5%"  smoothingHighResolution="1"  contourHighResolution="1"  histogramSmoothingCount="0"  graphResolution="256"  showOutliers="0"  drawLargeDots="0"  dotsToDraw="8000"  tint="le.chartfill.tinted.40"  lineWeight="le.lineweight.normal"  lineStyle="le.linestyle.solid" />
                               <GraphEnvironment showGrid="0"  showAxes="tnlTNL"  showGates="1"  showFreqOnPlots="1"  showGateNameOnPlots="1"  showMedians="0"  showUncomped="0"  addEventParam="0"  lastYAxisName="" >
                                 <TextTraits font="SansSerif"  size="11"  name="Labels"  style="plain"  color="#000000"  background="#00ffffff"  just="left" />
                                 <TextTraits font="SansSerif"  size="11"  name="LayoutGates"  style="plain"  color="#000000"  background="#00ffffff"  just="left" />
                                 <TextTraits font="SansSerif"  size="9"  name="Numbers"  style="plain"  color="#000000"  background="#00ffffff"  just="left" />
                                 <TextTraits font="SansSerif"  size="9"  name="Legend"  style="plain"  color="#000000"  background="#00ffffff"  just="left" />
                                 <WindowPosition x="196"  y="37"  width="708"  height="844"  displayed="1"  panelState="+--" />
                               </GraphEnvironment>
                             </Graph>
                             <Gate gating:id="ID720180576"  gating:parent_id="ID207635769" >
                               <gating:RectangleGate eventsInside="1"  annoOffsetX="0"  annoOffsetY="0"  tint="#000000"  isTinted="0"  lineWeight="Normal"  userDefined="1"  percentX="0"  percentY="0" >
                                 <gating:dimension gating:max="985.0519106517721" >
                                   <data-type:fcs-dimension data-type:name="Comp-Blue C 530_30-A" />
                                 </gating:dimension>
                                 <gating:dimension gating:min="1024.0000000000002" >
                                   <data-type:fcs-dimension data-type:name="Comp-YellowGreen E 586_15-A" />
                                 </gating:dimension>
                               </gating:RectangleGate>
                             </Gate>
                           </Population>
                           <Population name="Q2: EGFP+ , HOPX+"  annotation=""  owningGroup="SEM 083023 8wk tamx -1y harvesting"  expanded="1"  sortPriority="10"  count="0" >
                             <Graph smoothing="0"  backColor="#ffffff"  foreColor="#000000"  heatMapStatParameter="Comp-Blue C 530_30-A"  type="Pseudocolor"  fast="1" >
                               <Axis dimension="x"  name="Comp-Blue C 530_30-A"  label=""  auto="auto" />
                               <Axis dimension="y"  name="Comp-YellowGreen E 586_15-A"  label=""  auto="auto" />
                               <GraphSettings level="5%"  smoothingHighResolution="1"  contourHighResolution="1"  histogramSmoothingCount="0"  graphResolution="256"  showOutliers="0"  drawLargeDots="0"  dotsToDraw="8000"  tint="le.chartfill.tinted.40"  lineWeight="le.lineweight.normal"  lineStyle="le.linestyle.solid" />
                               <GraphEnvironment showGrid="0"  showAxes="tnlTNL"  showGates="1"  showFreqOnPlots="1"  showGateNameOnPlots="1"  showMedians="0"  showUncomped="0"  addEventParam="0"  lastYAxisName="" >
                                 <TextTraits font="SansSerif"  size="11"  name="Labels"  style="plain"  color="#000000"  background="#00ffffff"  just="left" />
                                 <TextTraits font="SansSerif"  size="11"  name="LayoutGates"  style="plain"  color="#000000"  background="#00ffffff"  just="left" />
                                 <TextTraits font="SansSerif"  size="9"  name="Numbers"  style="plain"  color="#000000"  background="#00ffffff"  just="left" />
                                 <TextTraits font="SansSerif"  size="9"  name="Legend"  style="plain"  color="#000000"  background="#00ffffff"  just="left" />
                                 <WindowPosition x="196"  y="37"  width="708"  height="844"  displayed="1"  panelState="+--" />
                               </GraphEnvironment>
                             </Graph>
                             <Gate gating:id="ID1538869523"  gating:parent_id="ID207635769" >
                               <gating:RectangleGate eventsInside="1"  annoOffsetX="0"  annoOffsetY="0"  tint="#000000"  isTinted="0"  lineWeight="Normal"  userDefined="1"  percentX="0"  percentY="0" >
                                 <gating:dimension gating:min="985.0519106517721" >
                                   <data-type:fcs-dimension data-type:name="Comp-Blue C 530_30-A" />
                                 </gating:dimension>
                                 <gating:dimension gating:min="1024.0000000000002" >
                                   <data-type:fcs-dimension data-type:name="Comp-YellowGreen E 586_15-A" />
                                 </gating:dimension>
                               </gating:RectangleGate>
                             </Gate>
                           </Population>
                           <Population name="Q3: EGFP+ , HOPX-"  annotation=""  owningGroup="SEM 083023 8wk tamx -1y harvesting"  expanded="1"  sortPriority="10"  count="1" >
                             <Graph smoothing="0"  backColor="#ffffff"  foreColor="#000000"  heatMapStatParameter="Comp-Blue C 530_30-A"  type="Pseudocolor"  fast="1" >
                               <Axis dimension="x"  name="Comp-Blue C 530_30-A"  label=""  auto="auto" />
                               <Axis dimension="y"  name="Comp-YellowGreen E 586_15-A"  label=""  auto="auto" />
                               <GraphSettings level="5%"  smoothingHighResolution="1"  contourHighResolution="1"  histogramSmoothingCount="0"  graphResolution="256"  showOutliers="0"  drawLargeDots="0"  dotsToDraw="8000"  tint="le.chartfill.tinted.40"  lineWeight="le.lineweight.normal"  lineStyle="le.linestyle.solid" />
                               <GraphEnvironment showGrid="0"  showAxes="tnlTNL"  showGates="1"  showFreqOnPlots="1"  showGateNameOnPlots="1"  showMedians="0"  showUncomped="0"  addEventParam="0"  lastYAxisName="" >
                                 <TextTraits font="SansSerif"  size="11"  name="Labels"  style="plain"  color="#000000"  background="#00ffffff"  just="left" />
                                 <TextTraits font="SansSerif"  size="11"  name="LayoutGates"  style="plain"  color="#000000"  background="#00ffffff"  just="left" />
                                 <TextTraits font="SansSerif"  size="9"  name="Numbers"  style="plain"  color="#000000"  background="#00ffffff"  just="left" />
                                 <TextTraits font="SansSerif"  size="9"  name="Legend"  style="plain"  color="#000000"  background="#00ffffff"  just="left" />
                                 <WindowPosition x="196"  y="37"  width="708"  height="844"  displayed="1"  panelState="+--" />
                               </GraphEnvironment>
                             </Graph>
                             <Gate gating:id="ID1391699751"  gating:parent_id="ID207635769" >
                               <gating:RectangleGate eventsInside="1"  annoOffsetX="0"  annoOffsetY="0"  tint="#000000"  isTinted="0"  lineWeight="Normal"  userDefined="1"  percentX="0"  percentY="0" >
                                 <gating:dimension gating:min="985.0519106517721" >
                                   <data-type:fcs-dimension data-type:name="Comp-Blue C 530_30-A" />
                                 </gating:dimension>
                                 <gating:dimension gating:max="1024.0000000000002" >
                                   <data-type:fcs-dimension data-type:name="Comp-YellowGreen E 586_15-A" />
                                 </gating:dimension>
                               </gating:RectangleGate>
                             </Gate>
                           </Population>
                           <Population name="Q4: EGFP- , HOPX-"  annotation=""  owningGroup="SEM 083023 8wk tamx -1y harvesting"  expanded="1"  sortPriority="10"  count="1" >
                             <Graph smoothing="0"  backColor="#ffffff"  foreColor="#000000"  heatMapStatParameter="Comp-Blue C 530_30-A"  type="Pseudocolor"  fast="1" >
                               <Axis dimension="x"  name="Comp-Blue C 530_30-A"  label=""  auto="auto" />
                               <Axis dimension="y"  name="Comp-YellowGreen E 586_15-A"  label=""  auto="auto" />
                               <GraphSettings level="5%"  smoothingHighResolution="1"  contourHighResolution="1"  histogramSmoothingCount="0"  graphResolution="256"  showOutliers="0"  drawLargeDots="0"  dotsToDraw="8000"  tint="le.chartfill.tinted.40"  lineWeight="le.lineweight.normal"  lineStyle="le.linestyle.solid" />
                               <GraphEnvironment showGrid="0"  showAxes="tnlTNL"  showGates="1"  showFreqOnPlots="1"  showGateNameOnPlots="1"  showMedians="0"  showUncomped="0"  addEventParam="0"  lastYAxisName="" >
                                 <TextTraits font="SansSerif"  size="11"  name="Labels"  style="plain"  color="#000000"  background="#00ffffff"  just="left" />
                                 <TextTraits font="SansSerif"  size="11"  name="LayoutGates"  style="plain"  color="#000000"  background="#00ffffff"  just="left" />
                                 <TextTraits font="SansSerif"  size="9"  name="Numbers"  style="plain"  color="#000000"  background="#00ffffff"  just="left" />
                                 <TextTraits font="SansSerif"  size="9"  name="Legend"  style="plain"  color="#000000"  background="#00ffffff"  just="left" />
                                 <WindowPosition x="196"  y="37"  width="708"  height="844"  displayed="1"  panelState="+--" />
                               </GraphEnvironment>
                             </Graph>
                             <Gate gating:id="ID140342219"  gating:parent_id="ID207635769" >
                               <gating:RectangleGate eventsInside="1"  annoOffsetX="0"  annoOffsetY="0"  tint="#000000"  isTinted="0"  lineWeight="Normal"  userDefined="1"  percentX="0"  percentY="0" >
                                 <gating:dimension gating:max="985.0519106517721" >
                                   <data-type:fcs-dimension data-type:name="Comp-Blue C 530_30-A" />
                                 </gating:dimension>
                                 <gating:dimension gating:max="1024.0000000000002" >
                                   <data-type:fcs-dimension data-type:name="Comp-YellowGreen E 586_15-A" />
                                 </gating:dimension>
                               </gating:RectangleGate>
                             </Gate>
                           </Population>
                         </Subpopulations>
                       </Population>
                     </Subpopulations>
                   </Population>
                 </Subpopulations>
               </Population>
             </Subpopulations>
           </Population>
         </Subpopulations>
       </SampleNode>
     </Sample>
     <Sample>
       <DataSet uri="file:/Users/minyee/Desktop/Flow%20file%20orginal/SEM%20083023%208wk%20tamx%20-1y%20harvesting/Compensation%20Controls_Violet%20E%20525,2f,50%20Stained%20Control.fcs"  sampleID="12" />
       <transforms:spilloverMatrix spectral="0"  prefix="Comp-"  name="Compensation-3"  editable="0"  color="#66ff33"  version="FlowJo-10.7.1"  status="FINALIZED"  transforms:id="42b9831d-75d7-47e0-9e0b-fc09fed43fce"  suffix="" >
         <data-type:parameters>
           <data-type:parameter data-type:name="Blue C 530_30-A"  userProvidedCompInfix="Comp-Blue C 530_30-A" />
           <data-type:parameter data-type:name="Red C 670_30-A"  userProvidedCompInfix="Comp-Red C 670_30-A" />
           <data-type:parameter data-type:name="SP SSC-A"  userProvidedCompInfix="Comp-SP SSC-A" />
           <data-type:parameter data-type:name="Violet E 525_50-A"  userProvidedCompInfix="Comp-Violet E 525_50-A" />
           <data-type:parameter data-type:name="Violet F 431_28-A"  userProvidedCompInfix="Comp-Violet F 431_28-A" />
           <data-type:parameter data-type:name="YellowGreen A 780_60-A"  userProvidedCompInfix="Comp-YellowGreen A 780_60-A" />
           <data-type:parameter data-type:name="YellowGreen E 586_15-A"  userProvidedCompInfix="Comp-YellowGreen E 586_15-A" />
         </data-type:parameters>
         <transforms:spillover data-type:parameter="Blue C 530_30-A"  userProvidedCompInfix="Comp-Blue C 530_30-A" >
           <transforms:coefficient data-type:parameter="Blue C 530_30-A"  transforms:value="1" />
           <transforms:coefficient data-type:parameter="Red C 670_30-A"  transforms:value="0" />
           <transforms:coefficient data-type:parameter="SP SSC-A"  transforms:value="5.0539766249" />
           <transforms:coefficient data-type:parameter="Violet E 525_50-A"  transforms:value="0.005276576" />
           <transforms:coefficient data-type:parameter="Violet F 431_28-A"  transforms:value="0.3173561087" />
           <transforms:coefficient data-type:parameter="YellowGreen A 780_60-A"  transforms:value="0.0038792129" />
           <transforms:coefficient data-type:parameter="YellowGreen E 586_15-A"  transforms:value="0.4508371408" />
         </transforms:spillover>
         <transforms:spillover data-type:parameter="Red C 670_30-A"  userProvidedCompInfix="Comp-Red C 670_30-A" >
           <transforms:coefficient data-type:parameter="Blue C 530_30-A"  transforms:value="-0.0007401904" />
           <transforms:coefficient data-type:parameter="Red C 670_30-A"  transforms:value="1" />
           <transforms:coefficient data-type:parameter="SP SSC-A"  transforms:value="0.7207653012" />
           <transforms:coefficient data-type:parameter="Violet E 525_50-A"  transforms:value="-0.0002701691" />
           <transforms:coefficient data-type:parameter="Violet F 431_28-A"  transforms:value="-0.0020607017" />
           <transforms:coefficient data-type:parameter="YellowGreen A 780_60-A"  transforms:value="0.0196541279" />
           <transforms:coefficient data-type:parameter="YellowGreen E 586_15-A"  transforms:value="-0.0008334841" />
         </transforms:spillover>
         <transforms:spillover data-type:parameter="SP SSC-A"  userProvidedCompInfix="Comp-SP SSC-A" >
           <transforms:coefficient data-type:parameter="Blue C 530_30-A"  transforms:value="-0.0056934285" />
           <transforms:coefficient data-type:parameter="Red C 670_30-A"  transforms:value="0.0000251299" />
           <transforms:coefficient data-type:parameter="SP SSC-A"  transforms:value="1" />
           <transforms:coefficient data-type:parameter="Violet E 525_50-A"  transforms:value="-0.0000398088" />
           <transforms:coefficient data-type:parameter="Violet F 431_28-A"  transforms:value="-0.0016201633" />
           <transforms:coefficient data-type:parameter="YellowGreen A 780_60-A"  transforms:value="0.0000180999" />
           <transforms:coefficient data-type:parameter="YellowGreen E 586_15-A"  transforms:value="0.0003151901" />
         </transforms:spillover>
         <transforms:spillover data-type:parameter="Violet E 525_50-A"  userProvidedCompInfix="Comp-Violet E 525_50-A" >
           <transforms:coefficient data-type:parameter="Blue C 530_30-A"  transforms:value="0.17831165" />
           <transforms:coefficient data-type:parameter="Red C 670_30-A"  transforms:value="0.5100104604" />
           <transforms:coefficient data-type:parameter="SP SSC-A"  transforms:value="-65.6879366549" />
           <transforms:coefficient data-type:parameter="Violet E 525_50-A"  transforms:value="1" />
           <transforms:coefficient data-type:parameter="Violet F 431_28-A"  transforms:value="1.0010517954" />
           <transforms:coefficient data-type:parameter="YellowGreen A 780_60-A"  transforms:value="0.0054039728" />
           <transforms:coefficient data-type:parameter="YellowGreen E 586_15-A"  transforms:value="0.2673795071" />
         </transforms:spillover>
         <transforms:spillover data-type:parameter="Violet F 431_28-A"  userProvidedCompInfix="Comp-Violet F 431_28-A" >
           <transforms:coefficient data-type:parameter="Blue C 530_30-A"  transforms:value="-0.0000109916" />
           <transforms:coefficient data-type:parameter="Red C 670_30-A"  transforms:value="-0.0001188236" />
           <transforms:coefficient data-type:parameter="SP SSC-A"  transforms:value="0.0130729319" />
           <transforms:coefficient data-type:parameter="Violet E 525_50-A"  transforms:value="0.0057874225" />
           <transforms:coefficient data-type:parameter="Violet F 431_28-A"  transforms:value="1" />
           <transforms:coefficient data-type:parameter="YellowGreen A 780_60-A"  transforms:value="-0.0000324869" />
           <transforms:coefficient data-type:parameter="YellowGreen E 586_15-A"  transforms:value="-0.0000814356" />
         </transforms:spillover>
         <transforms:spillover data-type:parameter="YellowGreen A 780_60-A"  userProvidedCompInfix="Comp-YellowGreen A 780_60-A" >
           <transforms:coefficient data-type:parameter="Blue C 530_30-A"  transforms:value="0.0017621653" />
           <transforms:coefficient data-type:parameter="Red C 670_30-A"  transforms:value="0.0011232864" />
           <transforms:coefficient data-type:parameter="SP SSC-A"  transforms:value="0.0905518556" />
           <transforms:coefficient data-type:parameter="Violet E 525_50-A"  transforms:value="-0.0000077414" />
           <transforms:coefficient data-type:parameter="Violet F 431_28-A"  transforms:value="-0.0004149927" />
           <transforms:coefficient data-type:parameter="YellowGreen A 780_60-A"  transforms:value="1" />
           <transforms:coefficient data-type:parameter="YellowGreen E 586_15-A"  transforms:value="0.0350835668" />
         </transforms:spillover>
         <transforms:spillover data-type:parameter="YellowGreen E 586_15-A"  userProvidedCompInfix="Comp-YellowGreen E 586_15-A" >
           <transforms:coefficient data-type:parameter="Blue C 530_30-A"  transforms:value="1.2339381172" />
           <transforms:coefficient data-type:parameter="Red C 670_30-A"  transforms:value="-0.0100845792" />
           <transforms:coefficient data-type:parameter="SP SSC-A"  transforms:value="25.7458603653" />
           <transforms:coefficient data-type:parameter="Violet E 525_50-A"  transforms:value="0.0007231358" />
           <transforms:coefficient data-type:parameter="Violet F 431_28-A"  transforms:value="0.7140653827" />
           <transforms:coefficient data-type:parameter="YellowGreen A 780_60-A"  transforms:value="-0.000690838" />
           <transforms:coefficient data-type:parameter="YellowGreen E 586_15-A"  transforms:value="1" />
         </transforms:spillover>
       </transforms:spilloverMatrix>
       <Transformations>
         <transforms:log transforms:offset="100"  transforms:decades="6.918539922" >
           <data-type:parameter data-type:name="FSC-A" />
         </transforms:log>
         <transforms:linear transforms:minRange="0"  transforms:maxRange="262144"  gain="1" >
           <data-type:parameter data-type:name="FSC-H" />
         </transforms:linear>
         <transforms:linear transforms:minRange="0"  transforms:maxRange="262144"  gain="1" >
           <data-type:parameter data-type:name="FSC-W" />
         </transforms:linear>
         <transforms:linear transforms:minRange="0"  transforms:maxRange="262144"  gain="1" >
           <data-type:parameter data-type:name="SSC-A" />
         </transforms:linear>
         <transforms:linear transforms:minRange="0"  transforms:maxRange="262144"  gain="1" >
           <data-type:parameter data-type:name="SSC-H" />
         </transforms:linear>
         <transforms:linear transforms:minRange="0"  transforms:maxRange="262144"  gain="1" >
           <data-type:parameter data-type:name="SSC-W" />
         </transforms:linear>
         <transforms:log transforms:offset="1"  transforms:decades="5.418539922" >
           <data-type:parameter data-type:name="SP SSC-A" />
         </transforms:log>
         <transforms:log transforms:offset="1"  transforms:decades="5.418539922" >
           <data-type:parameter data-type:name="Blue C 530_30-A" />
         </transforms:log>
         <transforms:log transforms:offset="1"  transforms:decades="5.418539922" >
           <data-type:parameter data-type:name="Red C 670_30-A" />
         </transforms:log>
         <transforms:log transforms:offset="1"  transforms:decades="5.418539922" >
           <data-type:parameter data-type:name="YellowGreen E 586_15-A" />
         </transforms:log>
         <transforms:log transforms:offset="1"  transforms:decades="5.418539922" >
           <data-type:parameter data-type:name="YellowGreen A 780_60-A" />
         </transforms:log>
         <transforms:fasinh transforms:length="256"  transforms:maxRange="26214400.00000001"  transforms:T="26214400.00000001"  transforms:A="0.5"  transforms:M="7.418539922"  transforms:W="-26214400.00000001" >
           <data-type:parameter data-type:name="Violet F 431_28-A" />
         </transforms:fasinh>
         <transforms:log transforms:offset="1"  transforms:decades="5.418539922" >
           <data-type:parameter data-type:name="Violet E 525_50-A" />
         </transforms:log>
         <transforms:linear transforms:minRange="0.0527494749"  transforms:maxRange="2"  gain="0.0174320803" >
           <data-type:parameter data-type:name="Time" />
         </transforms:linear>
         <transforms:log transforms:offset="1"  transforms:decades="5.418539922" >
           <data-type:parameter data-type:name="Comp-Blue C 530_30-A" />
         </transforms:log>
         <transforms:log transforms:offset="1"  transforms:decades="5.418539922" >
           <data-type:parameter data-type:name="Comp-Red C 670_30-A" />
         </transforms:log>
         <transforms:log transforms:offset="1"  transforms:decades="5.418539922" >
           <data-type:parameter data-type:name="Comp-SP SSC-A" />
         </transforms:log>
         <transforms:log transforms:offset="1"  transforms:decades="5.418539922" >
           <data-type:parameter data-type:name="Comp-Violet E 525_50-A" />
         </transforms:log>
         <transforms:fasinh transforms:length="256"  transforms:maxRange="26214400.00000001"  transforms:T="26214400.00000001"  transforms:A="0.5"  transforms:M="7.418539922"  transforms:W="-26214400.00000001" >
           <data-type:parameter data-type:name="Comp-Violet F 431_28-A" />
         </transforms:fasinh>
         <transforms:log transforms:offset="1"  transforms:decades="5.418539922" >
           <data-type:parameter data-type:name="Comp-YellowGreen A 780_60-A" />
         </transforms:log>
         <transforms:log transforms:offset="1"  transforms:decades="5.418539922" >
           <data-type:parameter data-type:name="Comp-YellowGreen E 586_15-A" />
         </transforms:log>
       </Transformations>
       <Keywords>
         <Keyword name="FJ_FCS_VERSION"  value="3" />
         <Keyword name="$BEGINANALYSIS"  value="0" />
         <Keyword name="$ENDANALYSIS"  value="0" />
         <Keyword name="$BEGINSTEXT"  value="0" />
         <Keyword name="$ENDSTEXT"  value="0" />
         <Keyword name="$BEGINDATA"  value="3069" />
         <Keyword name="$ENDDATA"  value="0000000000000283068" />
         <Keyword name="$FIL"  value="Compensation Controls_Violet E 525,2f,50 Stained Control.fcs" />
         <Keyword name="$SYS"  value="Windows NT (unknown) 6.2" />
         <Keyword name="$TOT"  value="0000000000000005000" />
         <Keyword name="$PAR"  value="14" />
         <Keyword name="$MODE"  value="L" />
         <Keyword name="$BYTEORD"  value="4,3,2,1" />
         <Keyword name="$DATATYPE"  value="F" />
         <Keyword name="$NEXTDATA"  value="0" />
         <Keyword name="CREATOR"  value="BD FACSDiva Software Version 9.0.2" />
         <Keyword name="TUBE NAME"  value="Violet E 525_50 Stained Control" />
         <Keyword name="$SRC"  value="Compensation Controls" />
         <Keyword name="EXPERIMENT NAME"  value="SEM 083023" />
         <Keyword name="GUID"  value="0b5148c7-99ac-4bb9-80e3-5472e83eaf80" />
         <Keyword name="$DATE"  value="30-AUG-2023" />
         <Keyword name="$BTIM"  value="11:19:09" />
         <Keyword name="$ETIM"  value="11:19:11" />
         <Keyword name="$CYT"  value="FACSymphonyA1" />
         <Keyword name="SETTINGS"  value="Cytometer" />
         <Keyword name="CYTNUM"  value="R664895000099" />
         <Keyword name="WINDOW EXTENSION"  value="10.00" />
         <Keyword name="EXPORT USER NAME"  value="ZootUser" />
         <Keyword name="EXPORT TIME"  value="30-AUG-2023-13:11:14" />
         <Keyword name="$OP"  value="ZootUser" />
         <Keyword name="FSC ASF"  value="0.78" />
         <Keyword name="AUTOBS"  value="TRUE" />
         <Keyword name="$INST"  value=" " />
         <Keyword name="LASER1NAME"  value="Blue" />
         <Keyword name="LASER1DELAY"  value="0.00" />
         <Keyword name="LASER1ASF"  value="1.06" />
         <Keyword name="LASER2NAME"  value="Red" />
         <Keyword name="LASER2DELAY"  value="19.56" />
         <Keyword name="LASER2ASF"  value="0.95" />
         <Keyword name="LASER3NAME"  value="Yellow-Green" />
         <Keyword name="LASER3DELAY"  value="39.76" />
         <Keyword name="LASER3ASF"  value="1.08" />
         <Keyword name="LASER4NAME"  value="Violet" />
         <Keyword name="LASER4DELAY"  value="-22.27" />
         <Keyword name="LASER4ASF"  value="1.09" />
         <Keyword name="$TIMESTEP"  value="0.01" />
         <Keyword name="SPILL"  value="6,Blue C 530_30-A,Red C 670_30-A,YellowGreen E 586_15-A,YellowGreen A 780_60-A,Violet F 431_28-A,Violet E 525_50-A,1,0,0,0,0,0,0,1,0,0,0,0,0,0,1,0,0,0,0,0,0,1,0,0,0,0,0,0,1,0,0,0,0,0,0,1" />
         <Keyword name="THRESHOLD"  value="FSC,5000" />
         <Keyword name="$P1N"  value="FSC-A" />
         <Keyword name="$P1R"  value="262144" />
         <Keyword name="$P1B"  value="32" />
         <Keyword name="$P1E"  value="0,0" />
         <Keyword name="$P1V"  value="350" />
         <Keyword name="$P1G"  value="1.0" />
         <Keyword name="P1DISPLAY"  value="LIN" />
         <Keyword name="P1BS"  value="0" />
         <Keyword name="P1MS"  value="0" />
         <Keyword name="$P2N"  value="FSC-H" />
         <Keyword name="$P2R"  value="262144" />
         <Keyword name="$P2B"  value="32" />
         <Keyword name="$P2E"  value="0,0" />
         <Keyword name="$P2V"  value="350" />
         <Keyword name="$P2G"  value="1.0" />
         <Keyword name="P2DISPLAY"  value="LIN" />
         <Keyword name="P2BS"  value="0" />
         <Keyword name="P2MS"  value="0" />
         <Keyword name="$P3N"  value="FSC-W" />
         <Keyword name="$P3R"  value="262144" />
         <Keyword name="$P3B"  value="32" />
         <Keyword name="$P3E"  value="0,0" />
         <Keyword name="$P3V"  value="350" />
         <Keyword name="$P3G"  value="1.0" />
         <Keyword name="P3BS"  value="-1" />
         <Keyword name="P3MS"  value="0" />
         <Keyword name="$P4N"  value="SSC-A" />
         <Keyword name="$P4R"  value="262144" />
         <Keyword name="$P4B"  value="32" />
         <Keyword name="$P4E"  value="0,0" />
         <Keyword name="$P4V"  value="250" />
         <Keyword name="$P4G"  value="1.0" />
         <Keyword name="P4DISPLAY"  value="LIN" />
         <Keyword name="P4BS"  value="0" />
         <Keyword name="P4MS"  value="0" />
         <Keyword name="$P5N"  value="SSC-H" />
         <Keyword name="$P5R"  value="262144" />
         <Keyword name="$P5B"  value="32" />
         <Keyword name="$P5E"  value="0,0" />
         <Keyword name="$P5V"  value="250" />
         <Keyword name="$P5G"  value="1.0" />
         <Keyword name="P5DISPLAY"  value="LIN" />
         <Keyword name="P5BS"  value="0" />
         <Keyword name="P5MS"  value="0" />
         <Keyword name="$P6N"  value="SSC-W" />
         <Keyword name="$P6R"  value="262144" />
         <Keyword name="$P6B"  value="32" />
         <Keyword name="$P6E"  value="0,0" />
         <Keyword name="$P6V"  value="250" />
         <Keyword name="$P6G"  value="1.0" />
         <Keyword name="P6BS"  value="-1" />
         <Keyword name="P6MS"  value="0" />
         <Keyword name="$P7N"  value="SP SSC-A" />
         <Keyword name="$P7R"  value="262144" />
         <Keyword name="$P7B"  value="32" />
         <Keyword name="$P7E"  value="0,0" />
         <Keyword name="$P7V"  value="200" />
         <Keyword name="$P7G"  value="1.0" />
         <Keyword name="P7DISPLAY"  value="LOG" />
         <Keyword name="P7BS"  value="0" />
         <Keyword name="P7MS"  value="0" />
         <Keyword name="$P8N"  value="Blue C 530_30-A" />
         <Keyword name="$P8R"  value="262144" />
         <Keyword name="$P8B"  value="32" />
         <Keyword name="$P8E"  value="0,0" />
         <Keyword name="$P8V"  value="425" />
         <Keyword name="$P8G"  value="1.0" />
         <Keyword name="P8DISPLAY"  value="LOG" />
         <Keyword name="P8BS"  value="158" />
         <Keyword name="P8MS"  value="0" />
         <Keyword name="$P9N"  value="Red C 670_30-A" />
         <Keyword name="$P9R"  value="262144" />
         <Keyword name="$P9B"  value="32" />
         <Keyword name="$P9E"  value="0,0" />
         <Keyword name="$P9V"  value="550" />
         <Keyword name="$P9G"  value="1.0" />
         <Keyword name="P9DISPLAY"  value="LOG" />
         <Keyword name="P9BS"  value="313" />
         <Keyword name="P9MS"  value="0" />
         <Keyword name="$P10N"  value="YellowGreen E 586_15-A" />
         <Keyword name="$P10R"  value="262144" />
         <Keyword name="$P10B"  value="32" />
         <Keyword name="$P10E"  value="0,0" />
         <Keyword name="$P10V"  value="500" />
         <Keyword name="$P10G"  value="1.0" />
         <Keyword name="P10DISPLAY"  value="LOG" />
         <Keyword name="P10BS"  value="233" />
         <Keyword name="P10MS"  value="0" />
         <Keyword name="$P11N"  value="YellowGreen A 780_60-A" />
         <Keyword name="$P11R"  value="262144" />
         <Keyword name="$P11B"  value="32" />
         <Keyword name="$P11E"  value="0,0" />
         <Keyword name="$P11V"  value="500" />
         <Keyword name="$P11G"  value="1.0" />
         <Keyword name="P11DISPLAY"  value="LOG" />
         <Keyword name="P11BS"  value="138" />
         <Keyword name="P11MS"  value="0" />
         <Keyword name="$P12N"  value="Violet F 431_28-A" />
         <Keyword name="$P12R"  value="262144" />
         <Keyword name="$P12B"  value="32" />
         <Keyword name="$P12E"  value="0,0" />
         <Keyword name="$P12V"  value="400" />
         <Keyword name="$P12G"  value="1.0" />
         <Keyword name="P12DISPLAY"  value="LOG" />
         <Keyword name="P12BS"  value="158" />
         <Keyword name="P12MS"  value="0" />
         <Keyword name="$P13N"  value="Violet E 525_50-A" />
         <Keyword name="$P13R"  value="262144" />
         <Keyword name="$P13B"  value="32" />
         <Keyword name="$P13E"  value="0,0" />
         <Keyword name="$P13V"  value="300" />
         <Keyword name="$P13G"  value="1.0" />
         <Keyword name="P13DISPLAY"  value="LOG" />
         <Keyword name="P13BS"  value="195" />
         <Keyword name="P13MS"  value="0" />
         <Keyword name="$P14N"  value="Time" />
         <Keyword name="$P14R"  value="262144" />
         <Keyword name="$P14B"  value="32" />
         <Keyword name="$P14E"  value="0,0" />
         <Keyword name="$P14G"  value="0.01" />
         <Keyword name="P14BS"  value="0" />
         <Keyword name="P14MS"  value="0" />
         <Keyword name="CST SETUP STATUS"  value="SUCCESS" />
         <Keyword name="CST BEADS LOT ID"  value="30664" />
         <Keyword name="CYTOMETER CONFIG NAME"  value="Primary_Configuration_012323_2-Blue 3-Red 5-YG 6-Violet SP_" />
         <Keyword name="CYTOMETER CONFIG CREATE DATE"  value="2023-01-23T10:14:37-05:00" />
         <Keyword name="CST SETUP DATE"  value="2023-02-21T15:16:13-05:00" />
         <Keyword name="CST BASELINE DATE"  value="2023-02-21T15:12:44-05:00" />
         <Keyword name="CST BEADS EXPIRED"  value="False" />
         <Keyword name="CST PERFORMANCE EXPIRED"  value="2023-02-22T15:16:13-05:00" />
         <Keyword name="CST REGULATORY STATUS"  value="RUO Performance Check" />
         <Keyword name="$P1S"  value="" />
         <Keyword name="$P2S"  value="" />
         <Keyword name="$P3S"  value="" />
         <Keyword name="$P4S"  value="" />
         <Keyword name="$P5S"  value="" />
         <Keyword name="$P6S"  value="" />
         <Keyword name="$P7S"  value="" />
         <Keyword name="$P8S"  value="" />
         <Keyword name="$P9S"  value="" />
         <Keyword name="$P10S"  value="" />
         <Keyword name="$P11S"  value="" />
         <Keyword name="$P12S"  value="" />
         <Keyword name="$P13S"  value="" />
         <Keyword name="$P14S"  value="" />
         <Keyword name="$P15N"  value="Comp-Blue C 530_30-A" />
         <Keyword name="$P15S"  value="" />
         <Keyword name="$P15R"  value="262144" />
         <Keyword name="$P16N"  value="Comp-Red C 670_30-A" />
         <Keyword name="$P16S"  value="" />
         <Keyword name="$P16R"  value="262144" />
         <Keyword name="$P17N"  value="Comp-SP SSC-A" />
         <Keyword name="$P17S"  value="" />
         <Keyword name="$P17R"  value="262144" />
         <Keyword name="$P18N"  value="Comp-Violet E 525_50-A" />
         <Keyword name="$P18S"  value="" />
         <Keyword name="$P18R"  value="262144" />
         <Keyword name="$P19N"  value="Comp-Violet F 431_28-A" />
         <Keyword name="$P19S"  value="" />
         <Keyword name="$P19R"  value="262144" />
         <Keyword name="$P20N"  value="Comp-YellowGreen A 780_60-A" />
         <Keyword name="$P20S"  value="" />
         <Keyword name="$P20R"  value="262144" />
         <Keyword name="$P21N"  value="Comp-YellowGreen E 586_15-A" />
         <Keyword name="$P21S"  value="" />
         <Keyword name="$P21R"  value="262144" />
       </Keywords>
       <SampleNode name="Compensation Controls_Violet E 525,2f,50 Stained Control.fcs"  annotation=""  owningGroup=""  expanded="1"  sortPriority="10"  count="5000"  sampleID="12" >
         <Graph smoothing="0"  backColor="#ffffff"  foreColor="#000000"  heatMapStatParameter="Comp-Blue C 530_30-A"  type="Pseudocolor"  fast="1" >
           <Axis dimension="x"  name="FSC-A"  label=""  auto="auto" />
           <Axis dimension="y"  name="SSC-A"  label=""  auto="auto" />
           <GraphSettings level="5%"  smoothingHighResolution="1"  contourHighResolution="1"  histogramSmoothingCount="0"  graphResolution="256"  showOutliers="0"  drawLargeDots="0"  dotsToDraw="8000"  tint="le.chartfill.tinted.40"  lineWeight="le.lineweight.normal"  lineStyle="le.linestyle.solid" />
           <GraphEnvironment showGrid="0"  showAxes="tnlTL"  showGates="1"  showFreqOnPlots="1"  showGateNameOnPlots="1"  showMedians="0"  showUncomped="1"  addEventParam="0"  lastYAxisName="" >
             <TextTraits font="SansSerif"  size="12"  name="Labels"  style="plain"  color="#000000"  background="#00ffffff"  just="left" />
             <TextTraits font="SansSerif"  size="11"  name="LayoutGates"  style="plain"  color="#000000"  background="#00ffffff"  just="left" />
             <TextTraits font="SansSerif"  size="8"  name="Numbers"  style="plain"  color="#000000"  background="#00ffffff"  just="left" />
             <TextTraits font="SansSerif"  size="22"  name="Legend"  style="bold"  color="#000000"  background="#00ffffff"  just="left" />
             <WindowPosition x="0"  y="37"  width="390"  height="582"  displayed="0"  panelState="---" />
           </GraphEnvironment>
         </Graph>
         <Subpopulations>
           <Population name="Lymphocytes"  annotation=""  owningGroup="SEM 083023 8wk tamx -1y harvesting"  expanded="1"  sortPriority="10"  count="1138" >
             <Graph smoothing="0"  backColor="#ffffff"  foreColor="#000000"  heatMapStatParameter="Comp-Blue C 530_30-A"  type="Pseudocolor"  fast="1" >
               <Axis dimension="x"  name="Comp-Violet E 525_50-A"  label=""  auto="auto" />
               <Axis dimension="y"  name="SSC-A"  label=""  auto="auto" />
               <GraphSettings level="5%"  smoothingHighResolution="1"  contourHighResolution="1"  histogramSmoothingCount="0"  graphResolution="256"  showOutliers="0"  drawLargeDots="0"  dotsToDraw="8000"  tint="le.chartfill.tinted.40"  lineWeight="le.lineweight.normal"  lineStyle="le.linestyle.solid" />
               <GraphEnvironment showGrid="0"  showAxes="tnlTNL"  showGates="1"  showFreqOnPlots="1"  showGateNameOnPlots="1"  showMedians="0"  showUncomped="0"  addEventParam="0"  lastYAxisName="" >
                 <TextTraits font="SansSerif"  size="11"  name="Labels"  style="plain"  color="#000000"  background="#00ffffff"  just="left" />
                 <TextTraits font="SansSerif"  size="11"  name="LayoutGates"  style="plain"  color="#000000"  background="#00ffffff"  just="left" />
                 <TextTraits font="SansSerif"  size="9"  name="Numbers"  style="plain"  color="#000000"  background="#00ffffff"  just="left" />
                 <TextTraits font="SansSerif"  size="9"  name="Legend"  style="plain"  color="#000000"  background="#00ffffff"  just="left" />
                 <WindowPosition x="898"  y="111"  width="708"  height="730"  displayed="1"  panelState="---" />
               </GraphEnvironment>
             </Graph>
             <Gate gating:id="ID705341019" >
               <gating:PolygonGate eventsInside="1"  annoOffsetX="0"  annoOffsetY="0"  tint="#000000"  isTinted="0"  lineWeight="Normal"  userDefined="1"  quadId="-1"  gateResolution="256" >
                 <gating:dimension>
                   <data-type:fcs-dimension data-type:name="FSC-A" />
                 </gating:dimension>
                 <gating:dimension>
                   <data-type:fcs-dimension data-type:name="SSC-A" />
                 </gating:dimension>
                 <gating:vertex>
                   <gating:coordinate data-type:value="53162.0699300699" />
                   <gating:coordinate data-type:value="176303.395465995" />
                 </gating:vertex>
                 <gating:vertex>
                   <gating:coordinate data-type:value="5957.8181818182" />
                   <gating:coordinate data-type:value="65370.9219143577" />
                 </gating:vertex>
                 <gating:vertex>
                   <gating:coordinate data-type:value="2291.4685314685" />
                   <gating:coordinate data-type:value="13866.5591939547" />
                 </gating:vertex>
                 <gating:vertex>
                   <gating:coordinate data-type:value="10999.048951049" />
                   <gating:coordinate data-type:value="1320.6246851385" />
                 </gating:vertex>
                 <gating:vertex>
                   <gating:coordinate data-type:value="65994.2937062937" />
                   <gating:coordinate data-type:value="39618.7405541562" />
                 </gating:vertex>
                 <gating:vertex>
                   <gating:coordinate data-type:value="67827.4685314685" />
                   <gating:coordinate data-type:value="114894.3476070529" />
                 </gating:vertex>
               </gating:PolygonGate>
             </Gate>
             <Subpopulations>
               <Population name="LIVE_DEAD, SSC-A subset"  annotation=""  owningGroup="SEM 083023 8wk tamx -1y harvesting"  expanded="1"  sortPriority="10"  count="517" >
                 <Graph smoothing="0"  backColor="#ffffff"  foreColor="#000000"  heatMapStatParameter="Comp-Blue C 530_30-A"  type="Pseudocolor"  fast="1" >
                   <Axis dimension="x"  name="SSC-A"  label=""  auto="auto" />
                   <Axis dimension="y"  name="Comp-Red C 670_30-A"  label=""  auto="auto" />
                   <GraphSettings level="5%"  smoothingHighResolution="1"  contourHighResolution="1"  histogramSmoothingCount="0"  graphResolution="256"  showOutliers="0"  drawLargeDots="0"  dotsToDraw="8000"  tint="le.chartfill.tinted.40"  lineWeight="le.lineweight.normal"  lineStyle="le.linestyle.solid" />
                   <GraphEnvironment showGrid="0"  showAxes="tnlTNL"  showGates="1"  showFreqOnPlots="1"  showGateNameOnPlots="1"  showMedians="0"  showUncomped="0"  addEventParam="0"  lastYAxisName="" >
                     <TextTraits font="SansSerif"  size="11"  name="Labels"  style="plain"  color="#000000"  background="#00ffffff"  just="left" />
                     <TextTraits font="SansSerif"  size="11"  name="LayoutGates"  style="plain"  color="#000000"  background="#00ffffff"  just="left" />
                     <TextTraits font="SansSerif"  size="9"  name="Numbers"  style="plain"  color="#000000"  background="#00ffffff"  just="left" />
                     <TextTraits font="SansSerif"  size="9"  name="Legend"  style="plain"  color="#000000"  background="#00ffffff"  just="left" />
                     <WindowPosition x="930"  y="183"  width="708"  height="730"  displayed="1"  panelState="---" />
                   </GraphEnvironment>
                 </Graph>
                 <Gate gating:id="ID1489123566"  gating:parent_id="ID705341019" >
                   <gating:RectangleGate eventsInside="1"  annoOffsetX="0"  annoOffsetY="0"  tint="#000000"  isTinted="0"  lineWeight="Normal"  userDefined="1"  percentX="0"  percentY="0" >
                     <gating:dimension gating:min="8.479129054143531"  gating:max="902.7494451159259" >
                       <data-type:fcs-dimension data-type:name="Comp-Violet E 525_50-A" />
                     </gating:dimension>
                     <gating:dimension gating:min="1320.624685138539"  gating:max="186868.39294710328" >
                       <data-type:fcs-dimension data-type:name="SSC-A" />
                     </gating:dimension>
                   </gating:RectangleGate>
                 </Gate>
                 <Subpopulations>
                   <Population name="SSC-A, CD45 subset"  annotation=""  owningGroup="SEM 083023 8wk tamx -1y harvesting"  expanded="1"  sortPriority="10"  count="192" >
                     <Graph smoothing="0"  backColor="#ffffff"  foreColor="#000000"  heatMapStatParameter="Comp-Blue C 530_30-A"  type="Pseudocolor"  fast="1" >
                       <Axis dimension="x"  name="Comp-Blue C 530_30-A"  label=""  auto="auto" />
                       <Axis dimension="y"  name="Comp-Violet F 431_28-A"  label=""  auto="auto" />
                       <GraphSettings level="5%"  smoothingHighResolution="1"  contourHighResolution="1"  histogramSmoothingCount="0"  graphResolution="256"  showOutliers="0"  drawLargeDots="0"  dotsToDraw="8000"  tint="le.chartfill.tinted.40"  lineWeight="le.lineweight.normal"  lineStyle="le.linestyle.solid" />
                       <GraphEnvironment showGrid="0"  showAxes="tnlTNL"  showGates="1"  showFreqOnPlots="1"  showGateNameOnPlots="1"  showMedians="0"  showUncomped="0"  addEventParam="0"  lastYAxisName="" >
                         <TextTraits font="SansSerif"  size="11"  name="Labels"  style="plain"  color="#000000"  background="#00ffffff"  just="left" />
                         <TextTraits font="SansSerif"  size="11"  name="LayoutGates"  style="plain"  color="#000000"  background="#00ffffff"  just="left" />
                         <TextTraits font="SansSerif"  size="9"  name="Numbers"  style="plain"  color="#000000"  background="#00ffffff"  just="left" />
                         <TextTraits font="SansSerif"  size="9"  name="Legend"  style="plain"  color="#000000"  background="#00ffffff"  just="left" />
                         <WindowPosition x="863"  y="249"  width="708"  height="844"  displayed="1"  panelState="+--" />
                       </GraphEnvironment>
                     </Graph>
                     <Gate gating:id="ID963782948"  gating:parent_id="ID1489123566" >
                       <gating:RectangleGate eventsInside="1"  annoOffsetX="0"  annoOffsetY="0"  tint="#000000"  isTinted="0"  lineWeight="Normal"  userDefined="1"  percentX="0"  percentY="0" >
                         <gating:dimension gating:min="1833.1748251748252"  gating:max="177817.95804195805" >
                           <data-type:fcs-dimension data-type:name="SSC-A" />
                         </gating:dimension>
                         <gating:dimension gating:min="2.336228456440234"  gating:max="833.345406905684" >
                           <data-type:fcs-dimension data-type:name="Comp-Red C 670_30-A" />
                         </gating:dimension>
                       </gating:RectangleGate>
                     </Gate>
                     <Subpopulations>
                       <Population name="EGFP, CD326 subset"  annotation=""  owningGroup="SEM 083023 8wk tamx -1y harvesting"  expanded="1"  sortPriority="10"  count="1" >
                         <Graph smoothing="0"  backColor="#ffffff"  foreColor="#000000"  heatMapStatParameter="Comp-Blue C 530_30-A"  type="Pseudocolor"  fast="1" >
                           <Axis dimension="x"  name="Comp-Blue C 530_30-A"  label=""  auto="auto" />
                           <Axis dimension="y"  name="Comp-YellowGreen E 586_15-A"  label=""  auto="auto" />
                           <GraphSettings level="5%"  smoothingHighResolution="1"  contourHighResolution="1"  histogramSmoothingCount="0"  graphResolution="256"  showOutliers="0"  drawLargeDots="0"  dotsToDraw="8000"  tint="le.chartfill.tinted.40"  lineWeight="le.lineweight.normal"  lineStyle="le.linestyle.solid" />
                           <GraphEnvironment showGrid="0"  showAxes="tnlTNL"  showGates="1"  showFreqOnPlots="1"  showGateNameOnPlots="1"  showMedians="0"  showUncomped="0"  addEventParam="0"  lastYAxisName="" >
                             <TextTraits font="SansSerif"  size="11"  name="Labels"  style="plain"  color="#000000"  background="#00ffffff"  just="left" />
                             <TextTraits font="SansSerif"  size="11"  name="LayoutGates"  style="plain"  color="#000000"  background="#00ffffff"  just="left" />
                             <TextTraits font="SansSerif"  size="9"  name="Numbers"  style="plain"  color="#000000"  background="#00ffffff"  just="left" />
                             <TextTraits font="SansSerif"  size="9"  name="Legend"  style="plain"  color="#000000"  background="#00ffffff"  just="left" />
                             <WindowPosition x="839"  y="243"  width="708"  height="844"  displayed="1"  panelState="+--" />
                           </GraphEnvironment>
                         </Graph>
                         <Gate gating:id="ID1207178045"  gating:parent_id="ID963782948" >
                           <gating:RectangleGate eventsInside="1"  annoOffsetX="0"  annoOffsetY="0"  tint="#000000"  isTinted="0"  lineWeight="Normal"  userDefined="1"  percentX="0"  percentY="0" >
                             <gating:dimension gating:min="665.1898651472333"  gating:max="67797.809864618" >
                               <data-type:fcs-dimension data-type:name="Comp-Blue C 530_30-A" />
                             </gating:dimension>
                             <gating:dimension gating:min="2041.572773704089"  gating:max="716601.9117569578" >
                               <data-type:fcs-dimension data-type:name="Comp-Violet F 431_28-A" />
                             </gating:dimension>
                           </gating:RectangleGate>
                         </Gate>
                         <Subpopulations>
                           <Population name="Q1: EGFP- , HOPX+"  annotation=""  owningGroup="SEM 083023 8wk tamx -1y harvesting"  expanded="1"  sortPriority="10"  count="0" >
                             <Graph smoothing="0"  backColor="#ffffff"  foreColor="#000000"  heatMapStatParameter="Comp-Blue C 530_30-A"  type="Pseudocolor"  fast="1" >
                               <Axis dimension="x"  name="Comp-Blue C 530_30-A"  label=""  auto="auto" />
                               <Axis dimension="y"  name="Comp-YellowGreen E 586_15-A"  label=""  auto="auto" />
                               <GraphSettings level="5%"  smoothingHighResolution="1"  contourHighResolution="1"  histogramSmoothingCount="0"  graphResolution="256"  showOutliers="0"  drawLargeDots="0"  dotsToDraw="8000"  tint="le.chartfill.tinted.40"  lineWeight="le.lineweight.normal"  lineStyle="le.linestyle.solid" />
                               <GraphEnvironment showGrid="0"  showAxes="tnlTNL"  showGates="1"  showFreqOnPlots="1"  showGateNameOnPlots="1"  showMedians="0"  showUncomped="0"  addEventParam="0"  lastYAxisName="" >
                                 <TextTraits font="SansSerif"  size="11"  name="Labels"  style="plain"  color="#000000"  background="#00ffffff"  just="left" />
                                 <TextTraits font="SansSerif"  size="11"  name="LayoutGates"  style="plain"  color="#000000"  background="#00ffffff"  just="left" />
                                 <TextTraits font="SansSerif"  size="9"  name="Numbers"  style="plain"  color="#000000"  background="#00ffffff"  just="left" />
                                 <TextTraits font="SansSerif"  size="9"  name="Legend"  style="plain"  color="#000000"  background="#00ffffff"  just="left" />
                                 <WindowPosition x="196"  y="37"  width="708"  height="844"  displayed="1"  panelState="+--" />
                               </GraphEnvironment>
                             </Graph>
                             <Gate gating:id="ID1437063709"  gating:parent_id="ID1207178045" >
                               <gating:RectangleGate eventsInside="1"  annoOffsetX="0"  annoOffsetY="0"  tint="#000000"  isTinted="0"  lineWeight="Normal"  userDefined="1"  percentX="0"  percentY="0" >
                                 <gating:dimension gating:max="985.0519106517721" >
                                   <data-type:fcs-dimension data-type:name="Comp-Blue C 530_30-A" />
                                 </gating:dimension>
                                 <gating:dimension gating:min="1024.0000000000002" >
                                   <data-type:fcs-dimension data-type:name="Comp-YellowGreen E 586_15-A" />
                                 </gating:dimension>
                               </gating:RectangleGate>
                             </Gate>
                           </Population>
                           <Population name="Q2: EGFP+ , HOPX+"  annotation=""  owningGroup="SEM 083023 8wk tamx -1y harvesting"  expanded="1"  sortPriority="10"  count="0" >
                             <Graph smoothing="0"  backColor="#ffffff"  foreColor="#000000"  heatMapStatParameter="Comp-Blue C 530_30-A"  type="Pseudocolor"  fast="1" >
                               <Axis dimension="x"  name="Comp-Blue C 530_30-A"  label=""  auto="auto" />
                               <Axis dimension="y"  name="Comp-YellowGreen E 586_15-A"  label=""  auto="auto" />
                               <GraphSettings level="5%"  smoothingHighResolution="1"  contourHighResolution="1"  histogramSmoothingCount="0"  graphResolution="256"  showOutliers="0"  drawLargeDots="0"  dotsToDraw="8000"  tint="le.chartfill.tinted.40"  lineWeight="le.lineweight.normal"  lineStyle="le.linestyle.solid" />
                               <GraphEnvironment showGrid="0"  showAxes="tnlTNL"  showGates="1"  showFreqOnPlots="1"  showGateNameOnPlots="1"  showMedians="0"  showUncomped="0"  addEventParam="0"  lastYAxisName="" >
                                 <TextTraits font="SansSerif"  size="11"  name="Labels"  style="plain"  color="#000000"  background="#00ffffff"  just="left" />
                                 <TextTraits font="SansSerif"  size="11"  name="LayoutGates"  style="plain"  color="#000000"  background="#00ffffff"  just="left" />
                                 <TextTraits font="SansSerif"  size="9"  name="Numbers"  style="plain"  color="#000000"  background="#00ffffff"  just="left" />
                                 <TextTraits font="SansSerif"  size="9"  name="Legend"  style="plain"  color="#000000"  background="#00ffffff"  just="left" />
                                 <WindowPosition x="196"  y="37"  width="708"  height="844"  displayed="1"  panelState="+--" />
                               </GraphEnvironment>
                             </Graph>
                             <Gate gating:id="ID596864830"  gating:parent_id="ID1207178045" >
                               <gating:RectangleGate eventsInside="1"  annoOffsetX="0"  annoOffsetY="0"  tint="#000000"  isTinted="0"  lineWeight="Normal"  userDefined="1"  percentX="0"  percentY="0" >
                                 <gating:dimension gating:min="985.0519106517721" >
                                   <data-type:fcs-dimension data-type:name="Comp-Blue C 530_30-A" />
                                 </gating:dimension>
                                 <gating:dimension gating:min="1024.0000000000002" >
                                   <data-type:fcs-dimension data-type:name="Comp-YellowGreen E 586_15-A" />
                                 </gating:dimension>
                               </gating:RectangleGate>
                             </Gate>
                           </Population>
                           <Population name="Q3: EGFP+ , HOPX-"  annotation=""  owningGroup="SEM 083023 8wk tamx -1y harvesting"  expanded="1"  sortPriority="10"  count="1" >
                             <Graph smoothing="0"  backColor="#ffffff"  foreColor="#000000"  heatMapStatParameter="Comp-Blue C 530_30-A"  type="Pseudocolor"  fast="1" >
                               <Axis dimension="x"  name="Comp-Blue C 530_30-A"  label=""  auto="auto" />
                               <Axis dimension="y"  name="Comp-YellowGreen E 586_15-A"  label=""  auto="auto" />
                               <GraphSettings level="5%"  smoothingHighResolution="1"  contourHighResolution="1"  histogramSmoothingCount="0"  graphResolution="256"  showOutliers="0"  drawLargeDots="0"  dotsToDraw="8000"  tint="le.chartfill.tinted.40"  lineWeight="le.lineweight.normal"  lineStyle="le.linestyle.solid" />
                               <GraphEnvironment showGrid="0"  showAxes="tnlTNL"  showGates="1"  showFreqOnPlots="1"  showGateNameOnPlots="1"  showMedians="0"  showUncomped="0"  addEventParam="0"  lastYAxisName="" >
                                 <TextTraits font="SansSerif"  size="11"  name="Labels"  style="plain"  color="#000000"  background="#00ffffff"  just="left" />
                                 <TextTraits font="SansSerif"  size="11"  name="LayoutGates"  style="plain"  color="#000000"  background="#00ffffff"  just="left" />
                                 <TextTraits font="SansSerif"  size="9"  name="Numbers"  style="plain"  color="#000000"  background="#00ffffff"  just="left" />
                                 <TextTraits font="SansSerif"  size="9"  name="Legend"  style="plain"  color="#000000"  background="#00ffffff"  just="left" />
                                 <WindowPosition x="196"  y="37"  width="708"  height="844"  displayed="1"  panelState="+--" />
                               </GraphEnvironment>
                             </Graph>
                             <Gate gating:id="ID69593832"  gating:parent_id="ID1207178045" >
                               <gating:RectangleGate eventsInside="1"  annoOffsetX="0"  annoOffsetY="0"  tint="#000000"  isTinted="0"  lineWeight="Normal"  userDefined="1"  percentX="0"  percentY="0" >
                                 <gating:dimension gating:min="985.0519106517721" >
                                   <data-type:fcs-dimension data-type:name="Comp-Blue C 530_30-A" />
                                 </gating:dimension>
                                 <gating:dimension gating:max="1024.0000000000002" >
                                   <data-type:fcs-dimension data-type:name="Comp-YellowGreen E 586_15-A" />
                                 </gating:dimension>
                               </gating:RectangleGate>
                             </Gate>
                           </Population>
                           <Population name="Q4: EGFP- , HOPX-"  annotation=""  owningGroup="SEM 083023 8wk tamx -1y harvesting"  expanded="1"  sortPriority="10"  count="0" >
                             <Graph smoothing="0"  backColor="#ffffff"  foreColor="#000000"  heatMapStatParameter="Comp-Blue C 530_30-A"  type="Pseudocolor"  fast="1" >
                               <Axis dimension="x"  name="Comp-Blue C 530_30-A"  label=""  auto="auto" />
                               <Axis dimension="y"  name="Comp-YellowGreen E 586_15-A"  label=""  auto="auto" />
                               <GraphSettings level="5%"  smoothingHighResolution="1"  contourHighResolution="1"  histogramSmoothingCount="0"  graphResolution="256"  showOutliers="0"  drawLargeDots="0"  dotsToDraw="8000"  tint="le.chartfill.tinted.40"  lineWeight="le.lineweight.normal"  lineStyle="le.linestyle.solid" />
                               <GraphEnvironment showGrid="0"  showAxes="tnlTNL"  showGates="1"  showFreqOnPlots="1"  showGateNameOnPlots="1"  showMedians="0"  showUncomped="0"  addEventParam="0"  lastYAxisName="" >
                                 <TextTraits font="SansSerif"  size="11"  name="Labels"  style="plain"  color="#000000"  background="#00ffffff"  just="left" />
                                 <TextTraits font="SansSerif"  size="11"  name="LayoutGates"  style="plain"  color="#000000"  background="#00ffffff"  just="left" />
                                 <TextTraits font="SansSerif"  size="9"  name="Numbers"  style="plain"  color="#000000"  background="#00ffffff"  just="left" />
                                 <TextTraits font="SansSerif"  size="9"  name="Legend"  style="plain"  color="#000000"  background="#00ffffff"  just="left" />
                                 <WindowPosition x="196"  y="37"  width="708"  height="844"  displayed="1"  panelState="+--" />
                               </GraphEnvironment>
                             </Graph>
                             <Gate gating:id="ID317345293"  gating:parent_id="ID1207178045" >
                               <gating:RectangleGate eventsInside="1"  annoOffsetX="0"  annoOffsetY="0"  tint="#000000"  isTinted="0"  lineWeight="Normal"  userDefined="1"  percentX="0"  percentY="0" >
                                 <gating:dimension gating:max="985.0519106517721" >
                                   <data-type:fcs-dimension data-type:name="Comp-Blue C 530_30-A" />
                                 </gating:dimension>
                                 <gating:dimension gating:max="1024.0000000000002" >
                                   <data-type:fcs-dimension data-type:name="Comp-YellowGreen E 586_15-A" />
                                 </gating:dimension>
                               </gating:RectangleGate>
                             </Gate>
                           </Population>
                         </Subpopulations>
                       </Population>
                     </Subpopulations>
                   </Population>
                 </Subpopulations>
               </Population>
             </Subpopulations>
           </Population>
           <Population name="Size"  annotation=""  owningGroup=""  expanded="1"  sortPriority="10"  count="4819" >
             <Graph smoothing="13"  backColor="#ffffff"  foreColor="#000000"  heatMapStatParameter="Comp-Blue C 530_30-A"  type="Histogram"  fast="1" >
               <Axis dimension="x"  name="Violet E 525_50-A"  label=""  auto="auto" />
               <Axis dimension="y"  name=""  label=""  auto="modal" />
               <GraphSettings level="5%"  smoothingHighResolution="1"  contourHighResolution="1"  histogramSmoothingCount="0"  graphResolution="256"  showOutliers="0"  drawLargeDots="0"  dotsToDraw="8000" />
               <GraphEnvironment showGrid="0"  showAxes="tnlT"  showGates="1"  showFreqOnPlots="1"  showGateNameOnPlots="0"  showMedians="1"  showUncomped="1"  addEventParam="0"  lastYAxisName="" >
                 <TextTraits font="SansSerif"  size="18"  name="Labels"  style="plain"  color="#000000"  background="#00ffffff"  just="left" />
                 <TextTraits font="SansSerif"  size="11"  name="LayoutGates"  style="plain"  color="#000000"  background="#00ffffff"  just="left" />
                 <TextTraits font="SansSerif"  size="8"  name="Numbers"  style="plain"  color="#000000"  background="#00ffffff"  just="left" />
                 <TextTraits font="SansSerif"  size="22"  name="Legend"  style="bold"  color="#000000"  background="#00ffffff"  just="left" />
                 <WindowPosition x="0"  y="37"  width="390"  height="582"  displayed="0"  panelState="---" />
               </GraphEnvironment>
             </Graph>
             <Gate gating:id="ID87160462" >
               <gating:PolygonGate eventsInside="1"  annoOffsetX="55"  annoOffsetY="-83"  tint="#000000"  isTinted="1"  lineWeight="Normal"  userDefined="0"  quadId="-1"  gateResolution="256" >
                 <gating:dimension>
                   <data-type:fcs-dimension data-type:name="FSC-A" />
                 </gating:dimension>
                 <gating:dimension>
                   <data-type:fcs-dimension data-type:name="SSC-A" />
                 </gating:dimension>
                 <gating:vertex>
                   <gating:coordinate data-type:value="7858.9899519597" />
                   <gating:coordinate data-type:value="-21604.6352743154" />
                 </gating:vertex>
                 <gating:vertex>
                   <gating:coordinate data-type:value="51241.0467345739" />
                   <gating:coordinate data-type:value="-19097.1433287168" />
                 </gating:vertex>
                 <gating:vertex>
                   <gating:coordinate data-type:value="163436.0211723691" />
                   <gating:coordinate data-type:value="-16589.6513831183" />
                 </gating:vertex>
                 <gating:vertex>
                   <gating:coordinate data-type:value="313029.3204227628" />
                   <gating:coordinate data-type:value="191532.1801015633" />
                 </gating:vertex>
                 <gating:vertex>
                   <gating:coordinate data-type:value="365386.9751604006" />
                   <gating:coordinate data-type:value="392131.535749449" />
                 </gating:vertex>
                 <gating:vertex>
                   <gating:coordinate data-type:value="36281.7168095345" />
                   <gating:coordinate data-type:value="151412.3089719861" />
                 </gating:vertex>
                 <gating:vertex>
                   <gating:coordinate data-type:value="6363.0569594558" />
                   <gating:coordinate data-type:value="28545.203637656" />
                 </gating:vertex>
                 <gating:vertex>
                   <gating:coordinate data-type:value="4867.1239669518" />
                   <gating:coordinate data-type:value="-9067.1755463225" />
                 </gating:vertex>
                 <gating:vertex>
                   <gating:coordinate data-type:value="-2612.5409955679" />
                   <gating:coordinate data-type:value="962.7922360718" />
                 </gating:vertex>
                 <gating:vertex>
                   <gating:coordinate data-type:value="10850.8559369676" />
                   <gating:coordinate data-type:value="-16589.6513831183" />
                 </gating:vertex>
                 <gating:vertex>
                   <gating:coordinate data-type:value="25810.1858620069" />
                   <gating:coordinate data-type:value="-11574.6674919211" />
                 </gating:vertex>
               </gating:PolygonGate>
             </Gate>
             <Subpopulations>
               <Population name="Violet E 525_50-A subset"  annotation=""  owningGroup=""  expanded="1"  sortPriority="10"  count="458" >
                 <Graph smoothing="13"  backColor="#ffffff"  foreColor="#000000"  heatMapStatParameter="Comp-Blue C 530_30-A"  type="Histogram"  fast="1" >
                   <Axis dimension="x"  name="Violet E 525_50-A"  label=""  auto="auto" />
                   <Axis dimension="y"  name=""  label=""  auto="modal" />
                   <GraphSettings level="5%"  smoothingHighResolution="1"  contourHighResolution="1"  histogramSmoothingCount="0"  graphResolution="256"  showOutliers="0"  drawLargeDots="0"  dotsToDraw="8000" />
                   <GraphEnvironment showGrid="0"  showAxes="tnlT"  showGates="1"  showFreqOnPlots="1"  showGateNameOnPlots="0"  showMedians="1"  showUncomped="1"  addEventParam="0"  lastYAxisName="" >
                     <TextTraits font="SansSerif"  size="18"  name="Labels"  style="plain"  color="#000000"  background="#00ffffff"  just="left" />
                     <TextTraits font="SansSerif"  size="11"  name="LayoutGates"  style="plain"  color="#000000"  background="#00ffffff"  just="left" />
                     <TextTraits font="SansSerif"  size="8"  name="Numbers"  style="plain"  color="#000000"  background="#00ffffff"  just="left" />
                     <TextTraits font="SansSerif"  size="22"  name="Legend"  style="bold"  color="#000000"  background="#00ffffff"  just="left" />
                     <WindowPosition x="0"  y="37"  width="390"  height="582"  displayed="1"  panelState="---" />
                   </GraphEnvironment>
                 </Graph>
                 <Gate gating:id="ID1380291915"  gating:parent_id="ID87160462" >
                   <gating:RectangleGate eventsInside="1"  annoOffsetX="0"  annoOffsetY="0"  tint="#000000"  isTinted="0"  lineWeight="Normal"  userDefined="1" >
                     <gating:dimension gating:min="0.6808704066014994"  gating:max="3.197584355077632"  yRatio="0.7991967871485944" >
                       <data-type:fcs-dimension data-type:name="Violet E 525_50-A" />
                     </gating:dimension>
                   </gating:RectangleGate>
                 </Gate>
               </Population>
               <Population name="Violet E 525_50-A+"  annotation=""  owningGroup=""  expanded="1"  sortPriority="10"  count="0" >
                 <Graph smoothing="0"  backColor="#ffffff"  foreColor="#000000"  type="Histogram"  fast="1" >
                   <Axis dimension="x"  name="Violet E 525_50-A"  label=""  auto="auto" />
                   <Axis dimension="y"  name=""  label=""  auto="auto" />
                   <GraphSettings level="5%"  smoothingHighResolution="1"  contourHighResolution="1"  histogramSmoothingCount="0"  graphResolution="256"  showOutliers="0"  drawLargeDots="0"  dotsToDraw="8000" />
                   <GraphEnvironment showGrid="0"  showAxes="tnlTNL"  showGates="1"  showFreqOnPlots="1"  showGateNameOnPlots="1"  showMedians="0"  showUncomped="0"  addEventParam="0"  lastYAxisName="" >
                     <TextTraits font="SansSerif"  size="11"  name="Labels"  style="plain"  color="#000000"  background="#00ffffff"  just="left" />
                     <TextTraits font="SansSerif"  size="11"  name="LayoutGates"  style="plain"  color="#000000"  background="#00ffffff"  just="left" />
                     <TextTraits font="SansSerif"  size="9"  name="Numbers"  style="plain"  color="#000000"  background="#00ffffff"  just="left" />
                     <TextTraits font="SansSerif"  size="9"  name="Legend"  style="plain"  color="#000000"  background="#00ffffff"  just="left" />
                     <WindowPosition x="0"  y="0"  width="0"  height="0"  displayed="0"  panelState="" />
                   </GraphEnvironment>
                 </Graph>
                 <Gate gating:id="ID1131733249"  gating:parent_id="ID87160462" >
                   <gating:RectangleGate eventsInside="1"  annoOffsetX="0"  annoOffsetY="-20"  tint="#228822"  isTinted="1"  lineWeight="Normal"  userDefined="1" >
                     <gating:dimension gating:min="1.0377460151438487"  gating:max="1.0377460151438487"  yRatio="0.3012048192771085" >
                       <data-type:fcs-dimension data-type:name="Violet E 525_50-A" />
                     </gating:dimension>
                   </gating:RectangleGate>
                 </Gate>
               </Population>
               <Population name="Violet E 525_50-A-"  annotation=""  owningGroup=""  expanded="1"  sortPriority="10"  count="515" >
                 <Graph smoothing="0"  backColor="#ffffff"  foreColor="#000000"  type="Histogram"  fast="1" >
                   <Axis dimension="x"  name="Violet E 525_50-A"  label=""  auto="auto" />
                   <Axis dimension="y"  name="SSC-A"  label=""  auto="auto" />
                   <GraphSettings level="5%"  smoothingHighResolution="1"  contourHighResolution="1"  histogramSmoothingCount="0"  graphResolution="256"  showOutliers="0"  drawLargeDots="0"  dotsToDraw="8000"  tint="le.chartfill.tinted.40"  lineWeight="le.lineweight.normal"  lineStyle="le.linestyle.solid" />
                   <GraphEnvironment showGrid="0"  showAxes="tnlTNL"  showGates="1"  showFreqOnPlots="1"  showGateNameOnPlots="1"  showMedians="0"  showUncomped="0"  addEventParam="0"  lastYAxisName="" >
                     <TextTraits font="SansSerif"  size="11"  name="Labels"  style="plain"  color="#000000"  background="#00ffffff"  just="left" />
                     <TextTraits font="SansSerif"  size="11"  name="LayoutGates"  style="plain"  color="#000000"  background="#00ffffff"  just="left" />
                     <TextTraits font="SansSerif"  size="9"  name="Numbers"  style="plain"  color="#000000"  background="#00ffffff"  just="left" />
                     <TextTraits font="SansSerif"  size="9"  name="Legend"  style="plain"  color="#000000"  background="#00ffffff"  just="left" />
                     <WindowPosition x="0"  y="0"  width="0"  height="0"  displayed="0"  panelState="" />
                   </GraphEnvironment>
                 </Graph>
                 <Gate gating:id="ID184503534"  gating:parent_id="ID87160462" >
                   <gating:RectangleGate eventsInside="1"  annoOffsetX="0"  annoOffsetY="0"  tint="#000000"  isTinted="0"  lineWeight="Normal"  userDefined="1" >
                     <gating:dimension gating:max="11.054794433290045"  yRatio="0.751004016064257" >
                       <data-type:fcs-dimension data-type:name="Violet E 525_50-A" />
                     </gating:dimension>
                   </gating:RectangleGate>
                 </Gate>
               </Population>
               <Population name="Violet E 525_50-A::Violet E 525_50-A+"  annotation=""  owningGroup=""  expanded="1"  sortPriority="10"  count="4304" >
                 <Graph smoothing="0"  backColor="#ffffff"  foreColor="#000000"  type="Histogram"  fast="1" >
                   <Axis dimension="x"  name="Violet E 525_50-A"  label=""  auto="auto" />
                   <Axis dimension="y"  name="SSC-A"  label=""  auto="auto" />
                   <GraphSettings level="5%"  smoothingHighResolution="1"  contourHighResolution="1"  histogramSmoothingCount="0"  graphResolution="256"  showOutliers="0"  drawLargeDots="0"  dotsToDraw="8000"  tint="le.chartfill.tinted.40"  lineWeight="le.lineweight.normal"  lineStyle="le.linestyle.solid" />
                   <GraphEnvironment showGrid="0"  showAxes="tnlTNL"  showGates="1"  showFreqOnPlots="1"  showGateNameOnPlots="1"  showMedians="0"  showUncomped="0"  addEventParam="0"  lastYAxisName="" >
                     <TextTraits font="SansSerif"  size="11"  name="Labels"  style="plain"  color="#000000"  background="#00ffffff"  just="left" />
                     <TextTraits font="SansSerif"  size="11"  name="LayoutGates"  style="plain"  color="#000000"  background="#00ffffff"  just="left" />
                     <TextTraits font="SansSerif"  size="9"  name="Numbers"  style="plain"  color="#000000"  background="#00ffffff"  just="left" />
                     <TextTraits font="SansSerif"  size="9"  name="Legend"  style="plain"  color="#000000"  background="#00ffffff"  just="left" />
                     <WindowPosition x="0"  y="0"  width="0"  height="0"  displayed="0"  panelState="" />
                   </GraphEnvironment>
                 </Graph>
                 <Gate gating:id="ID546664291"  gating:parent_id="ID87160462" >
                   <gating:RectangleGate eventsInside="1"  annoOffsetX="0"  annoOffsetY="0"  tint="#000000"  isTinted="0"  lineWeight="Normal"  userDefined="1" >
                     <gating:dimension gating:min="11.054794433290045"  yRatio="0.8032128514056225" >
                       <data-type:fcs-dimension data-type:name="Violet E 525_50-A" />
                     </gating:dimension>
                   </gating:RectangleGate>
                 </Gate>
               </Population>
             </Subpopulations>
           </Population>
         </Subpopulations>
       </SampleNode>
     </Sample>
     <Sample>
       <DataSet uri="file:/Users/minyee/Desktop/Flow%20file%20orginal/SEM%20083023%208wk%20tamx%20-1y%20harvesting/Compensation%20Controls_YellowGreen%20E%20586,2f,15%20Stained%20Control.fcs"  sampleID="13" />
       <transforms:spilloverMatrix spectral="0"  prefix="Comp-"  name="Compensation-3"  editable="0"  color="#66ff33"  version="FlowJo-10.7.1"  status="FINALIZED"  transforms:id="42b9831d-75d7-47e0-9e0b-fc09fed43fce"  suffix="" >
         <data-type:parameters>
           <data-type:parameter data-type:name="Blue C 530_30-A"  userProvidedCompInfix="Comp-Blue C 530_30-A" />
           <data-type:parameter data-type:name="Red C 670_30-A"  userProvidedCompInfix="Comp-Red C 670_30-A" />
           <data-type:parameter data-type:name="SP SSC-A"  userProvidedCompInfix="Comp-SP SSC-A" />
           <data-type:parameter data-type:name="Violet E 525_50-A"  userProvidedCompInfix="Comp-Violet E 525_50-A" />
           <data-type:parameter data-type:name="Violet F 431_28-A"  userProvidedCompInfix="Comp-Violet F 431_28-A" />
           <data-type:parameter data-type:name="YellowGreen A 780_60-A"  userProvidedCompInfix="Comp-YellowGreen A 780_60-A" />
           <data-type:parameter data-type:name="YellowGreen E 586_15-A"  userProvidedCompInfix="Comp-YellowGreen E 586_15-A" />
         </data-type:parameters>
         <transforms:spillover data-type:parameter="Blue C 530_30-A"  userProvidedCompInfix="Comp-Blue C 530_30-A" >
           <transforms:coefficient data-type:parameter="Blue C 530_30-A"  transforms:value="1" />
           <transforms:coefficient data-type:parameter="Red C 670_30-A"  transforms:value="0" />
           <transforms:coefficient data-type:parameter="SP SSC-A"  transforms:value="5.0539766249" />
           <transforms:coefficient data-type:parameter="Violet E 525_50-A"  transforms:value="0.005276576" />
           <transforms:coefficient data-type:parameter="Violet F 431_28-A"  transforms:value="0.3173561087" />
           <transforms:coefficient data-type:parameter="YellowGreen A 780_60-A"  transforms:value="0.0038792129" />
           <transforms:coefficient data-type:parameter="YellowGreen E 586_15-A"  transforms:value="0.4508371408" />
         </transforms:spillover>
         <transforms:spillover data-type:parameter="Red C 670_30-A"  userProvidedCompInfix="Comp-Red C 670_30-A" >
           <transforms:coefficient data-type:parameter="Blue C 530_30-A"  transforms:value="-0.0007401904" />
           <transforms:coefficient data-type:parameter="Red C 670_30-A"  transforms:value="1" />
           <transforms:coefficient data-type:parameter="SP SSC-A"  transforms:value="0.7207653012" />
           <transforms:coefficient data-type:parameter="Violet E 525_50-A"  transforms:value="-0.0002701691" />
           <transforms:coefficient data-type:parameter="Violet F 431_28-A"  transforms:value="-0.0020607017" />
           <transforms:coefficient data-type:parameter="YellowGreen A 780_60-A"  transforms:value="0.0196541279" />
           <transforms:coefficient data-type:parameter="YellowGreen E 586_15-A"  transforms:value="-0.0008334841" />
         </transforms:spillover>
         <transforms:spillover data-type:parameter="SP SSC-A"  userProvidedCompInfix="Comp-SP SSC-A" >
           <transforms:coefficient data-type:parameter="Blue C 530_30-A"  transforms:value="-0.0056934285" />
           <transforms:coefficient data-type:parameter="Red C 670_30-A"  transforms:value="0.0000251299" />
           <transforms:coefficient data-type:parameter="SP SSC-A"  transforms:value="1" />
           <transforms:coefficient data-type:parameter="Violet E 525_50-A"  transforms:value="-0.0000398088" />
           <transforms:coefficient data-type:parameter="Violet F 431_28-A"  transforms:value="-0.0016201633" />
           <transforms:coefficient data-type:parameter="YellowGreen A 780_60-A"  transforms:value="0.0000180999" />
           <transforms:coefficient data-type:parameter="YellowGreen E 586_15-A"  transforms:value="0.0003151901" />
         </transforms:spillover>
         <transforms:spillover data-type:parameter="Violet E 525_50-A"  userProvidedCompInfix="Comp-Violet E 525_50-A" >
           <transforms:coefficient data-type:parameter="Blue C 530_30-A"  transforms:value="0.17831165" />
           <transforms:coefficient data-type:parameter="Red C 670_30-A"  transforms:value="0.5100104604" />
           <transforms:coefficient data-type:parameter="SP SSC-A"  transforms:value="-65.6879366549" />
           <transforms:coefficient data-type:parameter="Violet E 525_50-A"  transforms:value="1" />
           <transforms:coefficient data-type:parameter="Violet F 431_28-A"  transforms:value="1.0010517954" />
           <transforms:coefficient data-type:parameter="YellowGreen A 780_60-A"  transforms:value="0.0054039728" />
           <transforms:coefficient data-type:parameter="YellowGreen E 586_15-A"  transforms:value="0.2673795071" />
         </transforms:spillover>
         <transforms:spillover data-type:parameter="Violet F 431_28-A"  userProvidedCompInfix="Comp-Violet F 431_28-A" >
           <transforms:coefficient data-type:parameter="Blue C 530_30-A"  transforms:value="-0.0000109916" />
           <transforms:coefficient data-type:parameter="Red C 670_30-A"  transforms:value="-0.0001188236" />
           <transforms:coefficient data-type:parameter="SP SSC-A"  transforms:value="0.0130729319" />
           <transforms:coefficient data-type:parameter="Violet E 525_50-A"  transforms:value="0.0057874225" />
           <transforms:coefficient data-type:parameter="Violet F 431_28-A"  transforms:value="1" />
           <transforms:coefficient data-type:parameter="YellowGreen A 780_60-A"  transforms:value="-0.0000324869" />
           <transforms:coefficient data-type:parameter="YellowGreen E 586_15-A"  transforms:value="-0.0000814356" />
         </transforms:spillover>
         <transforms:spillover data-type:parameter="YellowGreen A 780_60-A"  userProvidedCompInfix="Comp-YellowGreen A 780_60-A" >
           <transforms:coefficient data-type:parameter="Blue C 530_30-A"  transforms:value="0.0017621653" />
           <transforms:coefficient data-type:parameter="Red C 670_30-A"  transforms:value="0.0011232864" />
           <transforms:coefficient data-type:parameter="SP SSC-A"  transforms:value="0.0905518556" />
           <transforms:coefficient data-type:parameter="Violet E 525_50-A"  transforms:value="-0.0000077414" />
           <transforms:coefficient data-type:parameter="Violet F 431_28-A"  transforms:value="-0.0004149927" />
           <transforms:coefficient data-type:parameter="YellowGreen A 780_60-A"  transforms:value="1" />
           <transforms:coefficient data-type:parameter="YellowGreen E 586_15-A"  transforms:value="0.0350835668" />
         </transforms:spillover>
         <transforms:spillover data-type:parameter="YellowGreen E 586_15-A"  userProvidedCompInfix="Comp-YellowGreen E 586_15-A" >
           <transforms:coefficient data-type:parameter="Blue C 530_30-A"  transforms:value="1.2339381172" />
           <transforms:coefficient data-type:parameter="Red C 670_30-A"  transforms:value="-0.0100845792" />
           <transforms:coefficient data-type:parameter="SP SSC-A"  transforms:value="25.7458603653" />
           <transforms:coefficient data-type:parameter="Violet E 525_50-A"  transforms:value="0.0007231358" />
           <transforms:coefficient data-type:parameter="Violet F 431_28-A"  transforms:value="0.7140653827" />
           <transforms:coefficient data-type:parameter="YellowGreen A 780_60-A"  transforms:value="-0.000690838" />
           <transforms:coefficient data-type:parameter="YellowGreen E 586_15-A"  transforms:value="1" />
         </transforms:spillover>
       </transforms:spilloverMatrix>
       <Transformations>
         <transforms:log transforms:offset="100"  transforms:decades="6.918539922" >
           <data-type:parameter data-type:name="FSC-A" />
         </transforms:log>
         <transforms:linear transforms:minRange="0"  transforms:maxRange="262144"  gain="1" >
           <data-type:parameter data-type:name="FSC-H" />
         </transforms:linear>
         <transforms:linear transforms:minRange="0"  transforms:maxRange="262144"  gain="1" >
           <data-type:parameter data-type:name="FSC-W" />
         </transforms:linear>
         <transforms:linear transforms:minRange="0"  transforms:maxRange="262144"  gain="1" >
           <data-type:parameter data-type:name="SSC-A" />
         </transforms:linear>
         <transforms:linear transforms:minRange="0"  transforms:maxRange="262144"  gain="1" >
           <data-type:parameter data-type:name="SSC-H" />
         </transforms:linear>
         <transforms:linear transforms:minRange="0"  transforms:maxRange="262144"  gain="1" >
           <data-type:parameter data-type:name="SSC-W" />
         </transforms:linear>
         <transforms:log transforms:offset="1"  transforms:decades="5.418539922" >
           <data-type:parameter data-type:name="SP SSC-A" />
         </transforms:log>
         <transforms:log transforms:offset="1"  transforms:decades="5.418539922" >
           <data-type:parameter data-type:name="Blue C 530_30-A" />
         </transforms:log>
         <transforms:log transforms:offset="1"  transforms:decades="5.418539922" >
           <data-type:parameter data-type:name="Red C 670_30-A" />
         </transforms:log>
         <transforms:log transforms:offset="1"  transforms:decades="5.418539922" >
           <data-type:parameter data-type:name="YellowGreen E 586_15-A" />
         </transforms:log>
         <transforms:log transforms:offset="1"  transforms:decades="5.418539922" >
           <data-type:parameter data-type:name="YellowGreen A 780_60-A" />
         </transforms:log>
         <transforms:fasinh transforms:length="256"  transforms:maxRange="26214400.00000001"  transforms:T="26214400.00000001"  transforms:A="0.5"  transforms:M="7.418539922"  transforms:W="-26214400.00000001" >
           <data-type:parameter data-type:name="Violet F 431_28-A" />
         </transforms:fasinh>
         <transforms:log transforms:offset="1"  transforms:decades="5.418539922" >
           <data-type:parameter data-type:name="Violet E 525_50-A" />
         </transforms:log>
         <transforms:linear transforms:minRange="0.0015401354"  transforms:maxRange="28"  gain="0.0099363576" >
           <data-type:parameter data-type:name="Time" />
         </transforms:linear>
         <transforms:log transforms:offset="1"  transforms:decades="5.418539922" >
           <data-type:parameter data-type:name="Comp-Blue C 530_30-A" />
         </transforms:log>
         <transforms:log transforms:offset="1"  transforms:decades="5.418539922" >
           <data-type:parameter data-type:name="Comp-Red C 670_30-A" />
         </transforms:log>
         <transforms:log transforms:offset="1"  transforms:decades="5.418539922" >
           <data-type:parameter data-type:name="Comp-SP SSC-A" />
         </transforms:log>
         <transforms:log transforms:offset="1"  transforms:decades="5.418539922" >
           <data-type:parameter data-type:name="Comp-Violet E 525_50-A" />
         </transforms:log>
         <transforms:fasinh transforms:length="256"  transforms:maxRange="26214400.00000001"  transforms:T="26214400.00000001"  transforms:A="0.5"  transforms:M="7.418539922"  transforms:W="-26214400.00000001" >
           <data-type:parameter data-type:name="Comp-Violet F 431_28-A" />
         </transforms:fasinh>
         <transforms:log transforms:offset="1"  transforms:decades="5.418539922" >
           <data-type:parameter data-type:name="Comp-YellowGreen A 780_60-A" />
         </transforms:log>
         <transforms:log transforms:offset="1"  transforms:decades="5.418539922" >
           <data-type:parameter data-type:name="Comp-YellowGreen E 586_15-A" />
         </transforms:log>
       </Transformations>
       <Keywords>
         <Keyword name="FJ_FCS_VERSION"  value="3" />
         <Keyword name="$BEGINANALYSIS"  value="0" />
         <Keyword name="$ENDANALYSIS"  value="0" />
         <Keyword name="$BEGINSTEXT"  value="0" />
         <Keyword name="$ENDSTEXT"  value="0" />
         <Keyword name="$BEGINDATA"  value="3077" />
         <Keyword name="$ENDDATA"  value="0000000000000283076" />
         <Keyword name="$FIL"  value="Compensation Controls_YellowGreen E 586,2f,15 Stained Control.fcs" />
         <Keyword name="$SYS"  value="Windows NT (unknown) 6.2" />
         <Keyword name="$TOT"  value="0000000000000005000" />
         <Keyword name="$PAR"  value="14" />
         <Keyword name="$MODE"  value="L" />
         <Keyword name="$BYTEORD"  value="4,3,2,1" />
         <Keyword name="$DATATYPE"  value="F" />
         <Keyword name="$NEXTDATA"  value="0" />
         <Keyword name="CREATOR"  value="BD FACSDiva Software Version 9.0.2" />
         <Keyword name="TUBE NAME"  value="YellowGreen E 586_15 Stained Control" />
         <Keyword name="$SRC"  value="Compensation Controls" />
         <Keyword name="EXPERIMENT NAME"  value="SEM 083023" />
         <Keyword name="GUID"  value="23d98a86-0dae-45da-b41d-c7499820b1a2" />
         <Keyword name="$DATE"  value="30-AUG-2023" />
         <Keyword name="$BTIM"  value="11:18:26" />
         <Keyword name="$ETIM"  value="11:18:54" />
         <Keyword name="$CYT"  value="FACSymphonyA1" />
         <Keyword name="SETTINGS"  value="Cytometer" />
         <Keyword name="CYTNUM"  value="R664895000099" />
         <Keyword name="WINDOW EXTENSION"  value="10.00" />
         <Keyword name="EXPORT USER NAME"  value="ZootUser" />
         <Keyword name="EXPORT TIME"  value="30-AUG-2023-13:11:14" />
         <Keyword name="$OP"  value="ZootUser" />
         <Keyword name="FSC ASF"  value="0.78" />
         <Keyword name="AUTOBS"  value="TRUE" />
         <Keyword name="$INST"  value=" " />
         <Keyword name="LASER1NAME"  value="Blue" />
         <Keyword name="LASER1DELAY"  value="0.00" />
         <Keyword name="LASER1ASF"  value="1.06" />
         <Keyword name="LASER2NAME"  value="Red" />
         <Keyword name="LASER2DELAY"  value="19.56" />
         <Keyword name="LASER2ASF"  value="0.95" />
         <Keyword name="LASER3NAME"  value="Yellow-Green" />
         <Keyword name="LASER3DELAY"  value="39.76" />
         <Keyword name="LASER3ASF"  value="1.08" />
         <Keyword name="LASER4NAME"  value="Violet" />
         <Keyword name="LASER4DELAY"  value="-22.27" />
         <Keyword name="LASER4ASF"  value="1.09" />
         <Keyword name="$TIMESTEP"  value="0.01" />
         <Keyword name="SPILL"  value="6,Blue C 530_30-A,Red C 670_30-A,YellowGreen E 586_15-A,YellowGreen A 780_60-A,Violet F 431_28-A,Violet E 525_50-A,1,0,0,0,0,0,0,1,0,0,0,0,0,0,1,0,0,0,0,0,0,1,0,0,0,0,0,0,1,0,0,0,0,0,0,1" />
         <Keyword name="THRESHOLD"  value="FSC,5000" />
         <Keyword name="$P1N"  value="FSC-A" />
         <Keyword name="$P1R"  value="262144" />
         <Keyword name="$P1B"  value="32" />
         <Keyword name="$P1E"  value="0,0" />
         <Keyword name="$P1V"  value="350" />
         <Keyword name="$P1G"  value="1.0" />
         <Keyword name="P1DISPLAY"  value="LIN" />
         <Keyword name="P1BS"  value="0" />
         <Keyword name="P1MS"  value="0" />
         <Keyword name="$P2N"  value="FSC-H" />
         <Keyword name="$P2R"  value="262144" />
         <Keyword name="$P2B"  value="32" />
         <Keyword name="$P2E"  value="0,0" />
         <Keyword name="$P2V"  value="350" />
         <Keyword name="$P2G"  value="1.0" />
         <Keyword name="P2DISPLAY"  value="LIN" />
         <Keyword name="P2BS"  value="0" />
         <Keyword name="P2MS"  value="0" />
         <Keyword name="$P3N"  value="FSC-W" />
         <Keyword name="$P3R"  value="262144" />
         <Keyword name="$P3B"  value="32" />
         <Keyword name="$P3E"  value="0,0" />
         <Keyword name="$P3V"  value="350" />
         <Keyword name="$P3G"  value="1.0" />
         <Keyword name="P3BS"  value="-1" />
         <Keyword name="P3MS"  value="0" />
         <Keyword name="$P4N"  value="SSC-A" />
         <Keyword name="$P4R"  value="262144" />
         <Keyword name="$P4B"  value="32" />
         <Keyword name="$P4E"  value="0,0" />
         <Keyword name="$P4V"  value="250" />
         <Keyword name="$P4G"  value="1.0" />
         <Keyword name="P4DISPLAY"  value="LIN" />
         <Keyword name="P4BS"  value="0" />
         <Keyword name="P4MS"  value="0" />
         <Keyword name="$P5N"  value="SSC-H" />
         <Keyword name="$P5R"  value="262144" />
         <Keyword name="$P5B"  value="32" />
         <Keyword name="$P5E"  value="0,0" />
         <Keyword name="$P5V"  value="250" />
         <Keyword name="$P5G"  value="1.0" />
         <Keyword name="P5DISPLAY"  value="LIN" />
         <Keyword name="P5BS"  value="0" />
         <Keyword name="P5MS"  value="0" />
         <Keyword name="$P6N"  value="SSC-W" />
         <Keyword name="$P6R"  value="262144" />
         <Keyword name="$P6B"  value="32" />
         <Keyword name="$P6E"  value="0,0" />
         <Keyword name="$P6V"  value="250" />
         <Keyword name="$P6G"  value="1.0" />
         <Keyword name="P6BS"  value="-1" />
         <Keyword name="P6MS"  value="0" />
         <Keyword name="$P7N"  value="SP SSC-A" />
         <Keyword name="$P7R"  value="262144" />
         <Keyword name="$P7B"  value="32" />
         <Keyword name="$P7E"  value="0,0" />
         <Keyword name="$P7V"  value="200" />
         <Keyword name="$P7G"  value="1.0" />
         <Keyword name="P7DISPLAY"  value="LOG" />
         <Keyword name="P7BS"  value="0" />
         <Keyword name="P7MS"  value="0" />
         <Keyword name="$P8N"  value="Blue C 530_30-A" />
         <Keyword name="$P8R"  value="262144" />
         <Keyword name="$P8B"  value="32" />
         <Keyword name="$P8E"  value="0,0" />
         <Keyword name="$P8V"  value="425" />
         <Keyword name="$P8G"  value="1.0" />
         <Keyword name="P8DISPLAY"  value="LOG" />
         <Keyword name="P8BS"  value="169" />
         <Keyword name="P8MS"  value="0" />
         <Keyword name="$P9N"  value="Red C 670_30-A" />
         <Keyword name="$P9R"  value="262144" />
         <Keyword name="$P9B"  value="32" />
         <Keyword name="$P9E"  value="0,0" />
         <Keyword name="$P9V"  value="550" />
         <Keyword name="$P9G"  value="1.0" />
         <Keyword name="P9DISPLAY"  value="LOG" />
         <Keyword name="P9BS"  value="106" />
         <Keyword name="P9MS"  value="0" />
         <Keyword name="$P10N"  value="YellowGreen E 586_15-A" />
         <Keyword name="$P10R"  value="262144" />
         <Keyword name="$P10B"  value="32" />
         <Keyword name="$P10E"  value="0,0" />
         <Keyword name="$P10V"  value="500" />
         <Keyword name="$P10G"  value="1.0" />
         <Keyword name="P10DISPLAY"  value="LOG" />
         <Keyword name="P10BS"  value="276" />
         <Keyword name="P10MS"  value="0" />
         <Keyword name="$P11N"  value="YellowGreen A 780_60-A" />
         <Keyword name="$P11R"  value="262144" />
         <Keyword name="$P11B"  value="32" />
         <Keyword name="$P11E"  value="0,0" />
         <Keyword name="$P11V"  value="500" />
         <Keyword name="$P11G"  value="1.0" />
         <Keyword name="P11DISPLAY"  value="LOG" />
         <Keyword name="P11BS"  value="93" />
         <Keyword name="P11MS"  value="0" />
         <Keyword name="$P12N"  value="Violet F 431_28-A" />
         <Keyword name="$P12R"  value="262144" />
         <Keyword name="$P12B"  value="32" />
         <Keyword name="$P12E"  value="0,0" />
         <Keyword name="$P12V"  value="400" />
         <Keyword name="$P12G"  value="1.0" />
         <Keyword name="P12DISPLAY"  value="LOG" />
         <Keyword name="P12BS"  value="28" />
         <Keyword name="P12MS"  value="0" />
         <Keyword name="$P13N"  value="Violet E 525_50-A" />
         <Keyword name="$P13R"  value="262144" />
         <Keyword name="$P13B"  value="32" />
         <Keyword name="$P13E"  value="0,0" />
         <Keyword name="$P13V"  value="300" />
         <Keyword name="$P13G"  value="1.0" />
         <Keyword name="P13DISPLAY"  value="LOG" />
         <Keyword name="P13BS"  value="111" />
         <Keyword name="P13MS"  value="0" />
         <Keyword name="$P14N"  value="Time" />
         <Keyword name="$P14R"  value="262144" />
         <Keyword name="$P14B"  value="32" />
         <Keyword name="$P14E"  value="0,0" />
         <Keyword name="$P14G"  value="0.01" />
         <Keyword name="P14BS"  value="0" />
         <Keyword name="P14MS"  value="0" />
         <Keyword name="CST SETUP STATUS"  value="SUCCESS" />
         <Keyword name="CST BEADS LOT ID"  value="30664" />
         <Keyword name="CYTOMETER CONFIG NAME"  value="Primary_Configuration_012323_2-Blue 3-Red 5-YG 6-Violet SP_" />
         <Keyword name="CYTOMETER CONFIG CREATE DATE"  value="2023-01-23T10:14:37-05:00" />
         <Keyword name="CST SETUP DATE"  value="2023-02-21T15:16:13-05:00" />
         <Keyword name="CST BASELINE DATE"  value="2023-02-21T15:12:44-05:00" />
         <Keyword name="CST BEADS EXPIRED"  value="False" />
         <Keyword name="CST PERFORMANCE EXPIRED"  value="2023-02-22T15:16:13-05:00" />
         <Keyword name="CST REGULATORY STATUS"  value="RUO Performance Check" />
         <Keyword name="$P1S"  value="" />
         <Keyword name="$P2S"  value="" />
         <Keyword name="$P3S"  value="" />
         <Keyword name="$P4S"  value="" />
         <Keyword name="$P5S"  value="" />
         <Keyword name="$P6S"  value="" />
         <Keyword name="$P7S"  value="" />
         <Keyword name="$P8S"  value="" />
         <Keyword name="$P9S"  value="" />
         <Keyword name="$P10S"  value="" />
         <Keyword name="$P11S"  value="" />
         <Keyword name="$P12S"  value="" />
         <Keyword name="$P13S"  value="" />
         <Keyword name="$P14S"  value="" />
         <Keyword name="$P15N"  value="Comp-Blue C 530_30-A" />
         <Keyword name="$P15S"  value="" />
         <Keyword name="$P15R"  value="262144" />
         <Keyword name="$P16N"  value="Comp-Red C 670_30-A" />
         <Keyword name="$P16S"  value="" />
         <Keyword name="$P16R"  value="262144" />
         <Keyword name="$P17N"  value="Comp-SP SSC-A" />
         <Keyword name="$P17S"  value="" />
         <Keyword name="$P17R"  value="262144" />
         <Keyword name="$P18N"  value="Comp-Violet E 525_50-A" />
         <Keyword name="$P18S"  value="" />
         <Keyword name="$P18R"  value="262144" />
         <Keyword name="$P19N"  value="Comp-Violet F 431_28-A" />
         <Keyword name="$P19S"  value="" />
         <Keyword name="$P19R"  value="262144" />
         <Keyword name="$P20N"  value="Comp-YellowGreen A 780_60-A" />
         <Keyword name="$P20S"  value="" />
         <Keyword name="$P20R"  value="262144" />
         <Keyword name="$P21N"  value="Comp-YellowGreen E 586_15-A" />
         <Keyword name="$P21S"  value="" />
         <Keyword name="$P21R"  value="262144" />
       </Keywords>
       <SampleNode name="Compensation Controls_YellowGreen E 586,2f,15 Stained Control.fcs"  annotation=""  owningGroup=""  expanded="1"  sortPriority="10"  count="5000"  sampleID="13" >
         <Graph smoothing="0"  backColor="#ffffff"  foreColor="#000000"  heatMapStatParameter="Comp-Blue C 530_30-A"  type="Pseudocolor"  fast="1" >
           <Axis dimension="x"  name="FSC-A"  label=""  auto="auto" />
           <Axis dimension="y"  name="SSC-A"  label=""  auto="auto" />
           <GraphSettings level="5%"  smoothingHighResolution="1"  contourHighResolution="1"  histogramSmoothingCount="0"  graphResolution="256"  showOutliers="0"  drawLargeDots="0"  dotsToDraw="8000"  tint="le.chartfill.tinted.40"  lineWeight="le.lineweight.normal"  lineStyle="le.linestyle.solid" />
           <GraphEnvironment showGrid="0"  showAxes="tnlTL"  showGates="1"  showFreqOnPlots="1"  showGateNameOnPlots="1"  showMedians="0"  showUncomped="1"  addEventParam="0"  lastYAxisName="" >
             <TextTraits font="SansSerif"  size="12"  name="Labels"  style="plain"  color="#000000"  background="#00ffffff"  just="left" />
             <TextTraits font="SansSerif"  size="11"  name="LayoutGates"  style="plain"  color="#000000"  background="#00ffffff"  just="left" />
             <TextTraits font="SansSerif"  size="8"  name="Numbers"  style="plain"  color="#000000"  background="#00ffffff"  just="left" />
             <TextTraits font="SansSerif"  size="22"  name="Legend"  style="bold"  color="#000000"  background="#00ffffff"  just="left" />
             <WindowPosition x="0"  y="37"  width="390"  height="582"  displayed="0"  panelState="---" />
           </GraphEnvironment>
         </Graph>
         <Subpopulations>
           <Population name="Lymphocytes"  annotation=""  owningGroup="SEM 083023 8wk tamx -1y harvesting"  expanded="1"  sortPriority="10"  count="4643" >
             <Graph smoothing="0"  backColor="#ffffff"  foreColor="#000000"  heatMapStatParameter="Comp-Blue C 530_30-A"  type="Pseudocolor"  fast="1" >
               <Axis dimension="x"  name="Comp-Violet E 525_50-A"  label=""  auto="auto" />
               <Axis dimension="y"  name="SSC-A"  label=""  auto="auto" />
               <GraphSettings level="5%"  smoothingHighResolution="1"  contourHighResolution="1"  histogramSmoothingCount="0"  graphResolution="256"  showOutliers="0"  drawLargeDots="0"  dotsToDraw="8000"  tint="le.chartfill.tinted.40"  lineWeight="le.lineweight.normal"  lineStyle="le.linestyle.solid" />
               <GraphEnvironment showGrid="0"  showAxes="tnlTNL"  showGates="1"  showFreqOnPlots="1"  showGateNameOnPlots="1"  showMedians="0"  showUncomped="0"  addEventParam="0"  lastYAxisName="" >
                 <TextTraits font="SansSerif"  size="11"  name="Labels"  style="plain"  color="#000000"  background="#00ffffff"  just="left" />
                 <TextTraits font="SansSerif"  size="11"  name="LayoutGates"  style="plain"  color="#000000"  background="#00ffffff"  just="left" />
                 <TextTraits font="SansSerif"  size="9"  name="Numbers"  style="plain"  color="#000000"  background="#00ffffff"  just="left" />
                 <TextTraits font="SansSerif"  size="9"  name="Legend"  style="plain"  color="#000000"  background="#00ffffff"  just="left" />
                 <WindowPosition x="898"  y="111"  width="708"  height="730"  displayed="1"  panelState="---" />
               </GraphEnvironment>
             </Graph>
             <Gate gating:id="ID1747084011" >
               <gating:PolygonGate eventsInside="1"  annoOffsetX="0"  annoOffsetY="0"  tint="#000000"  isTinted="0"  lineWeight="Normal"  userDefined="1"  quadId="-1"  gateResolution="256" >
                 <gating:dimension>
                   <data-type:fcs-dimension data-type:name="FSC-A" />
                 </gating:dimension>
                 <gating:dimension>
                   <data-type:fcs-dimension data-type:name="SSC-A" />
                 </gating:dimension>
                 <gating:vertex>
                   <gating:coordinate data-type:value="53162.0699300699" />
                   <gating:coordinate data-type:value="176303.395465995" />
                 </gating:vertex>
                 <gating:vertex>
                   <gating:coordinate data-type:value="5957.8181818182" />
                   <gating:coordinate data-type:value="65370.9219143577" />
                 </gating:vertex>
                 <gating:vertex>
                   <gating:coordinate data-type:value="2291.4685314685" />
                   <gating:coordinate data-type:value="13866.5591939547" />
                 </gating:vertex>
                 <gating:vertex>
                   <gating:coordinate data-type:value="10999.048951049" />
                   <gating:coordinate data-type:value="1320.6246851385" />
                 </gating:vertex>
                 <gating:vertex>
                   <gating:coordinate data-type:value="65994.2937062937" />
                   <gating:coordinate data-type:value="39618.7405541562" />
                 </gating:vertex>
                 <gating:vertex>
                   <gating:coordinate data-type:value="67827.4685314685" />
                   <gating:coordinate data-type:value="114894.3476070529" />
                 </gating:vertex>
               </gating:PolygonGate>
             </Gate>
             <Subpopulations>
               <Population name="LIVE_DEAD, SSC-A subset"  annotation=""  owningGroup="SEM 083023 8wk tamx -1y harvesting"  expanded="1"  sortPriority="10"  count="1316" >
                 <Graph smoothing="0"  backColor="#ffffff"  foreColor="#000000"  heatMapStatParameter="Comp-Blue C 530_30-A"  type="Pseudocolor"  fast="1" >
                   <Axis dimension="x"  name="SSC-A"  label=""  auto="auto" />
                   <Axis dimension="y"  name="Comp-Red C 670_30-A"  label=""  auto="auto" />
                   <GraphSettings level="5%"  smoothingHighResolution="1"  contourHighResolution="1"  histogramSmoothingCount="0"  graphResolution="256"  showOutliers="0"  drawLargeDots="0"  dotsToDraw="8000"  tint="le.chartfill.tinted.40"  lineWeight="le.lineweight.normal"  lineStyle="le.linestyle.solid" />
                   <GraphEnvironment showGrid="0"  showAxes="tnlTNL"  showGates="1"  showFreqOnPlots="1"  showGateNameOnPlots="1"  showMedians="0"  showUncomped="0"  addEventParam="0"  lastYAxisName="" >
                     <TextTraits font="SansSerif"  size="11"  name="Labels"  style="plain"  color="#000000"  background="#00ffffff"  just="left" />
                     <TextTraits font="SansSerif"  size="11"  name="LayoutGates"  style="plain"  color="#000000"  background="#00ffffff"  just="left" />
                     <TextTraits font="SansSerif"  size="9"  name="Numbers"  style="plain"  color="#000000"  background="#00ffffff"  just="left" />
                     <TextTraits font="SansSerif"  size="9"  name="Legend"  style="plain"  color="#000000"  background="#00ffffff"  just="left" />
                     <WindowPosition x="930"  y="183"  width="708"  height="730"  displayed="1"  panelState="---" />
                   </GraphEnvironment>
                 </Graph>
                 <Gate gating:id="ID1159909889"  gating:parent_id="ID1747084011" >
                   <gating:RectangleGate eventsInside="1"  annoOffsetX="0"  annoOffsetY="0"  tint="#000000"  isTinted="0"  lineWeight="Normal"  userDefined="1"  percentX="0"  percentY="0" >
                     <gating:dimension gating:min="8.479129054143531"  gating:max="902.7494451159259" >
                       <data-type:fcs-dimension data-type:name="Comp-Violet E 525_50-A" />
                     </gating:dimension>
                     <gating:dimension gating:min="1320.624685138539"  gating:max="186868.39294710328" >
                       <data-type:fcs-dimension data-type:name="SSC-A" />
                     </gating:dimension>
                   </gating:RectangleGate>
                 </Gate>
                 <Subpopulations>
                   <Population name="SSC-A, CD45 subset"  annotation=""  owningGroup="SEM 083023 8wk tamx -1y harvesting"  expanded="1"  sortPriority="10"  count="894" >
                     <Graph smoothing="0"  backColor="#ffffff"  foreColor="#000000"  heatMapStatParameter="Comp-Blue C 530_30-A"  type="Pseudocolor"  fast="1" >
                       <Axis dimension="x"  name="Comp-Blue C 530_30-A"  label=""  auto="auto" />
                       <Axis dimension="y"  name="Comp-Violet F 431_28-A"  label=""  auto="auto" />
                       <GraphSettings level="5%"  smoothingHighResolution="1"  contourHighResolution="1"  histogramSmoothingCount="0"  graphResolution="256"  showOutliers="0"  drawLargeDots="0"  dotsToDraw="8000"  tint="le.chartfill.tinted.40"  lineWeight="le.lineweight.normal"  lineStyle="le.linestyle.solid" />
                       <GraphEnvironment showGrid="0"  showAxes="tnlTNL"  showGates="1"  showFreqOnPlots="1"  showGateNameOnPlots="1"  showMedians="0"  showUncomped="0"  addEventParam="0"  lastYAxisName="" >
                         <TextTraits font="SansSerif"  size="11"  name="Labels"  style="plain"  color="#000000"  background="#00ffffff"  just="left" />
                         <TextTraits font="SansSerif"  size="11"  name="LayoutGates"  style="plain"  color="#000000"  background="#00ffffff"  just="left" />
                         <TextTraits font="SansSerif"  size="9"  name="Numbers"  style="plain"  color="#000000"  background="#00ffffff"  just="left" />
                         <TextTraits font="SansSerif"  size="9"  name="Legend"  style="plain"  color="#000000"  background="#00ffffff"  just="left" />
                         <WindowPosition x="863"  y="249"  width="708"  height="844"  displayed="1"  panelState="+--" />
                       </GraphEnvironment>
                     </Graph>
                     <Gate gating:id="ID1228987525"  gating:parent_id="ID1159909889" >
                       <gating:RectangleGate eventsInside="1"  annoOffsetX="0"  annoOffsetY="0"  tint="#000000"  isTinted="0"  lineWeight="Normal"  userDefined="1"  percentX="0"  percentY="0" >
                         <gating:dimension gating:min="1833.1748251748252"  gating:max="177817.95804195805" >
                           <data-type:fcs-dimension data-type:name="SSC-A" />
                         </gating:dimension>
                         <gating:dimension gating:min="2.336228456440234"  gating:max="833.345406905684" >
                           <data-type:fcs-dimension data-type:name="Comp-Red C 670_30-A" />
                         </gating:dimension>
                       </gating:RectangleGate>
                     </Gate>
                     <Subpopulations>
                       <Population name="EGFP, CD326 subset"  annotation=""  owningGroup="SEM 083023 8wk tamx -1y harvesting"  expanded="1"  sortPriority="10"  count="26" >
                         <Graph smoothing="0"  backColor="#ffffff"  foreColor="#000000"  heatMapStatParameter="Comp-Blue C 530_30-A"  type="Pseudocolor"  fast="1" >
                           <Axis dimension="x"  name="Comp-Blue C 530_30-A"  label=""  auto="auto" />
                           <Axis dimension="y"  name="Comp-YellowGreen E 586_15-A"  label=""  auto="auto" />
                           <GraphSettings level="5%"  smoothingHighResolution="1"  contourHighResolution="1"  histogramSmoothingCount="0"  graphResolution="256"  showOutliers="0"  drawLargeDots="0"  dotsToDraw="8000"  tint="le.chartfill.tinted.40"  lineWeight="le.lineweight.normal"  lineStyle="le.linestyle.solid" />
                           <GraphEnvironment showGrid="0"  showAxes="tnlTNL"  showGates="1"  showFreqOnPlots="1"  showGateNameOnPlots="1"  showMedians="0"  showUncomped="0"  addEventParam="0"  lastYAxisName="" >
                             <TextTraits font="SansSerif"  size="11"  name="Labels"  style="plain"  color="#000000"  background="#00ffffff"  just="left" />
                             <TextTraits font="SansSerif"  size="11"  name="LayoutGates"  style="plain"  color="#000000"  background="#00ffffff"  just="left" />
                             <TextTraits font="SansSerif"  size="9"  name="Numbers"  style="plain"  color="#000000"  background="#00ffffff"  just="left" />
                             <TextTraits font="SansSerif"  size="9"  name="Legend"  style="plain"  color="#000000"  background="#00ffffff"  just="left" />
                             <WindowPosition x="839"  y="243"  width="708"  height="844"  displayed="1"  panelState="+--" />
                           </GraphEnvironment>
                         </Graph>
                         <Gate gating:id="ID717553943"  gating:parent_id="ID1228987525" >
                           <gating:RectangleGate eventsInside="1"  annoOffsetX="0"  annoOffsetY="0"  tint="#000000"  isTinted="0"  lineWeight="Normal"  userDefined="1"  percentX="0"  percentY="0" >
                             <gating:dimension gating:min="665.1898651472333"  gating:max="67797.809864618" >
                               <data-type:fcs-dimension data-type:name="Comp-Blue C 530_30-A" />
                             </gating:dimension>
                             <gating:dimension gating:min="2041.572773704089"  gating:max="716601.9117569578" >
                               <data-type:fcs-dimension data-type:name="Comp-Violet F 431_28-A" />
                             </gating:dimension>
                           </gating:RectangleGate>
                         </Gate>
                         <Subpopulations>
                           <Population name="Q1: EGFP- , HOPX+"  annotation=""  owningGroup="SEM 083023 8wk tamx -1y harvesting"  expanded="1"  sortPriority="10"  count="0" >
                             <Graph smoothing="0"  backColor="#ffffff"  foreColor="#000000"  heatMapStatParameter="Comp-Blue C 530_30-A"  type="Pseudocolor"  fast="1" >
                               <Axis dimension="x"  name="Comp-Blue C 530_30-A"  label=""  auto="auto" />
                               <Axis dimension="y"  name="Comp-YellowGreen E 586_15-A"  label=""  auto="auto" />
                               <GraphSettings level="5%"  smoothingHighResolution="1"  contourHighResolution="1"  histogramSmoothingCount="0"  graphResolution="256"  showOutliers="0"  drawLargeDots="0"  dotsToDraw="8000"  tint="le.chartfill.tinted.40"  lineWeight="le.lineweight.normal"  lineStyle="le.linestyle.solid" />
                               <GraphEnvironment showGrid="0"  showAxes="tnlTNL"  showGates="1"  showFreqOnPlots="1"  showGateNameOnPlots="1"  showMedians="0"  showUncomped="0"  addEventParam="0"  lastYAxisName="" >
                                 <TextTraits font="SansSerif"  size="11"  name="Labels"  style="plain"  color="#000000"  background="#00ffffff"  just="left" />
                                 <TextTraits font="SansSerif"  size="11"  name="LayoutGates"  style="plain"  color="#000000"  background="#00ffffff"  just="left" />
                                 <TextTraits font="SansSerif"  size="9"  name="Numbers"  style="plain"  color="#000000"  background="#00ffffff"  just="left" />
                                 <TextTraits font="SansSerif"  size="9"  name="Legend"  style="plain"  color="#000000"  background="#00ffffff"  just="left" />
                                 <WindowPosition x="196"  y="37"  width="708"  height="844"  displayed="0"  panelState="+--" />
                               </GraphEnvironment>
                             </Graph>
                             <Gate gating:id="ID1612439959"  gating:parent_id="ID717553943" >
                               <gating:RectangleGate eventsInside="1"  annoOffsetX="0"  annoOffsetY="0"  tint="#000000"  isTinted="0"  lineWeight="Normal"  userDefined="1"  percentX="0"  percentY="0" >
                                 <gating:dimension gating:max="985.0519106517721" >
                                   <data-type:fcs-dimension data-type:name="Comp-Blue C 530_30-A" />
                                 </gating:dimension>
                                 <gating:dimension gating:min="1024.0000000000002" >
                                   <data-type:fcs-dimension data-type:name="Comp-YellowGreen E 586_15-A" />
                                 </gating:dimension>
                               </gating:RectangleGate>
                             </Gate>
                           </Population>
                           <Population name="Q2: EGFP+ , HOPX+"  annotation=""  owningGroup="SEM 083023 8wk tamx -1y harvesting"  expanded="1"  sortPriority="10"  count="0" >
                             <Graph smoothing="0"  backColor="#ffffff"  foreColor="#000000"  heatMapStatParameter="Comp-Blue C 530_30-A"  type="Pseudocolor"  fast="1" >
                               <Axis dimension="x"  name="Comp-Blue C 530_30-A"  label=""  auto="auto" />
                               <Axis dimension="y"  name="Comp-YellowGreen E 586_15-A"  label=""  auto="auto" />
                               <GraphSettings level="5%"  smoothingHighResolution="1"  contourHighResolution="1"  histogramSmoothingCount="0"  graphResolution="256"  showOutliers="0"  drawLargeDots="0"  dotsToDraw="8000"  tint="le.chartfill.tinted.40"  lineWeight="le.lineweight.normal"  lineStyle="le.linestyle.solid" />
                               <GraphEnvironment showGrid="0"  showAxes="tnlTNL"  showGates="1"  showFreqOnPlots="1"  showGateNameOnPlots="1"  showMedians="0"  showUncomped="0"  addEventParam="0"  lastYAxisName="" >
                                 <TextTraits font="SansSerif"  size="11"  name="Labels"  style="plain"  color="#000000"  background="#00ffffff"  just="left" />
                                 <TextTraits font="SansSerif"  size="11"  name="LayoutGates"  style="plain"  color="#000000"  background="#00ffffff"  just="left" />
                                 <TextTraits font="SansSerif"  size="9"  name="Numbers"  style="plain"  color="#000000"  background="#00ffffff"  just="left" />
                                 <TextTraits font="SansSerif"  size="9"  name="Legend"  style="plain"  color="#000000"  background="#00ffffff"  just="left" />
                                 <WindowPosition x="196"  y="37"  width="708"  height="844"  displayed="1"  panelState="+--" />
                               </GraphEnvironment>
                             </Graph>
                             <Gate gating:id="ID1140640496"  gating:parent_id="ID717553943" >
                               <gating:RectangleGate eventsInside="1"  annoOffsetX="0"  annoOffsetY="0"  tint="#000000"  isTinted="0"  lineWeight="Normal"  userDefined="1"  percentX="0"  percentY="0" >
                                 <gating:dimension gating:min="985.0519106517721" >
                                   <data-type:fcs-dimension data-type:name="Comp-Blue C 530_30-A" />
                                 </gating:dimension>
                                 <gating:dimension gating:min="1024.0000000000002" >
                                   <data-type:fcs-dimension data-type:name="Comp-YellowGreen E 586_15-A" />
                                 </gating:dimension>
                               </gating:RectangleGate>
                             </Gate>
                           </Population>
                           <Population name="Q3: EGFP+ , HOPX-"  annotation=""  owningGroup="SEM 083023 8wk tamx -1y harvesting"  expanded="1"  sortPriority="10"  count="24" >
                             <Graph smoothing="0"  backColor="#ffffff"  foreColor="#000000"  heatMapStatParameter="Comp-Blue C 530_30-A"  type="Pseudocolor"  fast="1" >
                               <Axis dimension="x"  name="Comp-Blue C 530_30-A"  label=""  auto="auto" />
                               <Axis dimension="y"  name="Comp-YellowGreen E 586_15-A"  label=""  auto="auto" />
                               <GraphSettings level="5%"  smoothingHighResolution="1"  contourHighResolution="1"  histogramSmoothingCount="0"  graphResolution="256"  showOutliers="0"  drawLargeDots="0"  dotsToDraw="8000"  tint="le.chartfill.tinted.40"  lineWeight="le.lineweight.normal"  lineStyle="le.linestyle.solid" />
                               <GraphEnvironment showGrid="0"  showAxes="tnlTNL"  showGates="1"  showFreqOnPlots="1"  showGateNameOnPlots="1"  showMedians="0"  showUncomped="0"  addEventParam="0"  lastYAxisName="" >
                                 <TextTraits font="SansSerif"  size="11"  name="Labels"  style="plain"  color="#000000"  background="#00ffffff"  just="left" />
                                 <TextTraits font="SansSerif"  size="11"  name="LayoutGates"  style="plain"  color="#000000"  background="#00ffffff"  just="left" />
                                 <TextTraits font="SansSerif"  size="9"  name="Numbers"  style="plain"  color="#000000"  background="#00ffffff"  just="left" />
                                 <TextTraits font="SansSerif"  size="9"  name="Legend"  style="plain"  color="#000000"  background="#00ffffff"  just="left" />
                                 <WindowPosition x="196"  y="37"  width="708"  height="844"  displayed="1"  panelState="+--" />
                               </GraphEnvironment>
                             </Graph>
                             <Gate gating:id="ID694943618"  gating:parent_id="ID717553943" >
                               <gating:RectangleGate eventsInside="1"  annoOffsetX="0"  annoOffsetY="0"  tint="#000000"  isTinted="0"  lineWeight="Normal"  userDefined="1"  percentX="0"  percentY="0" >
                                 <gating:dimension gating:min="985.0519106517721" >
                                   <data-type:fcs-dimension data-type:name="Comp-Blue C 530_30-A" />
                                 </gating:dimension>
                                 <gating:dimension gating:max="1024.0000000000002" >
                                   <data-type:fcs-dimension data-type:name="Comp-YellowGreen E 586_15-A" />
                                 </gating:dimension>
                               </gating:RectangleGate>
                             </Gate>
                           </Population>
                           <Population name="Q4: EGFP- , HOPX-"  annotation=""  owningGroup="SEM 083023 8wk tamx -1y harvesting"  expanded="1"  sortPriority="10"  count="2" >
                             <Graph smoothing="0"  backColor="#ffffff"  foreColor="#000000"  heatMapStatParameter="Comp-Blue C 530_30-A"  type="Pseudocolor"  fast="1" >
                               <Axis dimension="x"  name="Comp-Blue C 530_30-A"  label=""  auto="auto" />
                               <Axis dimension="y"  name="Comp-YellowGreen E 586_15-A"  label=""  auto="auto" />
                               <GraphSettings level="5%"  smoothingHighResolution="1"  contourHighResolution="1"  histogramSmoothingCount="0"  graphResolution="256"  showOutliers="0"  drawLargeDots="0"  dotsToDraw="8000"  tint="le.chartfill.tinted.40"  lineWeight="le.lineweight.normal"  lineStyle="le.linestyle.solid" />
                               <GraphEnvironment showGrid="0"  showAxes="tnlTNL"  showGates="1"  showFreqOnPlots="1"  showGateNameOnPlots="1"  showMedians="0"  showUncomped="0"  addEventParam="0"  lastYAxisName="" >
                                 <TextTraits font="SansSerif"  size="11"  name="Labels"  style="plain"  color="#000000"  background="#00ffffff"  just="left" />
                                 <TextTraits font="SansSerif"  size="11"  name="LayoutGates"  style="plain"  color="#000000"  background="#00ffffff"  just="left" />
                                 <TextTraits font="SansSerif"  size="9"  name="Numbers"  style="plain"  color="#000000"  background="#00ffffff"  just="left" />
                                 <TextTraits font="SansSerif"  size="9"  name="Legend"  style="plain"  color="#000000"  background="#00ffffff"  just="left" />
                                 <WindowPosition x="196"  y="37"  width="708"  height="844"  displayed="1"  panelState="+--" />
                               </GraphEnvironment>
                             </Graph>
                             <Gate gating:id="ID1769349613"  gating:parent_id="ID717553943" >
                               <gating:RectangleGate eventsInside="1"  annoOffsetX="0"  annoOffsetY="0"  tint="#000000"  isTinted="0"  lineWeight="Normal"  userDefined="1"  percentX="0"  percentY="0" >
                                 <gating:dimension gating:max="985.0519106517721" >
                                   <data-type:fcs-dimension data-type:name="Comp-Blue C 530_30-A" />
                                 </gating:dimension>
                                 <gating:dimension gating:max="1024.0000000000002" >
                                   <data-type:fcs-dimension data-type:name="Comp-YellowGreen E 586_15-A" />
                                 </gating:dimension>
                               </gating:RectangleGate>
                             </Gate>
                           </Population>
                         </Subpopulations>
                       </Population>
                     </Subpopulations>
                   </Population>
                 </Subpopulations>
               </Population>
             </Subpopulations>
           </Population>
           <Population name="Size"  annotation=""  owningGroup=""  expanded="1"  sortPriority="10"  count="4892" >
             <Graph smoothing="13"  backColor="#ffffff"  foreColor="#000000"  heatMapStatParameter="Comp-Blue C 530_30-A"  type="Histogram"  fast="1" >
               <Axis dimension="x"  name="Blue C 530_30-A"  label=""  auto="auto" />
               <Axis dimension="y"  name=""  label=""  auto="modal" />
               <GraphSettings level="5%"  smoothingHighResolution="1"  contourHighResolution="1"  histogramSmoothingCount="0"  graphResolution="256"  showOutliers="0"  drawLargeDots="0"  dotsToDraw="8000" />
               <GraphEnvironment showGrid="0"  showAxes="tnlT"  showGates="1"  showFreqOnPlots="1"  showGateNameOnPlots="0"  showMedians="1"  showUncomped="1"  addEventParam="0"  lastYAxisName="" >
                 <TextTraits font="SansSerif"  size="18"  name="Labels"  style="plain"  color="#000000"  background="#00ffffff"  just="left" />
                 <TextTraits font="SansSerif"  size="11"  name="LayoutGates"  style="plain"  color="#000000"  background="#00ffffff"  just="left" />
                 <TextTraits font="SansSerif"  size="8"  name="Numbers"  style="plain"  color="#000000"  background="#00ffffff"  just="left" />
                 <TextTraits font="SansSerif"  size="22"  name="Legend"  style="bold"  color="#000000"  background="#00ffffff"  just="left" />
                 <WindowPosition x="0"  y="37"  width="390"  height="582"  displayed="0"  panelState="---" />
               </GraphEnvironment>
             </Graph>
             <Gate gating:id="ID780974824" >
               <gating:PolygonGate eventsInside="1"  annoOffsetX="40"  annoOffsetY="10"  tint="#000000"  isTinted="1"  lineWeight="Normal"  userDefined="0"  quadId="-1"  gateResolution="256" >
                 <gating:dimension>
                   <data-type:fcs-dimension data-type:name="FSC-A" />
                 </gating:dimension>
                 <gating:dimension>
                   <data-type:fcs-dimension data-type:name="SSC-A" />
                 </gating:dimension>
                 <gating:vertex>
                   <gating:coordinate data-type:value="54436.378252811" />
                   <gating:coordinate data-type:value="16844.59437751" />
                 </gating:vertex>
                 <gating:vertex>
                   <gating:coordinate data-type:value="125472.1693752128" />
                   <gating:coordinate data-type:value="34741.9759036145" />
                 </gating:vertex>
                 <gating:vertex>
                   <gating:coordinate data-type:value="80640.2560034059" />
                   <gating:coordinate data-type:value="53692.1445783133" />
                 </gating:vertex>
                 <gating:vertex>
                   <gating:coordinate data-type:value="63079.4250394039" />
                   <gating:coordinate data-type:value="153706.9236947791" />
                 </gating:vertex>
                 <gating:vertex>
                   <gating:coordinate data-type:value="15942.9382744786" />
                   <gating:coordinate data-type:value="101067.5662650602" />
                 </gating:vertex>
                 <gating:vertex>
                   <gating:coordinate data-type:value="13758.4611436866" />
                   <gating:coordinate data-type:value="85275.7590361446" />
                 </gating:vertex>
                 <gating:vertex>
                   <gating:coordinate data-type:value="12471.0836700511" />
                   <gating:coordinate data-type:value="73695.1004016064" />
                 </gating:vertex>
                 <gating:vertex>
                   <gating:coordinate data-type:value="11304.1659442257" />
                   <gating:coordinate data-type:value="66325.5903614458" />
                 </gating:vertex>
                 <gating:vertex>
                   <gating:coordinate data-type:value="4445.4391699263" />
                   <gating:coordinate data-type:value="-1052.7871485944" />
                 </gating:vertex>
                 <gating:vertex>
                   <gating:coordinate data-type:value="27367.1480975699" />
                   <gating:coordinate data-type:value="5263.9357429719" />
                 </gating:vertex>
               </gating:PolygonGate>
             </Gate>
             <Subpopulations>
               <Population name="Blue C 530_30-A+"  annotation=""  owningGroup=""  expanded="1"  sortPriority="10"  count="1214" >
                 <Graph smoothing="0"  backColor="#ffffff"  foreColor="#000000"  type="Histogram"  fast="1" >
                   <Axis dimension="x"  name="Blue C 530_30-A"  label=""  auto="auto" />
                   <Axis dimension="y"  name=""  label=""  auto="auto" />
                   <GraphSettings level="5%"  smoothingHighResolution="1"  contourHighResolution="1"  histogramSmoothingCount="0"  graphResolution="256"  showOutliers="0"  drawLargeDots="0"  dotsToDraw="8000" />
                   <GraphEnvironment showGrid="0"  showAxes="tnlTNL"  showGates="1"  showFreqOnPlots="1"  showGateNameOnPlots="1"  showMedians="0"  showUncomped="0"  addEventParam="0"  lastYAxisName="" >
                     <TextTraits font="SansSerif"  size="11"  name="Labels"  style="plain"  color="#000000"  background="#00ffffff"  just="left" />
                     <TextTraits font="SansSerif"  size="11"  name="LayoutGates"  style="plain"  color="#000000"  background="#00ffffff"  just="left" />
                     <TextTraits font="SansSerif"  size="9"  name="Numbers"  style="plain"  color="#000000"  background="#00ffffff"  just="left" />
                     <TextTraits font="SansSerif"  size="9"  name="Legend"  style="plain"  color="#000000"  background="#00ffffff"  just="left" />
                     <WindowPosition x="0"  y="0"  width="0"  height="0"  displayed="0"  panelState="" />
                   </GraphEnvironment>
                 </Graph>
                 <Gate gating:id="ID1836321654"  gating:parent_id="ID780974824" >
                   <gating:RectangleGate eventsInside="1"  annoOffsetX="0"  annoOffsetY="-20"  tint="#228822"  isTinted="1"  lineWeight="Normal"  userDefined="1" >
                     <gating:dimension gating:min="215.74964195884476"  gating:max="753.8991060634354"  yRatio="0.30522088353413657" >
                       <data-type:fcs-dimension data-type:name="Blue C 530_30-A" />
                     </gating:dimension>
                   </gating:RectangleGate>
                 </Gate>
               </Population>
               <Population name="YellowGreen E 586_15-A+"  annotation=""  owningGroup=""  expanded="1"  sortPriority="10"  count="3151" >
                 <Graph smoothing="0"  backColor="#ffffff"  foreColor="#000000"  type="Histogram"  fast="1" >
                   <Axis dimension="x"  name="YellowGreen E 586_15-A"  label=""  auto="auto" />
                   <Axis dimension="y"  name=""  label=""  auto="auto" />
                   <GraphSettings level="5%"  smoothingHighResolution="1"  contourHighResolution="1"  histogramSmoothingCount="0"  graphResolution="256"  showOutliers="0"  drawLargeDots="0"  dotsToDraw="8000" />
                   <GraphEnvironment showGrid="0"  showAxes="tnlTNL"  showGates="1"  showFreqOnPlots="1"  showGateNameOnPlots="1"  showMedians="0"  showUncomped="0"  addEventParam="0"  lastYAxisName="" >
                     <TextTraits font="SansSerif"  size="11"  name="Labels"  style="plain"  color="#000000"  background="#00ffffff"  just="left" />
                     <TextTraits font="SansSerif"  size="11"  name="LayoutGates"  style="plain"  color="#000000"  background="#00ffffff"  just="left" />
                     <TextTraits font="SansSerif"  size="9"  name="Numbers"  style="plain"  color="#000000"  background="#00ffffff"  just="left" />
                     <TextTraits font="SansSerif"  size="9"  name="Legend"  style="plain"  color="#000000"  background="#00ffffff"  just="left" />
                     <WindowPosition x="0"  y="0"  width="0"  height="0"  displayed="0"  panelState="" />
                   </GraphEnvironment>
                 </Graph>
                 <Gate gating:id="ID618621845"  gating:parent_id="ID780974824" >
                   <gating:RectangleGate eventsInside="1"  annoOffsetX="0"  annoOffsetY="-20"  tint="#228822"  isTinted="1"  lineWeight="Normal"  userDefined="1" >
                     <gating:dimension gating:min="13.747599462769179"  gating:max="589.9770376115723"  yRatio="0.3" >
                       <data-type:fcs-dimension data-type:name="YellowGreen E 586_15-A" />
                     </gating:dimension>
                   </gating:RectangleGate>
                 </Gate>
               </Population>
             </Subpopulations>
           </Population>
         </Subpopulations>
       </SampleNode>
     </Sample>
     <Sample>
       <DataSet uri="file:/Users/minyee/Desktop/Flow%20file%20orginal/SEM%20083023%208wk%20tamx%20-1y%20harvesting/Specimen_001_LIVE,2f,DEAD.fcs"  sampleID="14" />
       <transforms:spilloverMatrix spectral="0"  prefix="Comp-"  name="Compensation-3"  editable="0"  color="#66ff33"  version="FlowJo-10.7.1"  status="FINALIZED"  transforms:id="42b9831d-75d7-47e0-9e0b-fc09fed43fce"  suffix="" >
         <data-type:parameters>
           <data-type:parameter data-type:name="Blue C 530_30-A"  userProvidedCompInfix="Comp-Blue C 530_30-A" />
           <data-type:parameter data-type:name="Red C 670_30-A"  userProvidedCompInfix="Comp-Red C 670_30-A" />
           <data-type:parameter data-type:name="SP SSC-A"  userProvidedCompInfix="Comp-SP SSC-A" />
           <data-type:parameter data-type:name="Violet E 525_50-A"  userProvidedCompInfix="Comp-Violet E 525_50-A" />
           <data-type:parameter data-type:name="Violet F 431_28-A"  userProvidedCompInfix="Comp-Violet F 431_28-A" />
           <data-type:parameter data-type:name="YellowGreen A 780_60-A"  userProvidedCompInfix="Comp-YellowGreen A 780_60-A" />
           <data-type:parameter data-type:name="YellowGreen E 586_15-A"  userProvidedCompInfix="Comp-YellowGreen E 586_15-A" />
         </data-type:parameters>
         <transforms:spillover data-type:parameter="Blue C 530_30-A"  userProvidedCompInfix="Comp-Blue C 530_30-A" >
           <transforms:coefficient data-type:parameter="Blue C 530_30-A"  transforms:value="1" />
           <transforms:coefficient data-type:parameter="Red C 670_30-A"  transforms:value="0" />
           <transforms:coefficient data-type:parameter="SP SSC-A"  transforms:value="5.0539766249" />
           <transforms:coefficient data-type:parameter="Violet E 525_50-A"  transforms:value="0.005276576" />
           <transforms:coefficient data-type:parameter="Violet F 431_28-A"  transforms:value="0.3173561087" />
           <transforms:coefficient data-type:parameter="YellowGreen A 780_60-A"  transforms:value="0.0038792129" />
           <transforms:coefficient data-type:parameter="YellowGreen E 586_15-A"  transforms:value="0.4508371408" />
         </transforms:spillover>
         <transforms:spillover data-type:parameter="Red C 670_30-A"  userProvidedCompInfix="Comp-Red C 670_30-A" >
           <transforms:coefficient data-type:parameter="Blue C 530_30-A"  transforms:value="-0.0007401904" />
           <transforms:coefficient data-type:parameter="Red C 670_30-A"  transforms:value="1" />
           <transforms:coefficient data-type:parameter="SP SSC-A"  transforms:value="0.7207653012" />
           <transforms:coefficient data-type:parameter="Violet E 525_50-A"  transforms:value="-0.0002701691" />
           <transforms:coefficient data-type:parameter="Violet F 431_28-A"  transforms:value="-0.0020607017" />
           <transforms:coefficient data-type:parameter="YellowGreen A 780_60-A"  transforms:value="0.0196541279" />
           <transforms:coefficient data-type:parameter="YellowGreen E 586_15-A"  transforms:value="-0.0008334841" />
         </transforms:spillover>
         <transforms:spillover data-type:parameter="SP SSC-A"  userProvidedCompInfix="Comp-SP SSC-A" >
           <transforms:coefficient data-type:parameter="Blue C 530_30-A"  transforms:value="-0.0056934285" />
           <transforms:coefficient data-type:parameter="Red C 670_30-A"  transforms:value="0.0000251299" />
           <transforms:coefficient data-type:parameter="SP SSC-A"  transforms:value="1" />
           <transforms:coefficient data-type:parameter="Violet E 525_50-A"  transforms:value="-0.0000398088" />
           <transforms:coefficient data-type:parameter="Violet F 431_28-A"  transforms:value="-0.0016201633" />
           <transforms:coefficient data-type:parameter="YellowGreen A 780_60-A"  transforms:value="0.0000180999" />
           <transforms:coefficient data-type:parameter="YellowGreen E 586_15-A"  transforms:value="0.0003151901" />
         </transforms:spillover>
         <transforms:spillover data-type:parameter="Violet E 525_50-A"  userProvidedCompInfix="Comp-Violet E 525_50-A" >
           <transforms:coefficient data-type:parameter="Blue C 530_30-A"  transforms:value="0.17831165" />
           <transforms:coefficient data-type:parameter="Red C 670_30-A"  transforms:value="0.5100104604" />
           <transforms:coefficient data-type:parameter="SP SSC-A"  transforms:value="-65.6879366549" />
           <transforms:coefficient data-type:parameter="Violet E 525_50-A"  transforms:value="1" />
           <transforms:coefficient data-type:parameter="Violet F 431_28-A"  transforms:value="1.0010517954" />
           <transforms:coefficient data-type:parameter="YellowGreen A 780_60-A"  transforms:value="0.0054039728" />
           <transforms:coefficient data-type:parameter="YellowGreen E 586_15-A"  transforms:value="0.2673795071" />
         </transforms:spillover>
         <transforms:spillover data-type:parameter="Violet F 431_28-A"  userProvidedCompInfix="Comp-Violet F 431_28-A" >
           <transforms:coefficient data-type:parameter="Blue C 530_30-A"  transforms:value="-0.0000109916" />
           <transforms:coefficient data-type:parameter="Red C 670_30-A"  transforms:value="-0.0001188236" />
           <transforms:coefficient data-type:parameter="SP SSC-A"  transforms:value="0.0130729319" />
           <transforms:coefficient data-type:parameter="Violet E 525_50-A"  transforms:value="0.0057874225" />
           <transforms:coefficient data-type:parameter="Violet F 431_28-A"  transforms:value="1" />
           <transforms:coefficient data-type:parameter="YellowGreen A 780_60-A"  transforms:value="-0.0000324869" />
           <transforms:coefficient data-type:parameter="YellowGreen E 586_15-A"  transforms:value="-0.0000814356" />
         </transforms:spillover>
         <transforms:spillover data-type:parameter="YellowGreen A 780_60-A"  userProvidedCompInfix="Comp-YellowGreen A 780_60-A" >
           <transforms:coefficient data-type:parameter="Blue C 530_30-A"  transforms:value="0.0017621653" />
           <transforms:coefficient data-type:parameter="Red C 670_30-A"  transforms:value="0.0011232864" />
           <transforms:coefficient data-type:parameter="SP SSC-A"  transforms:value="0.0905518556" />
           <transforms:coefficient data-type:parameter="Violet E 525_50-A"  transforms:value="-0.0000077414" />
           <transforms:coefficient data-type:parameter="Violet F 431_28-A"  transforms:value="-0.0004149927" />
           <transforms:coefficient data-type:parameter="YellowGreen A 780_60-A"  transforms:value="1" />
           <transforms:coefficient data-type:parameter="YellowGreen E 586_15-A"  transforms:value="0.0350835668" />
         </transforms:spillover>
         <transforms:spillover data-type:parameter="YellowGreen E 586_15-A"  userProvidedCompInfix="Comp-YellowGreen E 586_15-A" >
           <transforms:coefficient data-type:parameter="Blue C 530_30-A"  transforms:value="1.2339381172" />
           <transforms:coefficient data-type:parameter="Red C 670_30-A"  transforms:value="-0.0100845792" />
           <transforms:coefficient data-type:parameter="SP SSC-A"  transforms:value="25.7458603653" />
           <transforms:coefficient data-type:parameter="Violet E 525_50-A"  transforms:value="0.0007231358" />
           <transforms:coefficient data-type:parameter="Violet F 431_28-A"  transforms:value="0.7140653827" />
           <transforms:coefficient data-type:parameter="YellowGreen A 780_60-A"  transforms:value="-0.000690838" />
           <transforms:coefficient data-type:parameter="YellowGreen E 586_15-A"  transforms:value="1" />
         </transforms:spillover>
       </transforms:spilloverMatrix>
       <Transformations>
         <transforms:log transforms:offset="100"  transforms:decades="6.918539922" >
           <data-type:parameter data-type:name="FSC-A" />
         </transforms:log>
         <transforms:linear transforms:minRange="0"  transforms:maxRange="262144"  gain="1" >
           <data-type:parameter data-type:name="FSC-H" />
         </transforms:linear>
         <transforms:linear transforms:minRange="0"  transforms:maxRange="262144"  gain="1" >
           <data-type:parameter data-type:name="FSC-W" />
         </transforms:linear>
         <transforms:linear transforms:minRange="0"  transforms:maxRange="262144"  gain="1" >
           <data-type:parameter data-type:name="SSC-A" />
         </transforms:linear>
         <transforms:linear transforms:minRange="0"  transforms:maxRange="262144"  gain="1" >
           <data-type:parameter data-type:name="SSC-H" />
         </transforms:linear>
         <transforms:linear transforms:minRange="0"  transforms:maxRange="262144"  gain="1" >
           <data-type:parameter data-type:name="SSC-W" />
         </transforms:linear>
         <transforms:log transforms:offset="1"  transforms:decades="5.418539922" >
           <data-type:parameter data-type:name="SP SSC-A" />
         </transforms:log>
         <transforms:log transforms:offset="1"  transforms:decades="5.418539922" >
           <data-type:parameter data-type:name="Blue C 530_30-A" />
         </transforms:log>
         <transforms:log transforms:offset="1"  transforms:decades="5.418539922" >
           <data-type:parameter data-type:name="Red C 670_30-A" />
         </transforms:log>
         <transforms:log transforms:offset="1"  transforms:decades="5.418539922" >
           <data-type:parameter data-type:name="YellowGreen E 586_15-A" />
         </transforms:log>
         <transforms:log transforms:offset="1"  transforms:decades="5.418539922" >
           <data-type:parameter data-type:name="YellowGreen A 780_60-A" />
         </transforms:log>
         <transforms:fasinh transforms:length="256"  transforms:maxRange="26214400.00000001"  transforms:T="26214400.00000001"  transforms:A="0.5"  transforms:M="7.418539922"  transforms:W="-26214400.00000001" >
           <data-type:parameter data-type:name="Violet F 431_28-A" />
         </transforms:fasinh>
         <transforms:log transforms:offset="1"  transforms:decades="5.418539922" >
           <data-type:parameter data-type:name="Violet E 525_50-A" />
         </transforms:log>
         <transforms:linear transforms:minRange="0.125260677"  transforms:maxRange="45"  gain="0.0101771756" >
           <data-type:parameter data-type:name="Time" />
         </transforms:linear>
         <transforms:log transforms:offset="1"  transforms:decades="5.418539922" >
           <data-type:parameter data-type:name="Comp-Blue C 530_30-A" />
         </transforms:log>
         <transforms:log transforms:offset="1"  transforms:decades="5.418539922" >
           <data-type:parameter data-type:name="Comp-Red C 670_30-A" />
         </transforms:log>
         <transforms:log transforms:offset="1"  transforms:decades="5.418539922" >
           <data-type:parameter data-type:name="Comp-YellowGreen E 586_15-A" />
         </transforms:log>
         <transforms:log transforms:offset="1"  transforms:decades="5.418539922" >
           <data-type:parameter data-type:name="Comp-YellowGreen A 780_60-A" />
         </transforms:log>
         <transforms:fasinh transforms:length="256"  transforms:maxRange="26214400.00000001"  transforms:T="26214400.00000001"  transforms:A="0.5"  transforms:M="7.418539922"  transforms:W="-26214400.00000001" >
           <data-type:parameter data-type:name="Comp-Violet F 431_28-A" />
         </transforms:fasinh>
         <transforms:log transforms:offset="1"  transforms:decades="5.418539922" >
           <data-type:parameter data-type:name="Comp-Violet E 525_50-A" />
         </transforms:log>
         <transforms:log transforms:offset="1"  transforms:decades="5.418539922" >
           <data-type:parameter data-type:name="Comp-SP SSC-A" />
         </transforms:log>
       </Transformations>
       <Keywords>
         <Keyword name="FJ_FCS_VERSION"  value="3" />
         <Keyword name="$BEGINANALYSIS"  value="0" />
         <Keyword name="$ENDANALYSIS"  value="0" />
         <Keyword name="$BEGINSTEXT"  value="0" />
         <Keyword name="$ENDSTEXT"  value="0" />
         <Keyword name="$BEGINDATA"  value="3446" />
         <Keyword name="$ENDDATA"  value="0000000000002803445" />
         <Keyword name="$FIL"  value="Specimen_001_LIVE,2f,DEAD.fcs" />
         <Keyword name="$SYS"  value="Windows NT (unknown) 6.2" />
         <Keyword name="$TOT"  value="0000000000000050000" />
         <Keyword name="$PAR"  value="14" />
         <Keyword name="$MODE"  value="L" />
         <Keyword name="$BYTEORD"  value="4,3,2,1" />
         <Keyword name="$DATATYPE"  value="F" />
         <Keyword name="$NEXTDATA"  value="0" />
         <Keyword name="CREATOR"  value="BD FACSDiva Software Version 9.0.2" />
         <Keyword name="TUBE NAME"  value="LIVE_DEAD" />
         <Keyword name="$SRC"  value="Specimen_001" />
         <Keyword name="EXPERIMENT NAME"  value="SEM 083023" />
         <Keyword name="GUID"  value="ce0d083b-b088-48eb-8853-54f80bf23cb5" />
         <Keyword name="$DATE"  value="30-AUG-2023" />
         <Keyword name="$BTIM"  value="13:05:53" />
         <Keyword name="$ETIM"  value="13:06:38" />
         <Keyword name="$CYT"  value="FACSymphonyA1" />
         <Keyword name="SETTINGS"  value="Cytometer" />
         <Keyword name="CYTNUM"  value="R664895000099" />
         <Keyword name="WINDOW EXTENSION"  value="10.00" />
         <Keyword name="EXPORT USER NAME"  value="ZootUser" />
         <Keyword name="EXPORT TIME"  value="30-AUG-2023-13:11:14" />
         <Keyword name="$OP"  value="ZootUser" />
         <Keyword name="FSC ASF"  value="0.78" />
         <Keyword name="AUTOBS"  value="TRUE" />
         <Keyword name="$INST"  value=" " />
         <Keyword name="LASER1NAME"  value="Blue" />
         <Keyword name="LASER1DELAY"  value="0.00" />
         <Keyword name="LASER1ASF"  value="1.06" />
         <Keyword name="LASER2NAME"  value="Red" />
         <Keyword name="LASER2DELAY"  value="19.56" />
         <Keyword name="LASER2ASF"  value="0.95" />
         <Keyword name="LASER3NAME"  value="Yellow-Green" />
         <Keyword name="LASER3DELAY"  value="39.76" />
         <Keyword name="LASER3ASF"  value="1.08" />
         <Keyword name="LASER4NAME"  value="Violet" />
         <Keyword name="LASER4DELAY"  value="-22.27" />
         <Keyword name="LASER4ASF"  value="1.09" />
         <Keyword name="$TIMESTEP"  value="0.01" />
         <Keyword name="SPILL"  value="6,Blue C 530_30-A,Red C 670_30-A,YellowGreen E 586_15-A,YellowGreen A 780_60-A,Violet F 431_28-A,Violet E 525_50-A,1,0.005611010321680877,0.028186562777923484,0.009055413677326337,0.04133457347034801,0.010547917373453074,0,1,0,0.01989681203368308,0,0,0.9065861829206974,0.004653889028870627,1,0.011821850126653417,0.30361111920023676,0.008785229256142089,0.001818567973054037,0.0010919354956772259,0.034820510798884416,1,0,0.00001770406715564246,0.00001269896362234647,0,0,0,1,0.005777318373998799,0.05524763602609713,0.023055809439296877,0.024442890151943737,0.004936050953755086,0.15912652059535196,1" />
         <Keyword name="APPLY COMPENSATION"  value="TRUE" />
         <Keyword name="THRESHOLD"  value="FSC,5000" />
         <Keyword name="$P1N"  value="FSC-A" />
         <Keyword name="$P1R"  value="262144" />
         <Keyword name="$P1B"  value="32" />
         <Keyword name="$P1E"  value="0,0" />
         <Keyword name="$P1V"  value="351" />
         <Keyword name="$P1G"  value="1.0" />
         <Keyword name="P1DISPLAY"  value="LIN" />
         <Keyword name="P1BS"  value="-1" />
         <Keyword name="P1MS"  value="0" />
         <Keyword name="$P2N"  value="FSC-H" />
         <Keyword name="$P2R"  value="262144" />
         <Keyword name="$P2B"  value="32" />
         <Keyword name="$P2E"  value="0,0" />
         <Keyword name="$P2V"  value="351" />
         <Keyword name="$P2G"  value="1.0" />
         <Keyword name="P2DISPLAY"  value="LIN" />
         <Keyword name="P2BS"  value="-1" />
         <Keyword name="P2MS"  value="0" />
         <Keyword name="$P3N"  value="FSC-W" />
         <Keyword name="$P3R"  value="262144" />
         <Keyword name="$P3B"  value="32" />
         <Keyword name="$P3E"  value="0,0" />
         <Keyword name="$P3V"  value="351" />
         <Keyword name="$P3G"  value="1.0" />
         <Keyword name="P3BS"  value="-1" />
         <Keyword name="P3MS"  value="0" />
         <Keyword name="$P4N"  value="SSC-A" />
         <Keyword name="$P4R"  value="262144" />
         <Keyword name="$P4B"  value="32" />
         <Keyword name="$P4E"  value="0,0" />
         <Keyword name="$P4V"  value="341" />
         <Keyword name="$P4G"  value="1.0" />
         <Keyword name="P4DISPLAY"  value="LIN" />
         <Keyword name="P4BS"  value="-1" />
         <Keyword name="P4MS"  value="0" />
         <Keyword name="$P5N"  value="SSC-H" />
         <Keyword name="$P5R"  value="262144" />
         <Keyword name="$P5B"  value="32" />
         <Keyword name="$P5E"  value="0,0" />
         <Keyword name="$P5V"  value="341" />
         <Keyword name="$P5G"  value="1.0" />
         <Keyword name="P5DISPLAY"  value="LIN" />
         <Keyword name="P5BS"  value="-1" />
         <Keyword name="P5MS"  value="0" />
         <Keyword name="$P6N"  value="SSC-W" />
         <Keyword name="$P6R"  value="262144" />
         <Keyword name="$P6B"  value="32" />
         <Keyword name="$P6E"  value="0,0" />
         <Keyword name="$P6V"  value="341" />
         <Keyword name="$P6G"  value="1.0" />
         <Keyword name="P6BS"  value="-1" />
         <Keyword name="P6MS"  value="0" />
         <Keyword name="$P7N"  value="SP SSC-A" />
         <Keyword name="$P7R"  value="262144" />
         <Keyword name="$P7B"  value="32" />
         <Keyword name="$P7E"  value="0,0" />
         <Keyword name="$P7V"  value="200" />
         <Keyword name="$P7G"  value="1.0" />
         <Keyword name="P7DISPLAY"  value="LOG" />
         <Keyword name="P7BS"  value="-1" />
         <Keyword name="P7MS"  value="0" />
         <Keyword name="$P8N"  value="Blue C 530_30-A" />
         <Keyword name="$P8R"  value="262144" />
         <Keyword name="$P8B"  value="32" />
         <Keyword name="$P8E"  value="0,0" />
         <Keyword name="$P8V"  value="425" />
         <Keyword name="$P8G"  value="1.0" />
         <Keyword name="P8DISPLAY"  value="LOG" />
         <Keyword name="P8BS"  value="-1" />
         <Keyword name="P8MS"  value="0" />
         <Keyword name="$P9N"  value="Red C 670_30-A" />
         <Keyword name="$P9R"  value="262144" />
         <Keyword name="$P9B"  value="32" />
         <Keyword name="$P9E"  value="0,0" />
         <Keyword name="$P9V"  value="550" />
         <Keyword name="$P9G"  value="1.0" />
         <Keyword name="P9DISPLAY"  value="LOG" />
         <Keyword name="P9BS"  value="-1" />
         <Keyword name="P9MS"  value="0" />
         <Keyword name="$P10N"  value="YellowGreen E 586_15-A" />
         <Keyword name="$P10R"  value="262144" />
         <Keyword name="$P10B"  value="32" />
         <Keyword name="$P10E"  value="0,0" />
         <Keyword name="$P10V"  value="500" />
         <Keyword name="$P10G"  value="1.0" />
         <Keyword name="P10DISPLAY"  value="LOG" />
         <Keyword name="P10BS"  value="-1" />
         <Keyword name="P10MS"  value="0" />
         <Keyword name="$P11N"  value="YellowGreen A 780_60-A" />
         <Keyword name="$P11R"  value="262144" />
         <Keyword name="$P11B"  value="32" />
         <Keyword name="$P11E"  value="0,0" />
         <Keyword name="$P11V"  value="500" />
         <Keyword name="$P11G"  value="1.0" />
         <Keyword name="P11DISPLAY"  value="LOG" />
         <Keyword name="P11BS"  value="-1" />
         <Keyword name="P11MS"  value="0" />
         <Keyword name="$P12N"  value="Violet F 431_28-A" />
         <Keyword name="$P12R"  value="262144" />
         <Keyword name="$P12B"  value="32" />
         <Keyword name="$P12E"  value="0,0" />
         <Keyword name="$P12V"  value="400" />
         <Keyword name="$P12G"  value="1.0" />
         <Keyword name="P12DISPLAY"  value="LOG" />
         <Keyword name="P12BS"  value="-1" />
         <Keyword name="P12MS"  value="0" />
         <Keyword name="$P13N"  value="Violet E 525_50-A" />
         <Keyword name="$P13R"  value="262144" />
         <Keyword name="$P13B"  value="32" />
         <Keyword name="$P13E"  value="0,0" />
         <Keyword name="$P13V"  value="300" />
         <Keyword name="$P13G"  value="1.0" />
         <Keyword name="P13DISPLAY"  value="LOG" />
         <Keyword name="P13BS"  value="-1" />
         <Keyword name="P13MS"  value="0" />
         <Keyword name="$P14N"  value="Time" />
         <Keyword name="$P14R"  value="262144" />
         <Keyword name="$P14B"  value="32" />
         <Keyword name="$P14E"  value="0,0" />
         <Keyword name="$P14G"  value="0.01" />
         <Keyword name="P14BS"  value="0" />
         <Keyword name="P14MS"  value="0" />
         <Keyword name="CST SETUP STATUS"  value="SUCCESS" />
         <Keyword name="CST BEADS LOT ID"  value="30664" />
         <Keyword name="CYTOMETER CONFIG NAME"  value="Primary_Configuration_012323_2-Blue 3-Red 5-YG 6-Violet SP_" />
         <Keyword name="CYTOMETER CONFIG CREATE DATE"  value="2023-01-23T10:14:37-05:00" />
         <Keyword name="CST SETUP DATE"  value="2023-02-21T15:16:13-05:00" />
         <Keyword name="CST BASELINE DATE"  value="2023-02-21T15:12:44-05:00" />
         <Keyword name="CST BEADS EXPIRED"  value="False" />
         <Keyword name="CST PERFORMANCE EXPIRED"  value="2023-02-22T15:16:13-05:00" />
         <Keyword name="CST REGULATORY STATUS"  value="RUO Performance Check" />
         <Keyword name="$P1S"  value="" />
         <Keyword name="$P2S"  value="" />
         <Keyword name="$P3S"  value="" />
         <Keyword name="$P4S"  value="" />
         <Keyword name="$P5S"  value="" />
         <Keyword name="$P6S"  value="" />
         <Keyword name="$P7S"  value="" />
         <Keyword name="$P8S"  value="" />
         <Keyword name="$P9S"  value="" />
         <Keyword name="$P10S"  value="" />
         <Keyword name="$P11S"  value="" />
         <Keyword name="$P12S"  value="" />
         <Keyword name="$P13S"  value="" />
         <Keyword name="$P14S"  value="" />
         <Keyword name="$P15N"  value="Comp-Blue C 530_30-A" />
         <Keyword name="$P15S"  value="" />
         <Keyword name="$P15R"  value="262144" />
         <Keyword name="$P16N"  value="Comp-Red C 670_30-A" />
         <Keyword name="$P16S"  value="" />
         <Keyword name="$P16R"  value="262144" />
         <Keyword name="$P17N"  value="Comp-YellowGreen E 586_15-A" />
         <Keyword name="$P17S"  value="" />
         <Keyword name="$P17R"  value="262144" />
         <Keyword name="$P18N"  value="Comp-YellowGreen A 780_60-A" />
         <Keyword name="$P18S"  value="" />
         <Keyword name="$P18R"  value="262144" />
         <Keyword name="$P19N"  value="Comp-Violet F 431_28-A" />
         <Keyword name="$P19S"  value="" />
         <Keyword name="$P19R"  value="262144" />
         <Keyword name="$P20N"  value="Comp-Violet E 525_50-A" />
         <Keyword name="$P20S"  value="" />
         <Keyword name="$P20R"  value="262144" />
         <Keyword name="$P21N"  value="Comp-SP SSC-A" />
         <Keyword name="$P21S"  value="" />
         <Keyword name="$P21R"  value="262144" />
       </Keywords>
       <SampleNode name="Specimen_001_LIVE,2f,DEAD.fcs"  annotation=""  owningGroup=""  expanded="1"  sortPriority="10"  count="50000"  sampleID="14" >
         <Graph smoothing="0"  backColor="#ffffff"  foreColor="#000000"  heatMapStatParameter="Comp-Blue C 530_30-A"  type="Pseudocolor"  fast="1" >
           <Axis dimension="x"  name="FSC-A"  label=""  auto="auto" />
           <Axis dimension="y"  name="SSC-A"  label=""  auto="auto" />
           <GraphSettings level="5%"  smoothingHighResolution="1"  contourHighResolution="1"  histogramSmoothingCount="0"  graphResolution="256"  showOutliers="0"  drawLargeDots="0"  dotsToDraw="8000"  tint="le.chartfill.tinted.40"  lineWeight="le.lineweight.normal"  lineStyle="le.linestyle.solid" />
           <GraphEnvironment showGrid="0"  showAxes="tnlTNL"  showGates="1"  showFreqOnPlots="1"  showGateNameOnPlots="1"  showMedians="0"  showUncomped="0"  addEventParam="0"  lastYAxisName="" >
             <TextTraits font="SansSerif"  size="11"  name="Labels"  style="plain"  color="#000000"  background="#00ffffff"  just="left" />
             <TextTraits font="SansSerif"  size="11"  name="LayoutGates"  style="plain"  color="#000000"  background="#00ffffff"  just="left" />
             <TextTraits font="SansSerif"  size="9"  name="Numbers"  style="plain"  color="#000000"  background="#00ffffff"  just="left" />
             <TextTraits font="SansSerif"  size="9"  name="Legend"  style="plain"  color="#000000"  background="#00ffffff"  just="left" />
             <WindowPosition x="0"  y="37"  width="464"  height="391"  displayed="0"  panelState="---" />
           </GraphEnvironment>
         </Graph>
         <Subpopulations>
           <Population name="Lymphocytes"  annotation=""  owningGroup="SEM 083023 8wk tamx -1y harvesting"  expanded="1"  sortPriority="10"  count="14829" >
             <Graph smoothing="0"  backColor="#ffffff"  foreColor="#000000"  heatMapStatParameter="Comp-Blue C 530_30-A"  type="Pseudocolor"  fast="1" >
               <Axis dimension="x"  name="Comp-Violet E 525_50-A"  label=""  auto="auto" />
               <Axis dimension="y"  name="SSC-A"  label=""  auto="auto" />
               <GraphSettings level="5%"  smoothingHighResolution="1"  contourHighResolution="1"  histogramSmoothingCount="0"  graphResolution="256"  showOutliers="0"  drawLargeDots="0"  dotsToDraw="8000"  tint="le.chartfill.tinted.40"  lineWeight="le.lineweight.normal"  lineStyle="le.linestyle.solid" />
               <GraphEnvironment showGrid="0"  showAxes="tnlTNL"  showGates="1"  showFreqOnPlots="1"  showGateNameOnPlots="1"  showMedians="0"  showUncomped="0"  addEventParam="0"  lastYAxisName="" >
                 <TextTraits font="SansSerif"  size="11"  name="Labels"  style="plain"  color="#000000"  background="#00ffffff"  just="left" />
                 <TextTraits font="SansSerif"  size="11"  name="LayoutGates"  style="plain"  color="#000000"  background="#00ffffff"  just="left" />
                 <TextTraits font="SansSerif"  size="9"  name="Numbers"  style="plain"  color="#000000"  background="#00ffffff"  just="left" />
                 <TextTraits font="SansSerif"  size="9"  name="Legend"  style="plain"  color="#000000"  background="#00ffffff"  just="left" />
                 <WindowPosition x="898"  y="111"  width="708"  height="730"  displayed="1"  panelState="---" />
               </GraphEnvironment>
             </Graph>
             <Gate gating:id="ID1711817993" >
               <gating:PolygonGate eventsInside="1"  annoOffsetX="0"  annoOffsetY="0"  tint="#000000"  isTinted="0"  lineWeight="Normal"  userDefined="1"  quadId="-1"  gateResolution="256" >
                 <gating:dimension>
                   <data-type:fcs-dimension data-type:name="FSC-A" />
                 </gating:dimension>
                 <gating:dimension>
                   <data-type:fcs-dimension data-type:name="SSC-A" />
                 </gating:dimension>
                 <gating:vertex>
                   <gating:coordinate data-type:value="53162.0699300699" />
                   <gating:coordinate data-type:value="176303.395465995" />
                 </gating:vertex>
                 <gating:vertex>
                   <gating:coordinate data-type:value="5957.8181818182" />
                   <gating:coordinate data-type:value="65370.9219143577" />
                 </gating:vertex>
                 <gating:vertex>
                   <gating:coordinate data-type:value="2291.4685314685" />
                   <gating:coordinate data-type:value="13866.5591939547" />
                 </gating:vertex>
                 <gating:vertex>
                   <gating:coordinate data-type:value="10999.048951049" />
                   <gating:coordinate data-type:value="1320.6246851385" />
                 </gating:vertex>
                 <gating:vertex>
                   <gating:coordinate data-type:value="65994.2937062937" />
                   <gating:coordinate data-type:value="39618.7405541562" />
                 </gating:vertex>
                 <gating:vertex>
                   <gating:coordinate data-type:value="67827.4685314685" />
                   <gating:coordinate data-type:value="114894.3476070529" />
                 </gating:vertex>
               </gating:PolygonGate>
             </Gate>
             <Subpopulations>
               <Population name="LIVE_DEAD, SSC-A subset"  annotation=""  owningGroup="SEM 083023 8wk tamx -1y harvesting"  expanded="1"  sortPriority="10"  count="8720" >
                 <Graph smoothing="0"  backColor="#ffffff"  foreColor="#000000"  heatMapStatParameter="Comp-Blue C 530_30-A"  type="Pseudocolor"  fast="1" >
                   <Axis dimension="x"  name="SSC-A"  label=""  auto="auto" />
                   <Axis dimension="y"  name="Comp-Red C 670_30-A"  label=""  auto="auto" />
                   <GraphSettings level="5%"  smoothingHighResolution="1"  contourHighResolution="1"  histogramSmoothingCount="0"  graphResolution="256"  showOutliers="0"  drawLargeDots="0"  dotsToDraw="8000"  tint="le.chartfill.tinted.40"  lineWeight="le.lineweight.normal"  lineStyle="le.linestyle.solid" />
                   <GraphEnvironment showGrid="0"  showAxes="tnlTNL"  showGates="1"  showFreqOnPlots="1"  showGateNameOnPlots="1"  showMedians="0"  showUncomped="0"  addEventParam="0"  lastYAxisName="" >
                     <TextTraits font="SansSerif"  size="11"  name="Labels"  style="plain"  color="#000000"  background="#00ffffff"  just="left" />
                     <TextTraits font="SansSerif"  size="11"  name="LayoutGates"  style="plain"  color="#000000"  background="#00ffffff"  just="left" />
                     <TextTraits font="SansSerif"  size="9"  name="Numbers"  style="plain"  color="#000000"  background="#00ffffff"  just="left" />
                     <TextTraits font="SansSerif"  size="9"  name="Legend"  style="plain"  color="#000000"  background="#00ffffff"  just="left" />
                     <WindowPosition x="930"  y="183"  width="708"  height="730"  displayed="1"  panelState="---" />
                   </GraphEnvironment>
                 </Graph>
                 <Gate gating:id="ID1146996216"  gating:parent_id="ID1711817993" >
                   <gating:RectangleGate eventsInside="1"  annoOffsetX="0"  annoOffsetY="0"  tint="#000000"  isTinted="0"  lineWeight="Normal"  userDefined="1"  percentX="0"  percentY="0" >
                     <gating:dimension gating:min="8.479129054143531"  gating:max="902.7494451159259" >
                       <data-type:fcs-dimension data-type:name="Comp-Violet E 525_50-A" />
                     </gating:dimension>
                     <gating:dimension gating:min="1320.624685138539"  gating:max="186868.39294710328" >
                       <data-type:fcs-dimension data-type:name="SSC-A" />
                     </gating:dimension>
                   </gating:RectangleGate>
                 </Gate>
                 <Subpopulations>
                   <Population name="SSC-A, CD45 subset"  annotation=""  owningGroup="SEM 083023 8wk tamx -1y harvesting"  expanded="1"  sortPriority="10"  count="2063" >
                     <Graph smoothing="0"  backColor="#ffffff"  foreColor="#000000"  heatMapStatParameter="Comp-Blue C 530_30-A"  type="Pseudocolor"  fast="1" >
                       <Axis dimension="x"  name="Comp-Blue C 530_30-A"  label=""  auto="auto" />
                       <Axis dimension="y"  name="Comp-Violet F 431_28-A"  label=""  auto="auto" />
                       <GraphSettings level="5%"  smoothingHighResolution="1"  contourHighResolution="1"  histogramSmoothingCount="0"  graphResolution="256"  showOutliers="0"  drawLargeDots="0"  dotsToDraw="8000"  tint="le.chartfill.tinted.40"  lineWeight="le.lineweight.normal"  lineStyle="le.linestyle.solid" />
                       <GraphEnvironment showGrid="0"  showAxes="tnlTNL"  showGates="1"  showFreqOnPlots="1"  showGateNameOnPlots="1"  showMedians="0"  showUncomped="0"  addEventParam="0"  lastYAxisName="" >
                         <TextTraits font="SansSerif"  size="11"  name="Labels"  style="plain"  color="#000000"  background="#00ffffff"  just="left" />
                         <TextTraits font="SansSerif"  size="11"  name="LayoutGates"  style="plain"  color="#000000"  background="#00ffffff"  just="left" />
                         <TextTraits font="SansSerif"  size="9"  name="Numbers"  style="plain"  color="#000000"  background="#00ffffff"  just="left" />
                         <TextTraits font="SansSerif"  size="9"  name="Legend"  style="plain"  color="#000000"  background="#00ffffff"  just="left" />
                         <WindowPosition x="863"  y="249"  width="708"  height="844"  displayed="1"  panelState="+--" />
                       </GraphEnvironment>
                     </Graph>
                     <Gate gating:id="ID2070921626"  gating:parent_id="ID1146996216" >
                       <gating:RectangleGate eventsInside="1"  annoOffsetX="0"  annoOffsetY="0"  tint="#000000"  isTinted="0"  lineWeight="Normal"  userDefined="1"  percentX="0"  percentY="0" >
                         <gating:dimension gating:min="1833.1748251748252"  gating:max="177817.95804195805" >
                           <data-type:fcs-dimension data-type:name="SSC-A" />
                         </gating:dimension>
                         <gating:dimension gating:min="2.336228456440234"  gating:max="833.345406905684" >
                           <data-type:fcs-dimension data-type:name="Comp-Red C 670_30-A" />
                         </gating:dimension>
                       </gating:RectangleGate>
                     </Gate>
                     <Subpopulations>
                       <Population name="EGFP, CD326 subset"  annotation=""  owningGroup="SEM 083023 8wk tamx -1y harvesting"  expanded="1"  sortPriority="10"  count="0" >
                         <Graph smoothing="0"  backColor="#ffffff"  foreColor="#000000"  heatMapStatParameter="Comp-Blue C 530_30-A"  type="Pseudocolor"  fast="1" >
                           <Axis dimension="x"  name="Comp-Blue C 530_30-A"  label=""  auto="auto" />
                           <Axis dimension="y"  name="Comp-YellowGreen E 586_15-A"  label=""  auto="auto" />
                           <GraphSettings level="5%"  smoothingHighResolution="1"  contourHighResolution="1"  histogramSmoothingCount="0"  graphResolution="256"  showOutliers="0"  drawLargeDots="0"  dotsToDraw="8000"  tint="le.chartfill.tinted.40"  lineWeight="le.lineweight.normal"  lineStyle="le.linestyle.solid" />
                           <GraphEnvironment showGrid="0"  showAxes="tnlTNL"  showGates="1"  showFreqOnPlots="1"  showGateNameOnPlots="1"  showMedians="0"  showUncomped="0"  addEventParam="0"  lastYAxisName="" >
                             <TextTraits font="SansSerif"  size="11"  name="Labels"  style="plain"  color="#000000"  background="#00ffffff"  just="left" />
                             <TextTraits font="SansSerif"  size="11"  name="LayoutGates"  style="plain"  color="#000000"  background="#00ffffff"  just="left" />
                             <TextTraits font="SansSerif"  size="9"  name="Numbers"  style="plain"  color="#000000"  background="#00ffffff"  just="left" />
                             <TextTraits font="SansSerif"  size="9"  name="Legend"  style="plain"  color="#000000"  background="#00ffffff"  just="left" />
                             <WindowPosition x="839"  y="243"  width="708"  height="844"  displayed="1"  panelState="+--" />
                           </GraphEnvironment>
                         </Graph>
                         <Gate gating:id="ID697807492"  gating:parent_id="ID2070921626" >
                           <gating:RectangleGate eventsInside="1"  annoOffsetX="0"  annoOffsetY="0"  tint="#000000"  isTinted="0"  lineWeight="Normal"  userDefined="1"  percentX="0"  percentY="0" >
                             <gating:dimension gating:min="665.1898651472333"  gating:max="67797.809864618" >
                               <data-type:fcs-dimension data-type:name="Comp-Blue C 530_30-A" />
                             </gating:dimension>
                             <gating:dimension gating:min="2041.572773704089"  gating:max="716601.9117569578" >
                               <data-type:fcs-dimension data-type:name="Comp-Violet F 431_28-A" />
                             </gating:dimension>
                           </gating:RectangleGate>
                         </Gate>
                         <Subpopulations>
                           <Population name="Q1: EGFP- , HOPX+"  annotation=""  owningGroup="SEM 083023 8wk tamx -1y harvesting"  expanded="1"  sortPriority="10"  count="0" >
                             <Graph smoothing="0"  backColor="#ffffff"  foreColor="#000000"  heatMapStatParameter="Comp-Blue C 530_30-A"  type="Pseudocolor"  fast="1" >
                               <Axis dimension="x"  name="Comp-Blue C 530_30-A"  label=""  auto="auto" />
                               <Axis dimension="y"  name="Comp-YellowGreen E 586_15-A"  label=""  auto="auto" />
                               <GraphSettings level="5%"  smoothingHighResolution="1"  contourHighResolution="1"  histogramSmoothingCount="0"  graphResolution="256"  showOutliers="0"  drawLargeDots="0"  dotsToDraw="8000"  tint="le.chartfill.tinted.40"  lineWeight="le.lineweight.normal"  lineStyle="le.linestyle.solid" />
                               <GraphEnvironment showGrid="0"  showAxes="tnlTNL"  showGates="1"  showFreqOnPlots="1"  showGateNameOnPlots="1"  showMedians="0"  showUncomped="0"  addEventParam="0"  lastYAxisName="" >
                                 <TextTraits font="SansSerif"  size="11"  name="Labels"  style="plain"  color="#000000"  background="#00ffffff"  just="left" />
                                 <TextTraits font="SansSerif"  size="11"  name="LayoutGates"  style="plain"  color="#000000"  background="#00ffffff"  just="left" />
                                 <TextTraits font="SansSerif"  size="9"  name="Numbers"  style="plain"  color="#000000"  background="#00ffffff"  just="left" />
                                 <TextTraits font="SansSerif"  size="9"  name="Legend"  style="plain"  color="#000000"  background="#00ffffff"  just="left" />
                                 <WindowPosition x="196"  y="37"  width="708"  height="844"  displayed="1"  panelState="+--" />
                               </GraphEnvironment>
                             </Graph>
                             <Gate gating:id="ID1059513558"  gating:parent_id="ID697807492" >
                               <gating:RectangleGate eventsInside="1"  annoOffsetX="0"  annoOffsetY="0"  tint="#000000"  isTinted="0"  lineWeight="Normal"  userDefined="1"  percentX="0"  percentY="0" >
                                 <gating:dimension gating:max="985.0519106517721" >
                                   <data-type:fcs-dimension data-type:name="Comp-Blue C 530_30-A" />
                                 </gating:dimension>
                                 <gating:dimension gating:min="1024.0000000000002" >
                                   <data-type:fcs-dimension data-type:name="Comp-YellowGreen E 586_15-A" />
                                 </gating:dimension>
                               </gating:RectangleGate>
                             </Gate>
                           </Population>
                           <Population name="Q2: EGFP+ , HOPX+"  annotation=""  owningGroup="SEM 083023 8wk tamx -1y harvesting"  expanded="1"  sortPriority="10"  count="0" >
                             <Graph smoothing="0"  backColor="#ffffff"  foreColor="#000000"  heatMapStatParameter="Comp-Blue C 530_30-A"  type="Pseudocolor"  fast="1" >
                               <Axis dimension="x"  name="Comp-Blue C 530_30-A"  label=""  auto="auto" />
                               <Axis dimension="y"  name="Comp-YellowGreen E 586_15-A"  label=""  auto="auto" />
                               <GraphSettings level="5%"  smoothingHighResolution="1"  contourHighResolution="1"  histogramSmoothingCount="0"  graphResolution="256"  showOutliers="0"  drawLargeDots="0"  dotsToDraw="8000"  tint="le.chartfill.tinted.40"  lineWeight="le.lineweight.normal"  lineStyle="le.linestyle.solid" />
                               <GraphEnvironment showGrid="0"  showAxes="tnlTNL"  showGates="1"  showFreqOnPlots="1"  showGateNameOnPlots="1"  showMedians="0"  showUncomped="0"  addEventParam="0"  lastYAxisName="" >
                                 <TextTraits font="SansSerif"  size="11"  name="Labels"  style="plain"  color="#000000"  background="#00ffffff"  just="left" />
                                 <TextTraits font="SansSerif"  size="11"  name="LayoutGates"  style="plain"  color="#000000"  background="#00ffffff"  just="left" />
                                 <TextTraits font="SansSerif"  size="9"  name="Numbers"  style="plain"  color="#000000"  background="#00ffffff"  just="left" />
                                 <TextTraits font="SansSerif"  size="9"  name="Legend"  style="plain"  color="#000000"  background="#00ffffff"  just="left" />
                                 <WindowPosition x="196"  y="37"  width="708"  height="844"  displayed="1"  panelState="+--" />
                               </GraphEnvironment>
                             </Graph>
                             <Gate gating:id="ID1300314050"  gating:parent_id="ID697807492" >
                               <gating:RectangleGate eventsInside="1"  annoOffsetX="0"  annoOffsetY="0"  tint="#000000"  isTinted="0"  lineWeight="Normal"  userDefined="1"  percentX="0"  percentY="0" >
                                 <gating:dimension gating:min="985.0519106517721" >
                                   <data-type:fcs-dimension data-type:name="Comp-Blue C 530_30-A" />
                                 </gating:dimension>
                                 <gating:dimension gating:min="1024.0000000000002" >
                                   <data-type:fcs-dimension data-type:name="Comp-YellowGreen E 586_15-A" />
                                 </gating:dimension>
                               </gating:RectangleGate>
                             </Gate>
                           </Population>
                           <Population name="Q3: EGFP+ , HOPX-"  annotation=""  owningGroup="SEM 083023 8wk tamx -1y harvesting"  expanded="1"  sortPriority="10"  count="0" >
                             <Graph smoothing="0"  backColor="#ffffff"  foreColor="#000000"  heatMapStatParameter="Comp-Blue C 530_30-A"  type="Pseudocolor"  fast="1" >
                               <Axis dimension="x"  name="Comp-Blue C 530_30-A"  label=""  auto="auto" />
                               <Axis dimension="y"  name="Comp-YellowGreen E 586_15-A"  label=""  auto="auto" />
                               <GraphSettings level="5%"  smoothingHighResolution="1"  contourHighResolution="1"  histogramSmoothingCount="0"  graphResolution="256"  showOutliers="0"  drawLargeDots="0"  dotsToDraw="8000"  tint="le.chartfill.tinted.40"  lineWeight="le.lineweight.normal"  lineStyle="le.linestyle.solid" />
                               <GraphEnvironment showGrid="0"  showAxes="tnlTNL"  showGates="1"  showFreqOnPlots="1"  showGateNameOnPlots="1"  showMedians="0"  showUncomped="0"  addEventParam="0"  lastYAxisName="" >
                                 <TextTraits font="SansSerif"  size="11"  name="Labels"  style="plain"  color="#000000"  background="#00ffffff"  just="left" />
                                 <TextTraits font="SansSerif"  size="11"  name="LayoutGates"  style="plain"  color="#000000"  background="#00ffffff"  just="left" />
                                 <TextTraits font="SansSerif"  size="9"  name="Numbers"  style="plain"  color="#000000"  background="#00ffffff"  just="left" />
                                 <TextTraits font="SansSerif"  size="9"  name="Legend"  style="plain"  color="#000000"  background="#00ffffff"  just="left" />
                                 <WindowPosition x="196"  y="37"  width="708"  height="844"  displayed="1"  panelState="+--" />
                               </GraphEnvironment>
                             </Graph>
                             <Gate gating:id="ID1603931237"  gating:parent_id="ID697807492" >
                               <gating:RectangleGate eventsInside="1"  annoOffsetX="0"  annoOffsetY="0"  tint="#000000"  isTinted="0"  lineWeight="Normal"  userDefined="1"  percentX="0"  percentY="0" >
                                 <gating:dimension gating:min="985.0519106517721" >
                                   <data-type:fcs-dimension data-type:name="Comp-Blue C 530_30-A" />
                                 </gating:dimension>
                                 <gating:dimension gating:max="1024.0000000000002" >
                                   <data-type:fcs-dimension data-type:name="Comp-YellowGreen E 586_15-A" />
                                 </gating:dimension>
                               </gating:RectangleGate>
                             </Gate>
                           </Population>
                           <Population name="Q4: EGFP- , HOPX-"  annotation=""  owningGroup="SEM 083023 8wk tamx -1y harvesting"  expanded="1"  sortPriority="10"  count="0" >
                             <Graph smoothing="0"  backColor="#ffffff"  foreColor="#000000"  heatMapStatParameter="Comp-Blue C 530_30-A"  type="Pseudocolor"  fast="1" >
                               <Axis dimension="x"  name="Comp-Blue C 530_30-A"  label=""  auto="auto" />
                               <Axis dimension="y"  name="Comp-YellowGreen E 586_15-A"  label=""  auto="auto" />
                               <GraphSettings level="5%"  smoothingHighResolution="1"  contourHighResolution="1"  histogramSmoothingCount="0"  graphResolution="256"  showOutliers="0"  drawLargeDots="0"  dotsToDraw="8000"  tint="le.chartfill.tinted.40"  lineWeight="le.lineweight.normal"  lineStyle="le.linestyle.solid" />
                               <GraphEnvironment showGrid="0"  showAxes="tnlTNL"  showGates="1"  showFreqOnPlots="1"  showGateNameOnPlots="1"  showMedians="0"  showUncomped="0"  addEventParam="0"  lastYAxisName="" >
                                 <TextTraits font="SansSerif"  size="11"  name="Labels"  style="plain"  color="#000000"  background="#00ffffff"  just="left" />
                                 <TextTraits font="SansSerif"  size="11"  name="LayoutGates"  style="plain"  color="#000000"  background="#00ffffff"  just="left" />
                                 <TextTraits font="SansSerif"  size="9"  name="Numbers"  style="plain"  color="#000000"  background="#00ffffff"  just="left" />
                                 <TextTraits font="SansSerif"  size="9"  name="Legend"  style="plain"  color="#000000"  background="#00ffffff"  just="left" />
                                 <WindowPosition x="196"  y="37"  width="708"  height="844"  displayed="1"  panelState="+--" />
                               </GraphEnvironment>
                             </Graph>
                             <Gate gating:id="ID1854331970"  gating:parent_id="ID697807492" >
                               <gating:RectangleGate eventsInside="1"  annoOffsetX="0"  annoOffsetY="0"  tint="#000000"  isTinted="0"  lineWeight="Normal"  userDefined="1"  percentX="0"  percentY="0" >
                                 <gating:dimension gating:max="985.0519106517721" >
                                   <data-type:fcs-dimension data-type:name="Comp-Blue C 530_30-A" />
                                 </gating:dimension>
                                 <gating:dimension gating:max="1024.0000000000002" >
                                   <data-type:fcs-dimension data-type:name="Comp-YellowGreen E 586_15-A" />
                                 </gating:dimension>
                               </gating:RectangleGate>
                             </Gate>
                           </Population>
                         </Subpopulations>
                       </Population>
                     </Subpopulations>
                   </Population>
                 </Subpopulations>
               </Population>
             </Subpopulations>
           </Population>
         </Subpopulations>
       </SampleNode>
     </Sample>
     <Sample>
       <DataSet uri="file:/Users/minyee/Desktop/Flow%20file%20orginal/SEM%20083023%208wk%20tamx%20-1y%20harvesting/Compensation%20Controls_YellowGreen%20A%20780,2f,60%20Stained%20Control.fcs"  sampleID="15" />
       <transforms:spilloverMatrix spectral="0"  prefix="Comp-"  name="Compensation-3"  editable="0"  color="#66ff33"  version="FlowJo-10.7.1"  status="FINALIZED"  transforms:id="42b9831d-75d7-47e0-9e0b-fc09fed43fce"  suffix="" >
         <data-type:parameters>
           <data-type:parameter data-type:name="Blue C 530_30-A"  userProvidedCompInfix="Comp-Blue C 530_30-A" />
           <data-type:parameter data-type:name="Red C 670_30-A"  userProvidedCompInfix="Comp-Red C 670_30-A" />
           <data-type:parameter data-type:name="SP SSC-A"  userProvidedCompInfix="Comp-SP SSC-A" />
           <data-type:parameter data-type:name="Violet E 525_50-A"  userProvidedCompInfix="Comp-Violet E 525_50-A" />
           <data-type:parameter data-type:name="Violet F 431_28-A"  userProvidedCompInfix="Comp-Violet F 431_28-A" />
           <data-type:parameter data-type:name="YellowGreen A 780_60-A"  userProvidedCompInfix="Comp-YellowGreen A 780_60-A" />
           <data-type:parameter data-type:name="YellowGreen E 586_15-A"  userProvidedCompInfix="Comp-YellowGreen E 586_15-A" />
         </data-type:parameters>
         <transforms:spillover data-type:parameter="Blue C 530_30-A"  userProvidedCompInfix="Comp-Blue C 530_30-A" >
           <transforms:coefficient data-type:parameter="Blue C 530_30-A"  transforms:value="1" />
           <transforms:coefficient data-type:parameter="Red C 670_30-A"  transforms:value="0" />
           <transforms:coefficient data-type:parameter="SP SSC-A"  transforms:value="5.0539766249" />
           <transforms:coefficient data-type:parameter="Violet E 525_50-A"  transforms:value="0.005276576" />
           <transforms:coefficient data-type:parameter="Violet F 431_28-A"  transforms:value="0.3173561087" />
           <transforms:coefficient data-type:parameter="YellowGreen A 780_60-A"  transforms:value="0.0038792129" />
           <transforms:coefficient data-type:parameter="YellowGreen E 586_15-A"  transforms:value="0.4508371408" />
         </transforms:spillover>
         <transforms:spillover data-type:parameter="Red C 670_30-A"  userProvidedCompInfix="Comp-Red C 670_30-A" >
           <transforms:coefficient data-type:parameter="Blue C 530_30-A"  transforms:value="-0.0007401904" />
           <transforms:coefficient data-type:parameter="Red C 670_30-A"  transforms:value="1" />
           <transforms:coefficient data-type:parameter="SP SSC-A"  transforms:value="0.7207653012" />
           <transforms:coefficient data-type:parameter="Violet E 525_50-A"  transforms:value="-0.0002701691" />
           <transforms:coefficient data-type:parameter="Violet F 431_28-A"  transforms:value="-0.0020607017" />
           <transforms:coefficient data-type:parameter="YellowGreen A 780_60-A"  transforms:value="0.0196541279" />
           <transforms:coefficient data-type:parameter="YellowGreen E 586_15-A"  transforms:value="-0.0008334841" />
         </transforms:spillover>
         <transforms:spillover data-type:parameter="SP SSC-A"  userProvidedCompInfix="Comp-SP SSC-A" >
           <transforms:coefficient data-type:parameter="Blue C 530_30-A"  transforms:value="-0.0056934285" />
           <transforms:coefficient data-type:parameter="Red C 670_30-A"  transforms:value="0.0000251299" />
           <transforms:coefficient data-type:parameter="SP SSC-A"  transforms:value="1" />
           <transforms:coefficient data-type:parameter="Violet E 525_50-A"  transforms:value="-0.0000398088" />
           <transforms:coefficient data-type:parameter="Violet F 431_28-A"  transforms:value="-0.0016201633" />
           <transforms:coefficient data-type:parameter="YellowGreen A 780_60-A"  transforms:value="0.0000180999" />
           <transforms:coefficient data-type:parameter="YellowGreen E 586_15-A"  transforms:value="0.0003151901" />
         </transforms:spillover>
         <transforms:spillover data-type:parameter="Violet E 525_50-A"  userProvidedCompInfix="Comp-Violet E 525_50-A" >
           <transforms:coefficient data-type:parameter="Blue C 530_30-A"  transforms:value="0.17831165" />
           <transforms:coefficient data-type:parameter="Red C 670_30-A"  transforms:value="0.5100104604" />
           <transforms:coefficient data-type:parameter="SP SSC-A"  transforms:value="-65.6879366549" />
           <transforms:coefficient data-type:parameter="Violet E 525_50-A"  transforms:value="1" />
           <transforms:coefficient data-type:parameter="Violet F 431_28-A"  transforms:value="1.0010517954" />
           <transforms:coefficient data-type:parameter="YellowGreen A 780_60-A"  transforms:value="0.0054039728" />
           <transforms:coefficient data-type:parameter="YellowGreen E 586_15-A"  transforms:value="0.2673795071" />
         </transforms:spillover>
         <transforms:spillover data-type:parameter="Violet F 431_28-A"  userProvidedCompInfix="Comp-Violet F 431_28-A" >
           <transforms:coefficient data-type:parameter="Blue C 530_30-A"  transforms:value="-0.0000109916" />
           <transforms:coefficient data-type:parameter="Red C 670_30-A"  transforms:value="-0.0001188236" />
           <transforms:coefficient data-type:parameter="SP SSC-A"  transforms:value="0.0130729319" />
           <transforms:coefficient data-type:parameter="Violet E 525_50-A"  transforms:value="0.0057874225" />
           <transforms:coefficient data-type:parameter="Violet F 431_28-A"  transforms:value="1" />
           <transforms:coefficient data-type:parameter="YellowGreen A 780_60-A"  transforms:value="-0.0000324869" />
           <transforms:coefficient data-type:parameter="YellowGreen E 586_15-A"  transforms:value="-0.0000814356" />
         </transforms:spillover>
         <transforms:spillover data-type:parameter="YellowGreen A 780_60-A"  userProvidedCompInfix="Comp-YellowGreen A 780_60-A" >
           <transforms:coefficient data-type:parameter="Blue C 530_30-A"  transforms:value="0.0017621653" />
           <transforms:coefficient data-type:parameter="Red C 670_30-A"  transforms:value="0.0011232864" />
           <transforms:coefficient data-type:parameter="SP SSC-A"  transforms:value="0.0905518556" />
           <transforms:coefficient data-type:parameter="Violet E 525_50-A"  transforms:value="-0.0000077414" />
           <transforms:coefficient data-type:parameter="Violet F 431_28-A"  transforms:value="-0.0004149927" />
           <transforms:coefficient data-type:parameter="YellowGreen A 780_60-A"  transforms:value="1" />
           <transforms:coefficient data-type:parameter="YellowGreen E 586_15-A"  transforms:value="0.0350835668" />
         </transforms:spillover>
         <transforms:spillover data-type:parameter="YellowGreen E 586_15-A"  userProvidedCompInfix="Comp-YellowGreen E 586_15-A" >
           <transforms:coefficient data-type:parameter="Blue C 530_30-A"  transforms:value="1.2339381172" />
           <transforms:coefficient data-type:parameter="Red C 670_30-A"  transforms:value="-0.0100845792" />
           <transforms:coefficient data-type:parameter="SP SSC-A"  transforms:value="25.7458603653" />
           <transforms:coefficient data-type:parameter="Violet E 525_50-A"  transforms:value="0.0007231358" />
           <transforms:coefficient data-type:parameter="Violet F 431_28-A"  transforms:value="0.7140653827" />
           <transforms:coefficient data-type:parameter="YellowGreen A 780_60-A"  transforms:value="-0.000690838" />
           <transforms:coefficient data-type:parameter="YellowGreen E 586_15-A"  transforms:value="1" />
         </transforms:spillover>
       </transforms:spilloverMatrix>
       <Transformations>
         <transforms:log transforms:offset="100"  transforms:decades="6.918539922" >
           <data-type:parameter data-type:name="FSC-A" />
         </transforms:log>
         <transforms:linear transforms:minRange="0"  transforms:maxRange="262144"  gain="1" >
           <data-type:parameter data-type:name="FSC-H" />
         </transforms:linear>
         <transforms:linear transforms:minRange="0"  transforms:maxRange="262144"  gain="1" >
           <data-type:parameter data-type:name="FSC-W" />
         </transforms:linear>
         <transforms:linear transforms:minRange="0"  transforms:maxRange="262144"  gain="1" >
           <data-type:parameter data-type:name="SSC-A" />
         </transforms:linear>
         <transforms:linear transforms:minRange="0"  transforms:maxRange="262144"  gain="1" >
           <data-type:parameter data-type:name="SSC-H" />
         </transforms:linear>
         <transforms:linear transforms:minRange="0"  transforms:maxRange="262144"  gain="1" >
           <data-type:parameter data-type:name="SSC-W" />
         </transforms:linear>
         <transforms:log transforms:offset="1"  transforms:decades="5.418539922" >
           <data-type:parameter data-type:name="SP SSC-A" />
         </transforms:log>
         <transforms:log transforms:offset="1"  transforms:decades="5.418539922" >
           <data-type:parameter data-type:name="Blue C 530_30-A" />
         </transforms:log>
         <transforms:log transforms:offset="1"  transforms:decades="5.418539922" >
           <data-type:parameter data-type:name="Red C 670_30-A" />
         </transforms:log>
         <transforms:log transforms:offset="1"  transforms:decades="5.418539922" >
           <data-type:parameter data-type:name="YellowGreen E 586_15-A" />
         </transforms:log>
         <transforms:log transforms:offset="1"  transforms:decades="5.418539922" >
           <data-type:parameter data-type:name="YellowGreen A 780_60-A" />
         </transforms:log>
         <transforms:fasinh transforms:length="256"  transforms:maxRange="26214400.00000001"  transforms:T="26214400.00000001"  transforms:A="0.5"  transforms:M="7.418539922"  transforms:W="-26214400.00000001" >
           <data-type:parameter data-type:name="Violet F 431_28-A" />
         </transforms:fasinh>
         <transforms:log transforms:offset="1"  transforms:decades="5.418539922" >
           <data-type:parameter data-type:name="Violet E 525_50-A" />
         </transforms:log>
         <transforms:linear transforms:minRange="0.0018317085"  transforms:maxRange="25"  gain="0.0104074344" >
           <data-type:parameter data-type:name="Time" />
         </transforms:linear>
         <transforms:log transforms:offset="1"  transforms:decades="5.418539922" >
           <data-type:parameter data-type:name="Comp-Blue C 530_30-A" />
         </transforms:log>
         <transforms:log transforms:offset="1"  transforms:decades="5.418539922" >
           <data-type:parameter data-type:name="Comp-Red C 670_30-A" />
         </transforms:log>
         <transforms:log transforms:offset="1"  transforms:decades="5.418539922" >
           <data-type:parameter data-type:name="Comp-SP SSC-A" />
         </transforms:log>
         <transforms:log transforms:offset="1"  transforms:decades="5.418539922" >
           <data-type:parameter data-type:name="Comp-Violet E 525_50-A" />
         </transforms:log>
         <transforms:fasinh transforms:length="256"  transforms:maxRange="26214400.00000001"  transforms:T="26214400.00000001"  transforms:A="0.5"  transforms:M="7.418539922"  transforms:W="-26214400.00000001" >
           <data-type:parameter data-type:name="Comp-Violet F 431_28-A" />
         </transforms:fasinh>
         <transforms:log transforms:offset="1"  transforms:decades="5.418539922" >
           <data-type:parameter data-type:name="Comp-YellowGreen A 780_60-A" />
         </transforms:log>
         <transforms:log transforms:offset="1"  transforms:decades="5.418539922" >
           <data-type:parameter data-type:name="Comp-YellowGreen E 586_15-A" />
         </transforms:log>
       </Transformations>
       <Keywords>
         <Keyword name="FJ_FCS_VERSION"  value="3" />
         <Keyword name="$BEGINANALYSIS"  value="0" />
         <Keyword name="$ENDANALYSIS"  value="0" />
         <Keyword name="$BEGINSTEXT"  value="0" />
         <Keyword name="$ENDSTEXT"  value="0" />
         <Keyword name="$BEGINDATA"  value="3076" />
         <Keyword name="$ENDDATA"  value="0000000000000283075" />
         <Keyword name="$FIL"  value="Compensation Controls_YellowGreen A 780,2f,60 Stained Control.fcs" />
         <Keyword name="$SYS"  value="Windows NT (unknown) 6.2" />
         <Keyword name="$TOT"  value="0000000000000005000" />
         <Keyword name="$PAR"  value="14" />
         <Keyword name="$MODE"  value="L" />
         <Keyword name="$BYTEORD"  value="4,3,2,1" />
         <Keyword name="$DATATYPE"  value="F" />
         <Keyword name="$NEXTDATA"  value="0" />
         <Keyword name="CREATOR"  value="BD FACSDiva Software Version 9.0.2" />
         <Keyword name="TUBE NAME"  value="YellowGreen A 780_60 Stained Control" />
         <Keyword name="$SRC"  value="Compensation Controls" />
         <Keyword name="EXPERIMENT NAME"  value="SEM 083023" />
         <Keyword name="GUID"  value="f5b6dd0d-a41f-44e7-af4f-b0f029eab091" />
         <Keyword name="$DATE"  value="30-AUG-2023" />
         <Keyword name="$BTIM"  value="11:16:12" />
         <Keyword name="$ETIM"  value="11:16:37" />
         <Keyword name="$CYT"  value="FACSymphonyA1" />
         <Keyword name="SETTINGS"  value="Cytometer" />
         <Keyword name="CYTNUM"  value="R664895000099" />
         <Keyword name="WINDOW EXTENSION"  value="10.00" />
         <Keyword name="EXPORT USER NAME"  value="ZootUser" />
         <Keyword name="EXPORT TIME"  value="30-AUG-2023-13:11:14" />
         <Keyword name="$OP"  value="ZootUser" />
         <Keyword name="FSC ASF"  value="0.78" />
         <Keyword name="AUTOBS"  value="TRUE" />
         <Keyword name="$INST"  value=" " />
         <Keyword name="LASER1NAME"  value="Blue" />
         <Keyword name="LASER1DELAY"  value="0.00" />
         <Keyword name="LASER1ASF"  value="1.06" />
         <Keyword name="LASER2NAME"  value="Red" />
         <Keyword name="LASER2DELAY"  value="19.56" />
         <Keyword name="LASER2ASF"  value="0.95" />
         <Keyword name="LASER3NAME"  value="Yellow-Green" />
         <Keyword name="LASER3DELAY"  value="39.76" />
         <Keyword name="LASER3ASF"  value="1.08" />
         <Keyword name="LASER4NAME"  value="Violet" />
         <Keyword name="LASER4DELAY"  value="-22.27" />
         <Keyword name="LASER4ASF"  value="1.09" />
         <Keyword name="$TIMESTEP"  value="0.01" />
         <Keyword name="SPILL"  value="6,Blue C 530_30-A,Red C 670_30-A,YellowGreen E 586_15-A,YellowGreen A 780_60-A,Violet F 431_28-A,Violet E 525_50-A,1,0,0,0,0,0,0,1,0,0,0,0,0,0,1,0,0,0,0,0,0,1,0,0,0,0,0,0,1,0,0,0,0,0,0,1" />
         <Keyword name="THRESHOLD"  value="FSC,5000" />
         <Keyword name="$P1N"  value="FSC-A" />
         <Keyword name="$P1R"  value="262144" />
         <Keyword name="$P1B"  value="32" />
         <Keyword name="$P1E"  value="0,0" />
         <Keyword name="$P1V"  value="350" />
         <Keyword name="$P1G"  value="1.0" />
         <Keyword name="P1DISPLAY"  value="LIN" />
         <Keyword name="P1BS"  value="0" />
         <Keyword name="P1MS"  value="0" />
         <Keyword name="$P2N"  value="FSC-H" />
         <Keyword name="$P2R"  value="262144" />
         <Keyword name="$P2B"  value="32" />
         <Keyword name="$P2E"  value="0,0" />
         <Keyword name="$P2V"  value="350" />
         <Keyword name="$P2G"  value="1.0" />
         <Keyword name="P2DISPLAY"  value="LIN" />
         <Keyword name="P2BS"  value="0" />
         <Keyword name="P2MS"  value="0" />
         <Keyword name="$P3N"  value="FSC-W" />
         <Keyword name="$P3R"  value="262144" />
         <Keyword name="$P3B"  value="32" />
         <Keyword name="$P3E"  value="0,0" />
         <Keyword name="$P3V"  value="350" />
         <Keyword name="$P3G"  value="1.0" />
         <Keyword name="P3BS"  value="-1" />
         <Keyword name="P3MS"  value="0" />
         <Keyword name="$P4N"  value="SSC-A" />
         <Keyword name="$P4R"  value="262144" />
         <Keyword name="$P4B"  value="32" />
         <Keyword name="$P4E"  value="0,0" />
         <Keyword name="$P4V"  value="250" />
         <Keyword name="$P4G"  value="1.0" />
         <Keyword name="P4DISPLAY"  value="LIN" />
         <Keyword name="P4BS"  value="0" />
         <Keyword name="P4MS"  value="0" />
         <Keyword name="$P5N"  value="SSC-H" />
         <Keyword name="$P5R"  value="262144" />
         <Keyword name="$P5B"  value="32" />
         <Keyword name="$P5E"  value="0,0" />
         <Keyword name="$P5V"  value="250" />
         <Keyword name="$P5G"  value="1.0" />
         <Keyword name="P5DISPLAY"  value="LIN" />
         <Keyword name="P5BS"  value="0" />
         <Keyword name="P5MS"  value="0" />
         <Keyword name="$P6N"  value="SSC-W" />
         <Keyword name="$P6R"  value="262144" />
         <Keyword name="$P6B"  value="32" />
         <Keyword name="$P6E"  value="0,0" />
         <Keyword name="$P6V"  value="250" />
         <Keyword name="$P6G"  value="1.0" />
         <Keyword name="P6BS"  value="-1" />
         <Keyword name="P6MS"  value="0" />
         <Keyword name="$P7N"  value="SP SSC-A" />
         <Keyword name="$P7R"  value="262144" />
         <Keyword name="$P7B"  value="32" />
         <Keyword name="$P7E"  value="0,0" />
         <Keyword name="$P7V"  value="200" />
         <Keyword name="$P7G"  value="1.0" />
         <Keyword name="P7DISPLAY"  value="LOG" />
         <Keyword name="P7BS"  value="0" />
         <Keyword name="P7MS"  value="0" />
         <Keyword name="$P8N"  value="Blue C 530_30-A" />
         <Keyword name="$P8R"  value="262144" />
         <Keyword name="$P8B"  value="32" />
         <Keyword name="$P8E"  value="0,0" />
         <Keyword name="$P8V"  value="425" />
         <Keyword name="$P8G"  value="1.0" />
         <Keyword name="P8DISPLAY"  value="LOG" />
         <Keyword name="P8BS"  value="82" />
         <Keyword name="P8MS"  value="0" />
         <Keyword name="$P9N"  value="Red C 670_30-A" />
         <Keyword name="$P9R"  value="262144" />
         <Keyword name="$P9B"  value="32" />
         <Keyword name="$P9E"  value="0,0" />
         <Keyword name="$P9V"  value="550" />
         <Keyword name="$P9G"  value="1.0" />
         <Keyword name="P9DISPLAY"  value="LOG" />
         <Keyword name="P9BS"  value="116" />
         <Keyword name="P9MS"  value="0" />
         <Keyword name="$P10N"  value="YellowGreen E 586_15-A" />
         <Keyword name="$P10R"  value="262144" />
         <Keyword name="$P10B"  value="32" />
         <Keyword name="$P10E"  value="0,0" />
         <Keyword name="$P10V"  value="500" />
         <Keyword name="$P10G"  value="1.0" />
         <Keyword name="P10DISPLAY"  value="LOG" />
         <Keyword name="P10BS"  value="357" />
         <Keyword name="P10MS"  value="0" />
         <Keyword name="$P11N"  value="YellowGreen A 780_60-A" />
         <Keyword name="$P11R"  value="262144" />
         <Keyword name="$P11B"  value="32" />
         <Keyword name="$P11E"  value="0,0" />
         <Keyword name="$P11V"  value="500" />
         <Keyword name="$P11G"  value="1.0" />
         <Keyword name="P11DISPLAY"  value="LOG" />
         <Keyword name="P11BS"  value="1421" />
         <Keyword name="P11MS"  value="0" />
         <Keyword name="$P12N"  value="Violet F 431_28-A" />
         <Keyword name="$P12R"  value="262144" />
         <Keyword name="$P12B"  value="32" />
         <Keyword name="$P12E"  value="0,0" />
         <Keyword name="$P12V"  value="400" />
         <Keyword name="$P12G"  value="1.0" />
         <Keyword name="P12DISPLAY"  value="LOG" />
         <Keyword name="P12BS"  value="9" />
         <Keyword name="P12MS"  value="0" />
         <Keyword name="$P13N"  value="Violet E 525_50-A" />
         <Keyword name="$P13R"  value="262144" />
         <Keyword name="$P13B"  value="32" />
         <Keyword name="$P13E"  value="0,0" />
         <Keyword name="$P13V"  value="300" />
         <Keyword name="$P13G"  value="1.0" />
         <Keyword name="P13DISPLAY"  value="LOG" />
         <Keyword name="P13BS"  value="74" />
         <Keyword name="P13MS"  value="0" />
         <Keyword name="$P14N"  value="Time" />
         <Keyword name="$P14R"  value="262144" />
         <Keyword name="$P14B"  value="32" />
         <Keyword name="$P14E"  value="0,0" />
         <Keyword name="$P14G"  value="0.01" />
         <Keyword name="P14BS"  value="0" />
         <Keyword name="P14MS"  value="0" />
         <Keyword name="CST SETUP STATUS"  value="SUCCESS" />
         <Keyword name="CST BEADS LOT ID"  value="30664" />
         <Keyword name="CYTOMETER CONFIG NAME"  value="Primary_Configuration_012323_2-Blue 3-Red 5-YG 6-Violet SP_" />
         <Keyword name="CYTOMETER CONFIG CREATE DATE"  value="2023-01-23T10:14:37-05:00" />
         <Keyword name="CST SETUP DATE"  value="2023-02-21T15:16:13-05:00" />
         <Keyword name="CST BASELINE DATE"  value="2023-02-21T15:12:44-05:00" />
         <Keyword name="CST BEADS EXPIRED"  value="False" />
         <Keyword name="CST PERFORMANCE EXPIRED"  value="2023-02-22T15:16:13-05:00" />
         <Keyword name="CST REGULATORY STATUS"  value="RUO Performance Check" />
         <Keyword name="$P1S"  value="" />
         <Keyword name="$P2S"  value="" />
         <Keyword name="$P3S"  value="" />
         <Keyword name="$P4S"  value="" />
         <Keyword name="$P5S"  value="" />
         <Keyword name="$P6S"  value="" />
         <Keyword name="$P7S"  value="" />
         <Keyword name="$P8S"  value="" />
         <Keyword name="$P9S"  value="" />
         <Keyword name="$P10S"  value="" />
         <Keyword name="$P11S"  value="" />
         <Keyword name="$P12S"  value="" />
         <Keyword name="$P13S"  value="" />
         <Keyword name="$P14S"  value="" />
         <Keyword name="$P15N"  value="Comp-Blue C 530_30-A" />
         <Keyword name="$P15S"  value="" />
         <Keyword name="$P15R"  value="262144" />
         <Keyword name="$P16N"  value="Comp-Red C 670_30-A" />
         <Keyword name="$P16S"  value="" />
         <Keyword name="$P16R"  value="262144" />
         <Keyword name="$P17N"  value="Comp-SP SSC-A" />
         <Keyword name="$P17S"  value="" />
         <Keyword name="$P17R"  value="262144" />
         <Keyword name="$P18N"  value="Comp-Violet E 525_50-A" />
         <Keyword name="$P18S"  value="" />
         <Keyword name="$P18R"  value="262144" />
         <Keyword name="$P19N"  value="Comp-Violet F 431_28-A" />
         <Keyword name="$P19S"  value="" />
         <Keyword name="$P19R"  value="262144" />
         <Keyword name="$P20N"  value="Comp-YellowGreen A 780_60-A" />
         <Keyword name="$P20S"  value="" />
         <Keyword name="$P20R"  value="262144" />
         <Keyword name="$P21N"  value="Comp-YellowGreen E 586_15-A" />
         <Keyword name="$P21S"  value="" />
         <Keyword name="$P21R"  value="262144" />
       </Keywords>
       <SampleNode name="Compensation Controls_YellowGreen A 780,2f,60 Stained Control.fcs"  annotation=""  owningGroup=""  expanded="1"  sortPriority="10"  count="5000"  sampleID="15" >
         <Graph smoothing="0"  backColor="#ffffff"  foreColor="#000000"  type="Pseudocolor"  fast="1" >
           <Axis dimension="x"  name="FSC-A"  label=""  auto="auto" />
           <Axis dimension="y"  name="SSC-A"  label=""  auto="auto" />
           <GraphSettings level="5%"  smoothingHighResolution="1"  contourHighResolution="1"  histogramSmoothingCount="0"  graphResolution="256"  showOutliers="0"  drawLargeDots="0"  dotsToDraw="8000"  tint="le.chartfill.tinted.40"  lineWeight="le.lineweight.normal"  lineStyle="le.linestyle.solid" />
           <GraphEnvironment showGrid="0"  showAxes="tnlTNL"  showGates="1"  showFreqOnPlots="1"  showGateNameOnPlots="1"  showMedians="0"  showUncomped="0"  addEventParam="0"  lastYAxisName="" >
             <TextTraits font="SansSerif"  size="11"  name="Labels"  style="plain"  color="#000000"  background="#00ffffff"  just="left" />
             <TextTraits font="SansSerif"  size="11"  name="LayoutGates"  style="plain"  color="#000000"  background="#00ffffff"  just="left" />
             <TextTraits font="SansSerif"  size="9"  name="Numbers"  style="plain"  color="#000000"  background="#00ffffff"  just="left" />
             <TextTraits font="SansSerif"  size="9"  name="Legend"  style="plain"  color="#000000"  background="#00ffffff"  just="left" />
           </GraphEnvironment>
         </Graph>
         <Subpopulations>
           <Population name="Lymphocytes"  annotation=""  owningGroup="SEM 083023 8wk tamx -1y harvesting"  expanded="1"  sortPriority="10"  count="4903" >
             <Graph smoothing="0"  backColor="#ffffff"  foreColor="#000000"  heatMapStatParameter="Comp-Blue C 530_30-A"  type="Pseudocolor"  fast="1" >
               <Axis dimension="x"  name="Comp-Violet E 525_50-A"  label=""  auto="auto" />
               <Axis dimension="y"  name="SSC-A"  label=""  auto="auto" />
               <GraphSettings level="5%"  smoothingHighResolution="1"  contourHighResolution="1"  histogramSmoothingCount="0"  graphResolution="256"  showOutliers="0"  drawLargeDots="0"  dotsToDraw="8000"  tint="le.chartfill.tinted.40"  lineWeight="le.lineweight.normal"  lineStyle="le.linestyle.solid" />
               <GraphEnvironment showGrid="0"  showAxes="tnlTNL"  showGates="1"  showFreqOnPlots="1"  showGateNameOnPlots="1"  showMedians="0"  showUncomped="0"  addEventParam="0"  lastYAxisName="" >
                 <TextTraits font="SansSerif"  size="11"  name="Labels"  style="plain"  color="#000000"  background="#00ffffff"  just="left" />
                 <TextTraits font="SansSerif"  size="11"  name="LayoutGates"  style="plain"  color="#000000"  background="#00ffffff"  just="left" />
                 <TextTraits font="SansSerif"  size="9"  name="Numbers"  style="plain"  color="#000000"  background="#00ffffff"  just="left" />
                 <TextTraits font="SansSerif"  size="9"  name="Legend"  style="plain"  color="#000000"  background="#00ffffff"  just="left" />
                 <WindowPosition x="898"  y="111"  width="708"  height="730"  displayed="1"  panelState="---" />
               </GraphEnvironment>
             </Graph>
             <Gate gating:id="ID1172242935" >
               <gating:PolygonGate eventsInside="1"  annoOffsetX="0"  annoOffsetY="0"  tint="#000000"  isTinted="0"  lineWeight="Normal"  userDefined="1"  quadId="-1"  gateResolution="256" >
                 <gating:dimension>
                   <data-type:fcs-dimension data-type:name="FSC-A" />
                 </gating:dimension>
                 <gating:dimension>
                   <data-type:fcs-dimension data-type:name="SSC-A" />
                 </gating:dimension>
                 <gating:vertex>
                   <gating:coordinate data-type:value="53162.0699300699" />
                   <gating:coordinate data-type:value="176303.395465995" />
                 </gating:vertex>
                 <gating:vertex>
                   <gating:coordinate data-type:value="5957.8181818182" />
                   <gating:coordinate data-type:value="65370.9219143577" />
                 </gating:vertex>
                 <gating:vertex>
                   <gating:coordinate data-type:value="2291.4685314685" />
                   <gating:coordinate data-type:value="13866.5591939547" />
                 </gating:vertex>
                 <gating:vertex>
                   <gating:coordinate data-type:value="10999.048951049" />
                   <gating:coordinate data-type:value="1320.6246851385" />
                 </gating:vertex>
                 <gating:vertex>
                   <gating:coordinate data-type:value="65994.2937062937" />
                   <gating:coordinate data-type:value="39618.7405541562" />
                 </gating:vertex>
                 <gating:vertex>
                   <gating:coordinate data-type:value="67827.4685314685" />
                   <gating:coordinate data-type:value="114894.3476070529" />
                 </gating:vertex>
               </gating:PolygonGate>
             </Gate>
             <Subpopulations>
               <Population name="LIVE_DEAD, SSC-A subset"  annotation=""  owningGroup="SEM 083023 8wk tamx -1y harvesting"  expanded="1"  sortPriority="10"  count="1583" >
                 <Graph smoothing="0"  backColor="#ffffff"  foreColor="#000000"  heatMapStatParameter="Comp-Blue C 530_30-A"  type="Pseudocolor"  fast="1" >
                   <Axis dimension="x"  name="SSC-A"  label=""  auto="auto" />
                   <Axis dimension="y"  name="Comp-Red C 670_30-A"  label=""  auto="auto" />
                   <GraphSettings level="5%"  smoothingHighResolution="1"  contourHighResolution="1"  histogramSmoothingCount="0"  graphResolution="256"  showOutliers="0"  drawLargeDots="0"  dotsToDraw="8000"  tint="le.chartfill.tinted.40"  lineWeight="le.lineweight.normal"  lineStyle="le.linestyle.solid" />
                   <GraphEnvironment showGrid="0"  showAxes="tnlTNL"  showGates="1"  showFreqOnPlots="1"  showGateNameOnPlots="1"  showMedians="0"  showUncomped="0"  addEventParam="0"  lastYAxisName="" >
                     <TextTraits font="SansSerif"  size="11"  name="Labels"  style="plain"  color="#000000"  background="#00ffffff"  just="left" />
                     <TextTraits font="SansSerif"  size="11"  name="LayoutGates"  style="plain"  color="#000000"  background="#00ffffff"  just="left" />
                     <TextTraits font="SansSerif"  size="9"  name="Numbers"  style="plain"  color="#000000"  background="#00ffffff"  just="left" />
                     <TextTraits font="SansSerif"  size="9"  name="Legend"  style="plain"  color="#000000"  background="#00ffffff"  just="left" />
                     <WindowPosition x="930"  y="183"  width="708"  height="730"  displayed="1"  panelState="---" />
                   </GraphEnvironment>
                 </Graph>
                 <Gate gating:id="ID1371100562"  gating:parent_id="ID1172242935" >
                   <gating:RectangleGate eventsInside="1"  annoOffsetX="0"  annoOffsetY="0"  tint="#000000"  isTinted="0"  lineWeight="Normal"  userDefined="1"  percentX="0"  percentY="0" >
                     <gating:dimension gating:min="8.479129054143531"  gating:max="902.7494451159259" >
                       <data-type:fcs-dimension data-type:name="Comp-Violet E 525_50-A" />
                     </gating:dimension>
                     <gating:dimension gating:min="1320.624685138539"  gating:max="186868.39294710328" >
                       <data-type:fcs-dimension data-type:name="SSC-A" />
                     </gating:dimension>
                   </gating:RectangleGate>
                 </Gate>
                 <Subpopulations>
                   <Population name="SSC-A, CD45 subset"  annotation=""  owningGroup="SEM 083023 8wk tamx -1y harvesting"  expanded="1"  sortPriority="10"  count="1068" >
                     <Graph smoothing="0"  backColor="#ffffff"  foreColor="#000000"  heatMapStatParameter="Comp-Blue C 530_30-A"  type="Pseudocolor"  fast="1" >
                       <Axis dimension="x"  name="Comp-Blue C 530_30-A"  label=""  auto="auto" />
                       <Axis dimension="y"  name="Comp-Violet F 431_28-A"  label=""  auto="auto" />
                       <GraphSettings level="5%"  smoothingHighResolution="1"  contourHighResolution="1"  histogramSmoothingCount="0"  graphResolution="256"  showOutliers="0"  drawLargeDots="0"  dotsToDraw="8000"  tint="le.chartfill.tinted.40"  lineWeight="le.lineweight.normal"  lineStyle="le.linestyle.solid" />
                       <GraphEnvironment showGrid="0"  showAxes="tnlTNL"  showGates="1"  showFreqOnPlots="1"  showGateNameOnPlots="1"  showMedians="0"  showUncomped="0"  addEventParam="0"  lastYAxisName="" >
                         <TextTraits font="SansSerif"  size="11"  name="Labels"  style="plain"  color="#000000"  background="#00ffffff"  just="left" />
                         <TextTraits font="SansSerif"  size="11"  name="LayoutGates"  style="plain"  color="#000000"  background="#00ffffff"  just="left" />
                         <TextTraits font="SansSerif"  size="9"  name="Numbers"  style="plain"  color="#000000"  background="#00ffffff"  just="left" />
                         <TextTraits font="SansSerif"  size="9"  name="Legend"  style="plain"  color="#000000"  background="#00ffffff"  just="left" />
                         <WindowPosition x="863"  y="249"  width="708"  height="844"  displayed="1"  panelState="+--" />
                       </GraphEnvironment>
                     </Graph>
                     <Gate gating:id="ID1741107777"  gating:parent_id="ID1371100562" >
                       <gating:RectangleGate eventsInside="1"  annoOffsetX="0"  annoOffsetY="0"  tint="#000000"  isTinted="0"  lineWeight="Normal"  userDefined="1"  percentX="0"  percentY="0" >
                         <gating:dimension gating:min="1833.1748251748252"  gating:max="177817.95804195805" >
                           <data-type:fcs-dimension data-type:name="SSC-A" />
                         </gating:dimension>
                         <gating:dimension gating:min="2.336228456440234"  gating:max="833.345406905684" >
                           <data-type:fcs-dimension data-type:name="Comp-Red C 670_30-A" />
                         </gating:dimension>
                       </gating:RectangleGate>
                     </Gate>
                     <Subpopulations>
                       <Population name="EGFP, CD326 subset"  annotation=""  owningGroup="SEM 083023 8wk tamx -1y harvesting"  expanded="1"  sortPriority="10"  count="6" >
                         <Graph smoothing="0"  backColor="#ffffff"  foreColor="#000000"  heatMapStatParameter="Comp-Blue C 530_30-A"  type="Pseudocolor"  fast="1" >
                           <Axis dimension="x"  name="Comp-Blue C 530_30-A"  label=""  auto="auto" />
                           <Axis dimension="y"  name="Comp-YellowGreen E 586_15-A"  label=""  auto="auto" />
                           <GraphSettings level="5%"  smoothingHighResolution="1"  contourHighResolution="1"  histogramSmoothingCount="0"  graphResolution="256"  showOutliers="0"  drawLargeDots="0"  dotsToDraw="8000"  tint="le.chartfill.tinted.40"  lineWeight="le.lineweight.normal"  lineStyle="le.linestyle.solid" />
                           <GraphEnvironment showGrid="0"  showAxes="tnlTNL"  showGates="1"  showFreqOnPlots="1"  showGateNameOnPlots="1"  showMedians="0"  showUncomped="0"  addEventParam="0"  lastYAxisName="" >
                             <TextTraits font="SansSerif"  size="11"  name="Labels"  style="plain"  color="#000000"  background="#00ffffff"  just="left" />
                             <TextTraits font="SansSerif"  size="11"  name="LayoutGates"  style="plain"  color="#000000"  background="#00ffffff"  just="left" />
                             <TextTraits font="SansSerif"  size="9"  name="Numbers"  style="plain"  color="#000000"  background="#00ffffff"  just="left" />
                             <TextTraits font="SansSerif"  size="9"  name="Legend"  style="plain"  color="#000000"  background="#00ffffff"  just="left" />
                             <WindowPosition x="839"  y="243"  width="708"  height="844"  displayed="1"  panelState="+--" />
                           </GraphEnvironment>
                         </Graph>
                         <Gate gating:id="ID999770687"  gating:parent_id="ID1741107777" >
                           <gating:RectangleGate eventsInside="1"  annoOffsetX="0"  annoOffsetY="0"  tint="#000000"  isTinted="0"  lineWeight="Normal"  userDefined="1"  percentX="0"  percentY="0" >
                             <gating:dimension gating:min="665.1898651472333"  gating:max="67797.809864618" >
                               <data-type:fcs-dimension data-type:name="Comp-Blue C 530_30-A" />
                             </gating:dimension>
                             <gating:dimension gating:min="2041.572773704089"  gating:max="716601.9117569578" >
                               <data-type:fcs-dimension data-type:name="Comp-Violet F 431_28-A" />
                             </gating:dimension>
                           </gating:RectangleGate>
                         </Gate>
                         <Subpopulations>
                           <Population name="Q1: EGFP- , HOPX+"  annotation=""  owningGroup="SEM 083023 8wk tamx -1y harvesting"  expanded="1"  sortPriority="10"  count="0" >
                             <Graph smoothing="0"  backColor="#ffffff"  foreColor="#000000"  heatMapStatParameter="Comp-Blue C 530_30-A"  type="Pseudocolor"  fast="1" >
                               <Axis dimension="x"  name="Comp-Blue C 530_30-A"  label=""  auto="auto" />
                               <Axis dimension="y"  name="Comp-YellowGreen E 586_15-A"  label=""  auto="auto" />
                               <GraphSettings level="5%"  smoothingHighResolution="1"  contourHighResolution="1"  histogramSmoothingCount="0"  graphResolution="256"  showOutliers="0"  drawLargeDots="0"  dotsToDraw="8000"  tint="le.chartfill.tinted.40"  lineWeight="le.lineweight.normal"  lineStyle="le.linestyle.solid" />
                               <GraphEnvironment showGrid="0"  showAxes="tnlTNL"  showGates="1"  showFreqOnPlots="1"  showGateNameOnPlots="1"  showMedians="0"  showUncomped="0"  addEventParam="0"  lastYAxisName="" >
                                 <TextTraits font="SansSerif"  size="11"  name="Labels"  style="plain"  color="#000000"  background="#00ffffff"  just="left" />
                                 <TextTraits font="SansSerif"  size="11"  name="LayoutGates"  style="plain"  color="#000000"  background="#00ffffff"  just="left" />
                                 <TextTraits font="SansSerif"  size="9"  name="Numbers"  style="plain"  color="#000000"  background="#00ffffff"  just="left" />
                                 <TextTraits font="SansSerif"  size="9"  name="Legend"  style="plain"  color="#000000"  background="#00ffffff"  just="left" />
                                 <WindowPosition x="196"  y="37"  width="708"  height="844"  displayed="1"  panelState="+--" />
                               </GraphEnvironment>
                             </Graph>
                             <Gate gating:id="ID1592867881"  gating:parent_id="ID999770687" >
                               <gating:RectangleGate eventsInside="1"  annoOffsetX="0"  annoOffsetY="0"  tint="#000000"  isTinted="0"  lineWeight="Normal"  userDefined="1"  percentX="0"  percentY="0" >
                                 <gating:dimension gating:max="985.0519106517721" >
                                   <data-type:fcs-dimension data-type:name="Comp-Blue C 530_30-A" />
                                 </gating:dimension>
                                 <gating:dimension gating:min="1024.0000000000002" >
                                   <data-type:fcs-dimension data-type:name="Comp-YellowGreen E 586_15-A" />
                                 </gating:dimension>
                               </gating:RectangleGate>
                             </Gate>
                           </Population>
                           <Population name="Q2: EGFP+ , HOPX+"  annotation=""  owningGroup="SEM 083023 8wk tamx -1y harvesting"  expanded="1"  sortPriority="10"  count="0" >
                             <Graph smoothing="0"  backColor="#ffffff"  foreColor="#000000"  heatMapStatParameter="Comp-Blue C 530_30-A"  type="Pseudocolor"  fast="1" >
                               <Axis dimension="x"  name="Comp-Blue C 530_30-A"  label=""  auto="auto" />
                               <Axis dimension="y"  name="Comp-YellowGreen E 586_15-A"  label=""  auto="auto" />
                               <GraphSettings level="5%"  smoothingHighResolution="1"  contourHighResolution="1"  histogramSmoothingCount="0"  graphResolution="256"  showOutliers="0"  drawLargeDots="0"  dotsToDraw="8000"  tint="le.chartfill.tinted.40"  lineWeight="le.lineweight.normal"  lineStyle="le.linestyle.solid" />
                               <GraphEnvironment showGrid="0"  showAxes="tnlTNL"  showGates="1"  showFreqOnPlots="1"  showGateNameOnPlots="1"  showMedians="0"  showUncomped="0"  addEventParam="0"  lastYAxisName="" >
                                 <TextTraits font="SansSerif"  size="11"  name="Labels"  style="plain"  color="#000000"  background="#00ffffff"  just="left" />
                                 <TextTraits font="SansSerif"  size="11"  name="LayoutGates"  style="plain"  color="#000000"  background="#00ffffff"  just="left" />
                                 <TextTraits font="SansSerif"  size="9"  name="Numbers"  style="plain"  color="#000000"  background="#00ffffff"  just="left" />
                                 <TextTraits font="SansSerif"  size="9"  name="Legend"  style="plain"  color="#000000"  background="#00ffffff"  just="left" />
                                 <WindowPosition x="196"  y="37"  width="708"  height="844"  displayed="1"  panelState="+--" />
                               </GraphEnvironment>
                             </Graph>
                             <Gate gating:id="ID919764588"  gating:parent_id="ID999770687" >
                               <gating:RectangleGate eventsInside="1"  annoOffsetX="0"  annoOffsetY="0"  tint="#000000"  isTinted="0"  lineWeight="Normal"  userDefined="1"  percentX="0"  percentY="0" >
                                 <gating:dimension gating:min="985.0519106517721" >
                                   <data-type:fcs-dimension data-type:name="Comp-Blue C 530_30-A" />
                                 </gating:dimension>
                                 <gating:dimension gating:min="1024.0000000000002" >
                                   <data-type:fcs-dimension data-type:name="Comp-YellowGreen E 586_15-A" />
                                 </gating:dimension>
                               </gating:RectangleGate>
                             </Gate>
                           </Population>
                           <Population name="Q3: EGFP+ , HOPX-"  annotation=""  owningGroup="SEM 083023 8wk tamx -1y harvesting"  expanded="1"  sortPriority="10"  count="5" >
                             <Graph smoothing="0"  backColor="#ffffff"  foreColor="#000000"  heatMapStatParameter="Comp-Blue C 530_30-A"  type="Pseudocolor"  fast="1" >
                               <Axis dimension="x"  name="Comp-Blue C 530_30-A"  label=""  auto="auto" />
                               <Axis dimension="y"  name="Comp-YellowGreen E 586_15-A"  label=""  auto="auto" />
                               <GraphSettings level="5%"  smoothingHighResolution="1"  contourHighResolution="1"  histogramSmoothingCount="0"  graphResolution="256"  showOutliers="0"  drawLargeDots="0"  dotsToDraw="8000"  tint="le.chartfill.tinted.40"  lineWeight="le.lineweight.normal"  lineStyle="le.linestyle.solid" />
                               <GraphEnvironment showGrid="0"  showAxes="tnlTNL"  showGates="1"  showFreqOnPlots="1"  showGateNameOnPlots="1"  showMedians="0"  showUncomped="0"  addEventParam="0"  lastYAxisName="" >
                                 <TextTraits font="SansSerif"  size="11"  name="Labels"  style="plain"  color="#000000"  background="#00ffffff"  just="left" />
                                 <TextTraits font="SansSerif"  size="11"  name="LayoutGates"  style="plain"  color="#000000"  background="#00ffffff"  just="left" />
                                 <TextTraits font="SansSerif"  size="9"  name="Numbers"  style="plain"  color="#000000"  background="#00ffffff"  just="left" />
                                 <TextTraits font="SansSerif"  size="9"  name="Legend"  style="plain"  color="#000000"  background="#00ffffff"  just="left" />
                                 <WindowPosition x="196"  y="37"  width="708"  height="844"  displayed="1"  panelState="+--" />
                               </GraphEnvironment>
                             </Graph>
                             <Gate gating:id="ID1366783953"  gating:parent_id="ID999770687" >
                               <gating:RectangleGate eventsInside="1"  annoOffsetX="0"  annoOffsetY="0"  tint="#000000"  isTinted="0"  lineWeight="Normal"  userDefined="1"  percentX="0"  percentY="0" >
                                 <gating:dimension gating:min="985.0519106517721" >
                                   <data-type:fcs-dimension data-type:name="Comp-Blue C 530_30-A" />
                                 </gating:dimension>
                                 <gating:dimension gating:max="1024.0000000000002" >
                                   <data-type:fcs-dimension data-type:name="Comp-YellowGreen E 586_15-A" />
                                 </gating:dimension>
                               </gating:RectangleGate>
                             </Gate>
                           </Population>
                           <Population name="Q4: EGFP- , HOPX-"  annotation=""  owningGroup="SEM 083023 8wk tamx -1y harvesting"  expanded="1"  sortPriority="10"  count="1" >
                             <Graph smoothing="0"  backColor="#ffffff"  foreColor="#000000"  heatMapStatParameter="Comp-Blue C 530_30-A"  type="Pseudocolor"  fast="1" >
                               <Axis dimension="x"  name="Comp-Blue C 530_30-A"  label=""  auto="auto" />
                               <Axis dimension="y"  name="Comp-YellowGreen E 586_15-A"  label=""  auto="auto" />
                               <GraphSettings level="5%"  smoothingHighResolution="1"  contourHighResolution="1"  histogramSmoothingCount="0"  graphResolution="256"  showOutliers="0"  drawLargeDots="0"  dotsToDraw="8000"  tint="le.chartfill.tinted.40"  lineWeight="le.lineweight.normal"  lineStyle="le.linestyle.solid" />
                               <GraphEnvironment showGrid="0"  showAxes="tnlTNL"  showGates="1"  showFreqOnPlots="1"  showGateNameOnPlots="1"  showMedians="0"  showUncomped="0"  addEventParam="0"  lastYAxisName="" >
                                 <TextTraits font="SansSerif"  size="11"  name="Labels"  style="plain"  color="#000000"  background="#00ffffff"  just="left" />
                                 <TextTraits font="SansSerif"  size="11"  name="LayoutGates"  style="plain"  color="#000000"  background="#00ffffff"  just="left" />
                                 <TextTraits font="SansSerif"  size="9"  name="Numbers"  style="plain"  color="#000000"  background="#00ffffff"  just="left" />
                                 <TextTraits font="SansSerif"  size="9"  name="Legend"  style="plain"  color="#000000"  background="#00ffffff"  just="left" />
                                 <WindowPosition x="196"  y="37"  width="708"  height="844"  displayed="1"  panelState="+--" />
                               </GraphEnvironment>
                             </Graph>
                             <Gate gating:id="ID505832867"  gating:parent_id="ID999770687" >
                               <gating:RectangleGate eventsInside="1"  annoOffsetX="0"  annoOffsetY="0"  tint="#000000"  isTinted="0"  lineWeight="Normal"  userDefined="1"  percentX="0"  percentY="0" >
                                 <gating:dimension gating:max="985.0519106517721" >
                                   <data-type:fcs-dimension data-type:name="Comp-Blue C 530_30-A" />
                                 </gating:dimension>
                                 <gating:dimension gating:max="1024.0000000000002" >
                                   <data-type:fcs-dimension data-type:name="Comp-YellowGreen E 586_15-A" />
                                 </gating:dimension>
                               </gating:RectangleGate>
                             </Gate>
                           </Population>
                         </Subpopulations>
                       </Population>
                     </Subpopulations>
                   </Population>
                 </Subpopulations>
               </Population>
             </Subpopulations>
           </Population>
           <Population name="Size"  annotation=""  owningGroup=""  expanded="1"  sortPriority="10"  count="3824" >
             <Graph smoothing="0"  backColor="#ffffff"  foreColor="#000000"  type="Pseudocolor"  fast="1" >
               <Axis dimension="x"  name="FSC-A"  label=""  auto="auto" />
               <Axis dimension="y"  name="SSC-A"  label=""  auto="auto" />
               <GraphSettings level="5%"  smoothingHighResolution="1"  contourHighResolution="1"  histogramSmoothingCount="0"  graphResolution="256"  showOutliers="0"  drawLargeDots="0"  dotsToDraw="8000" />
               <GraphEnvironment showGrid="0"  showAxes="tnlTNL"  showGates="1"  showFreqOnPlots="1"  showGateNameOnPlots="1"  showMedians="0"  showUncomped="0"  addEventParam="0"  lastYAxisName="" >
                 <TextTraits font="SansSerif"  size="11"  name="Labels"  style="plain"  color="#000000"  background="#00ffffff"  just="left" />
                 <TextTraits font="SansSerif"  size="11"  name="LayoutGates"  style="plain"  color="#000000"  background="#00ffffff"  just="left" />
                 <TextTraits font="SansSerif"  size="9"  name="Numbers"  style="plain"  color="#000000"  background="#00ffffff"  just="left" />
                 <TextTraits font="SansSerif"  size="9"  name="Legend"  style="plain"  color="#000000"  background="#00ffffff"  just="left" />
                 <WindowPosition x="0"  y="0"  width="0"  height="0"  displayed="0"  panelState="" />
               </GraphEnvironment>
             </Graph>
             <Gate gating:id="ID190956629" >
               <gating:PolygonGate eventsInside="1"  annoOffsetX="20"  annoOffsetY="-20"  tint="#000000"  isTinted="1"  lineWeight="Normal"  userDefined="0"  quadId="-1"  gateResolution="256" >
                 <gating:dimension>
                   <data-type:fcs-dimension data-type:name="FSC-A" />
                 </gating:dimension>
                 <gating:dimension>
                   <data-type:fcs-dimension data-type:name="SSC-A" />
                 </gating:dimension>
                 <gating:vertex>
                   <gating:coordinate data-type:value="18432" />
                   <gating:coordinate data-type:value="56320" />
                 </gating:vertex>
                 <gating:vertex>
                   <gating:coordinate data-type:value="24576" />
                   <gating:coordinate data-type:value="58368" />
                 </gating:vertex>
                 <gating:vertex>
                   <gating:coordinate data-type:value="26624" />
                   <gating:coordinate data-type:value="64512" />
                 </gating:vertex>
                 <gating:vertex>
                   <gating:coordinate data-type:value="25600" />
                   <gating:coordinate data-type:value="72704" />
                 </gating:vertex>
                 <gating:vertex>
                   <gating:coordinate data-type:value="22528" />
                   <gating:coordinate data-type:value="77824" />
                 </gating:vertex>
                 <gating:vertex>
                   <gating:coordinate data-type:value="16384" />
                   <gating:coordinate data-type:value="78848" />
                 </gating:vertex>
                 <gating:vertex>
                   <gating:coordinate data-type:value="12288" />
                   <gating:coordinate data-type:value="75776" />
                 </gating:vertex>
                 <gating:vertex>
                   <gating:coordinate data-type:value="11264" />
                   <gating:coordinate data-type:value="68608" />
                 </gating:vertex>
                 <gating:vertex>
                   <gating:coordinate data-type:value="11264" />
                   <gating:coordinate data-type:value="61440" />
                 </gating:vertex>
                 <gating:vertex>
                   <gating:coordinate data-type:value="18432" />
                   <gating:coordinate data-type:value="56320" />
                 </gating:vertex>
               </gating:PolygonGate>
             </Gate>
             <Subpopulations>
               <Population name="YellowGreen A 780_60-A+"  annotation=""  owningGroup=""  expanded="1"  sortPriority="10"  count="1729" >
                 <Graph smoothing="0"  backColor="#ffffff"  foreColor="#000000"  type="Histogram"  fast="1" >
                   <Axis dimension="x"  name="YellowGreen A 780_60-A"  label=""  auto="auto" />
                   <Axis dimension="y"  name=""  label=""  auto="auto" />
                   <GraphSettings level="5%"  smoothingHighResolution="1"  contourHighResolution="1"  histogramSmoothingCount="0"  graphResolution="256"  showOutliers="0"  drawLargeDots="0"  dotsToDraw="8000" />
                   <GraphEnvironment showGrid="0"  showAxes="tnlTNL"  showGates="1"  showFreqOnPlots="1"  showGateNameOnPlots="1"  showMedians="0"  showUncomped="0"  addEventParam="0"  lastYAxisName="" >
                     <TextTraits font="SansSerif"  size="11"  name="Labels"  style="plain"  color="#000000"  background="#00ffffff"  just="left" />
                     <TextTraits font="SansSerif"  size="11"  name="LayoutGates"  style="plain"  color="#000000"  background="#00ffffff"  just="left" />
                     <TextTraits font="SansSerif"  size="9"  name="Numbers"  style="plain"  color="#000000"  background="#00ffffff"  just="left" />
                     <TextTraits font="SansSerif"  size="9"  name="Legend"  style="plain"  color="#000000"  background="#00ffffff"  just="left" />
                     <WindowPosition x="0"  y="0"  width="0"  height="0"  displayed="0"  panelState="" />
                   </GraphEnvironment>
                 </Graph>
                 <Gate gating:id="ID1351471931"  gating:parent_id="ID190956629" >
                   <gating:RectangleGate eventsInside="1"  annoOffsetX="0"  annoOffsetY="-20"  tint="#228822"  isTinted="1"  lineWeight="Normal"  userDefined="1" >
                     <gating:dimension gating:min="29334.93208000288"  gating:max="56986.787415742256"  yRatio="0.3" >
                       <data-type:fcs-dimension data-type:name="YellowGreen A 780_60-A" />
                     </gating:dimension>
                   </gating:RectangleGate>
                 </Gate>
               </Population>
             </Subpopulations>
           </Population>
         </Subpopulations>
       </SampleNode>
     </Sample>
     <Sample>
       <DataSet uri="file:/Users/minyee/Desktop/Flow%20file%20orginal/SEM%20083023%208wk%20tamx%20-1y%20harvesting/Compensation%20Controls_Violet%20F%20431,2f,28%20Stained%20Control.fcs"  sampleID="16" />
       <transforms:spilloverMatrix spectral="0"  prefix="Comp-"  name="Compensation-3"  editable="0"  color="#66ff33"  version="FlowJo-10.7.1"  status="FINALIZED"  transforms:id="42b9831d-75d7-47e0-9e0b-fc09fed43fce"  suffix="" >
         <data-type:parameters>
           <data-type:parameter data-type:name="Blue C 530_30-A"  userProvidedCompInfix="Comp-Blue C 530_30-A" />
           <data-type:parameter data-type:name="Red C 670_30-A"  userProvidedCompInfix="Comp-Red C 670_30-A" />
           <data-type:parameter data-type:name="SP SSC-A"  userProvidedCompInfix="Comp-SP SSC-A" />
           <data-type:parameter data-type:name="Violet E 525_50-A"  userProvidedCompInfix="Comp-Violet E 525_50-A" />
           <data-type:parameter data-type:name="Violet F 431_28-A"  userProvidedCompInfix="Comp-Violet F 431_28-A" />
           <data-type:parameter data-type:name="YellowGreen A 780_60-A"  userProvidedCompInfix="Comp-YellowGreen A 780_60-A" />
           <data-type:parameter data-type:name="YellowGreen E 586_15-A"  userProvidedCompInfix="Comp-YellowGreen E 586_15-A" />
         </data-type:parameters>
         <transforms:spillover data-type:parameter="Blue C 530_30-A"  userProvidedCompInfix="Comp-Blue C 530_30-A" >
           <transforms:coefficient data-type:parameter="Blue C 530_30-A"  transforms:value="1" />
           <transforms:coefficient data-type:parameter="Red C 670_30-A"  transforms:value="0" />
           <transforms:coefficient data-type:parameter="SP SSC-A"  transforms:value="5.0539766249" />
           <transforms:coefficient data-type:parameter="Violet E 525_50-A"  transforms:value="0.005276576" />
           <transforms:coefficient data-type:parameter="Violet F 431_28-A"  transforms:value="0.3173561087" />
           <transforms:coefficient data-type:parameter="YellowGreen A 780_60-A"  transforms:value="0.0038792129" />
           <transforms:coefficient data-type:parameter="YellowGreen E 586_15-A"  transforms:value="0.4508371408" />
         </transforms:spillover>
         <transforms:spillover data-type:parameter="Red C 670_30-A"  userProvidedCompInfix="Comp-Red C 670_30-A" >
           <transforms:coefficient data-type:parameter="Blue C 530_30-A"  transforms:value="-0.0007401904" />
           <transforms:coefficient data-type:parameter="Red C 670_30-A"  transforms:value="1" />
           <transforms:coefficient data-type:parameter="SP SSC-A"  transforms:value="0.7207653012" />
           <transforms:coefficient data-type:parameter="Violet E 525_50-A"  transforms:value="-0.0002701691" />
           <transforms:coefficient data-type:parameter="Violet F 431_28-A"  transforms:value="-0.0020607017" />
           <transforms:coefficient data-type:parameter="YellowGreen A 780_60-A"  transforms:value="0.0196541279" />
           <transforms:coefficient data-type:parameter="YellowGreen E 586_15-A"  transforms:value="-0.0008334841" />
         </transforms:spillover>
         <transforms:spillover data-type:parameter="SP SSC-A"  userProvidedCompInfix="Comp-SP SSC-A" >
           <transforms:coefficient data-type:parameter="Blue C 530_30-A"  transforms:value="-0.0056934285" />
           <transforms:coefficient data-type:parameter="Red C 670_30-A"  transforms:value="0.0000251299" />
           <transforms:coefficient data-type:parameter="SP SSC-A"  transforms:value="1" />
           <transforms:coefficient data-type:parameter="Violet E 525_50-A"  transforms:value="-0.0000398088" />
           <transforms:coefficient data-type:parameter="Violet F 431_28-A"  transforms:value="-0.0016201633" />
           <transforms:coefficient data-type:parameter="YellowGreen A 780_60-A"  transforms:value="0.0000180999" />
           <transforms:coefficient data-type:parameter="YellowGreen E 586_15-A"  transforms:value="0.0003151901" />
         </transforms:spillover>
         <transforms:spillover data-type:parameter="Violet E 525_50-A"  userProvidedCompInfix="Comp-Violet E 525_50-A" >
           <transforms:coefficient data-type:parameter="Blue C 530_30-A"  transforms:value="0.17831165" />
           <transforms:coefficient data-type:parameter="Red C 670_30-A"  transforms:value="0.5100104604" />
           <transforms:coefficient data-type:parameter="SP SSC-A"  transforms:value="-65.6879366549" />
           <transforms:coefficient data-type:parameter="Violet E 525_50-A"  transforms:value="1" />
           <transforms:coefficient data-type:parameter="Violet F 431_28-A"  transforms:value="1.0010517954" />
           <transforms:coefficient data-type:parameter="YellowGreen A 780_60-A"  transforms:value="0.0054039728" />
           <transforms:coefficient data-type:parameter="YellowGreen E 586_15-A"  transforms:value="0.2673795071" />
         </transforms:spillover>
         <transforms:spillover data-type:parameter="Violet F 431_28-A"  userProvidedCompInfix="Comp-Violet F 431_28-A" >
           <transforms:coefficient data-type:parameter="Blue C 530_30-A"  transforms:value="-0.0000109916" />
           <transforms:coefficient data-type:parameter="Red C 670_30-A"  transforms:value="-0.0001188236" />
           <transforms:coefficient data-type:parameter="SP SSC-A"  transforms:value="0.0130729319" />
           <transforms:coefficient data-type:parameter="Violet E 525_50-A"  transforms:value="0.0057874225" />
           <transforms:coefficient data-type:parameter="Violet F 431_28-A"  transforms:value="1" />
           <transforms:coefficient data-type:parameter="YellowGreen A 780_60-A"  transforms:value="-0.0000324869" />
           <transforms:coefficient data-type:parameter="YellowGreen E 586_15-A"  transforms:value="-0.0000814356" />
         </transforms:spillover>
         <transforms:spillover data-type:parameter="YellowGreen A 780_60-A"  userProvidedCompInfix="Comp-YellowGreen A 780_60-A" >
           <transforms:coefficient data-type:parameter="Blue C 530_30-A"  transforms:value="0.0017621653" />
           <transforms:coefficient data-type:parameter="Red C 670_30-A"  transforms:value="0.0011232864" />
           <transforms:coefficient data-type:parameter="SP SSC-A"  transforms:value="0.0905518556" />
           <transforms:coefficient data-type:parameter="Violet E 525_50-A"  transforms:value="-0.0000077414" />
           <transforms:coefficient data-type:parameter="Violet F 431_28-A"  transforms:value="-0.0004149927" />
           <transforms:coefficient data-type:parameter="YellowGreen A 780_60-A"  transforms:value="1" />
           <transforms:coefficient data-type:parameter="YellowGreen E 586_15-A"  transforms:value="0.0350835668" />
         </transforms:spillover>
         <transforms:spillover data-type:parameter="YellowGreen E 586_15-A"  userProvidedCompInfix="Comp-YellowGreen E 586_15-A" >
           <transforms:coefficient data-type:parameter="Blue C 530_30-A"  transforms:value="1.2339381172" />
           <transforms:coefficient data-type:parameter="Red C 670_30-A"  transforms:value="-0.0100845792" />
           <transforms:coefficient data-type:parameter="SP SSC-A"  transforms:value="25.7458603653" />
           <transforms:coefficient data-type:parameter="Violet E 525_50-A"  transforms:value="0.0007231358" />
           <transforms:coefficient data-type:parameter="Violet F 431_28-A"  transforms:value="0.7140653827" />
           <transforms:coefficient data-type:parameter="YellowGreen A 780_60-A"  transforms:value="-0.000690838" />
           <transforms:coefficient data-type:parameter="YellowGreen E 586_15-A"  transforms:value="1" />
         </transforms:spillover>
       </transforms:spilloverMatrix>
       <Transformations>
         <transforms:log transforms:offset="100"  transforms:decades="6.918539922" >
           <data-type:parameter data-type:name="FSC-A" />
         </transforms:log>
         <transforms:linear transforms:minRange="0"  transforms:maxRange="262144"  gain="1" >
           <data-type:parameter data-type:name="FSC-H" />
         </transforms:linear>
         <transforms:linear transforms:minRange="0"  transforms:maxRange="262144"  gain="1" >
           <data-type:parameter data-type:name="FSC-W" />
         </transforms:linear>
         <transforms:linear transforms:minRange="0"  transforms:maxRange="262144"  gain="1" >
           <data-type:parameter data-type:name="SSC-A" />
         </transforms:linear>
         <transforms:linear transforms:minRange="0"  transforms:maxRange="262144"  gain="1" >
           <data-type:parameter data-type:name="SSC-H" />
         </transforms:linear>
         <transforms:linear transforms:minRange="0"  transforms:maxRange="262144"  gain="1" >
           <data-type:parameter data-type:name="SSC-W" />
         </transforms:linear>
         <transforms:log transforms:offset="1"  transforms:decades="5.418539922" >
           <data-type:parameter data-type:name="SP SSC-A" />
         </transforms:log>
         <transforms:log transforms:offset="1"  transforms:decades="5.418539922" >
           <data-type:parameter data-type:name="Blue C 530_30-A" />
         </transforms:log>
         <transforms:log transforms:offset="1"  transforms:decades="5.418539922" >
           <data-type:parameter data-type:name="Red C 670_30-A" />
         </transforms:log>
         <transforms:log transforms:offset="1"  transforms:decades="5.418539922" >
           <data-type:parameter data-type:name="YellowGreen E 586_15-A" />
         </transforms:log>
         <transforms:log transforms:offset="1"  transforms:decades="5.418539922" >
           <data-type:parameter data-type:name="YellowGreen A 780_60-A" />
         </transforms:log>
         <transforms:fasinh transforms:length="256"  transforms:maxRange="26214400.00000001"  transforms:T="26214400.00000001"  transforms:A="0.5"  transforms:M="7.418539922"  transforms:W="-26214400.00000001" >
           <data-type:parameter data-type:name="Violet F 431_28-A" />
         </transforms:fasinh>
         <transforms:log transforms:offset="1"  transforms:decades="5.418539922" >
           <data-type:parameter data-type:name="Violet E 525_50-A" />
         </transforms:log>
         <transforms:linear transforms:minRange="0.0045128472"  transforms:maxRange="21"  gain="0.0103743613" >
           <data-type:parameter data-type:name="Time" />
         </transforms:linear>
         <transforms:log transforms:offset="1"  transforms:decades="5.418539922" >
           <data-type:parameter data-type:name="Comp-Blue C 530_30-A" />
         </transforms:log>
         <transforms:log transforms:offset="1"  transforms:decades="5.418539922" >
           <data-type:parameter data-type:name="Comp-Red C 670_30-A" />
         </transforms:log>
         <transforms:log transforms:offset="1"  transforms:decades="5.418539922" >
           <data-type:parameter data-type:name="Comp-SP SSC-A" />
         </transforms:log>
         <transforms:log transforms:offset="1"  transforms:decades="5.418539922" >
           <data-type:parameter data-type:name="Comp-Violet E 525_50-A" />
         </transforms:log>
         <transforms:fasinh transforms:length="256"  transforms:maxRange="26214400.00000001"  transforms:T="26214400.00000001"  transforms:A="0.5"  transforms:M="7.418539922"  transforms:W="-26214400.00000001" >
           <data-type:parameter data-type:name="Comp-Violet F 431_28-A" />
         </transforms:fasinh>
         <transforms:log transforms:offset="1"  transforms:decades="5.418539922" >
           <data-type:parameter data-type:name="Comp-YellowGreen A 780_60-A" />
         </transforms:log>
         <transforms:log transforms:offset="1"  transforms:decades="5.418539922" >
           <data-type:parameter data-type:name="Comp-YellowGreen E 586_15-A" />
         </transforms:log>
       </Transformations>
       <Keywords>
         <Keyword name="FJ_FCS_VERSION"  value="3" />
         <Keyword name="$BEGINANALYSIS"  value="0" />
         <Keyword name="$ENDANALYSIS"  value="0" />
         <Keyword name="$BEGINSTEXT"  value="0" />
         <Keyword name="$ENDSTEXT"  value="0" />
         <Keyword name="$BEGINDATA"  value="3067" />
         <Keyword name="$ENDDATA"  value="0000000000000283066" />
         <Keyword name="$FIL"  value="Compensation Controls_Violet F 431,2f,28 Stained Control.fcs" />
         <Keyword name="$SYS"  value="Windows NT (unknown) 6.2" />
         <Keyword name="$TOT"  value="0000000000000005000" />
         <Keyword name="$PAR"  value="14" />
         <Keyword name="$MODE"  value="L" />
         <Keyword name="$BYTEORD"  value="4,3,2,1" />
         <Keyword name="$DATATYPE"  value="F" />
         <Keyword name="$NEXTDATA"  value="0" />
         <Keyword name="CREATOR"  value="BD FACSDiva Software Version 9.0.2" />
         <Keyword name="TUBE NAME"  value="Violet F 431_28 Stained Control" />
         <Keyword name="$SRC"  value="Compensation Controls" />
         <Keyword name="EXPERIMENT NAME"  value="SEM 083023" />
         <Keyword name="GUID"  value="220fdfbe-2e4d-4407-a800-761d2a2cc9c0" />
         <Keyword name="$DATE"  value="30-AUG-2023" />
         <Keyword name="$BTIM"  value="11:17:19" />
         <Keyword name="$ETIM"  value="11:17:40" />
         <Keyword name="$CYT"  value="FACSymphonyA1" />
         <Keyword name="SETTINGS"  value="Cytometer" />
         <Keyword name="CYTNUM"  value="R664895000099" />
         <Keyword name="WINDOW EXTENSION"  value="10.00" />
         <Keyword name="EXPORT USER NAME"  value="ZootUser" />
         <Keyword name="EXPORT TIME"  value="30-AUG-2023-13:11:14" />
         <Keyword name="$OP"  value="ZootUser" />
         <Keyword name="FSC ASF"  value="0.78" />
         <Keyword name="AUTOBS"  value="TRUE" />
         <Keyword name="$INST"  value=" " />
         <Keyword name="LASER1NAME"  value="Blue" />
         <Keyword name="LASER1DELAY"  value="0.00" />
         <Keyword name="LASER1ASF"  value="1.06" />
         <Keyword name="LASER2NAME"  value="Red" />
         <Keyword name="LASER2DELAY"  value="19.56" />
         <Keyword name="LASER2ASF"  value="0.95" />
         <Keyword name="LASER3NAME"  value="Yellow-Green" />
         <Keyword name="LASER3DELAY"  value="39.76" />
         <Keyword name="LASER3ASF"  value="1.08" />
         <Keyword name="LASER4NAME"  value="Violet" />
         <Keyword name="LASER4DELAY"  value="-22.27" />
         <Keyword name="LASER4ASF"  value="1.09" />
         <Keyword name="$TIMESTEP"  value="0.01" />
         <Keyword name="SPILL"  value="6,Blue C 530_30-A,Red C 670_30-A,YellowGreen E 586_15-A,YellowGreen A 780_60-A,Violet F 431_28-A,Violet E 525_50-A,1,0,0,0,0,0,0,1,0,0,0,0,0,0,1,0,0,0,0,0,0,1,0,0,0,0,0,0,1,0,0,0,0,0,0,1" />
         <Keyword name="THRESHOLD"  value="FSC,5000" />
         <Keyword name="$P1N"  value="FSC-A" />
         <Keyword name="$P1R"  value="262144" />
         <Keyword name="$P1B"  value="32" />
         <Keyword name="$P1E"  value="0,0" />
         <Keyword name="$P1V"  value="350" />
         <Keyword name="$P1G"  value="1.0" />
         <Keyword name="P1DISPLAY"  value="LIN" />
         <Keyword name="P1BS"  value="0" />
         <Keyword name="P1MS"  value="0" />
         <Keyword name="$P2N"  value="FSC-H" />
         <Keyword name="$P2R"  value="262144" />
         <Keyword name="$P2B"  value="32" />
         <Keyword name="$P2E"  value="0,0" />
         <Keyword name="$P2V"  value="350" />
         <Keyword name="$P2G"  value="1.0" />
         <Keyword name="P2DISPLAY"  value="LIN" />
         <Keyword name="P2BS"  value="0" />
         <Keyword name="P2MS"  value="0" />
         <Keyword name="$P3N"  value="FSC-W" />
         <Keyword name="$P3R"  value="262144" />
         <Keyword name="$P3B"  value="32" />
         <Keyword name="$P3E"  value="0,0" />
         <Keyword name="$P3V"  value="350" />
         <Keyword name="$P3G"  value="1.0" />
         <Keyword name="P3BS"  value="-1" />
         <Keyword name="P3MS"  value="0" />
         <Keyword name="$P4N"  value="SSC-A" />
         <Keyword name="$P4R"  value="262144" />
         <Keyword name="$P4B"  value="32" />
         <Keyword name="$P4E"  value="0,0" />
         <Keyword name="$P4V"  value="250" />
         <Keyword name="$P4G"  value="1.0" />
         <Keyword name="P4DISPLAY"  value="LIN" />
         <Keyword name="P4BS"  value="0" />
         <Keyword name="P4MS"  value="0" />
         <Keyword name="$P5N"  value="SSC-H" />
         <Keyword name="$P5R"  value="262144" />
         <Keyword name="$P5B"  value="32" />
         <Keyword name="$P5E"  value="0,0" />
         <Keyword name="$P5V"  value="250" />
         <Keyword name="$P5G"  value="1.0" />
         <Keyword name="P5DISPLAY"  value="LIN" />
         <Keyword name="P5BS"  value="0" />
         <Keyword name="P5MS"  value="0" />
         <Keyword name="$P6N"  value="SSC-W" />
         <Keyword name="$P6R"  value="262144" />
         <Keyword name="$P6B"  value="32" />
         <Keyword name="$P6E"  value="0,0" />
         <Keyword name="$P6V"  value="250" />
         <Keyword name="$P6G"  value="1.0" />
         <Keyword name="P6BS"  value="-1" />
         <Keyword name="P6MS"  value="0" />
         <Keyword name="$P7N"  value="SP SSC-A" />
         <Keyword name="$P7R"  value="262144" />
         <Keyword name="$P7B"  value="32" />
         <Keyword name="$P7E"  value="0,0" />
         <Keyword name="$P7V"  value="200" />
         <Keyword name="$P7G"  value="1.0" />
         <Keyword name="P7DISPLAY"  value="LOG" />
         <Keyword name="P7BS"  value="0" />
         <Keyword name="P7MS"  value="0" />
         <Keyword name="$P8N"  value="Blue C 530_30-A" />
         <Keyword name="$P8R"  value="262144" />
         <Keyword name="$P8B"  value="32" />
         <Keyword name="$P8E"  value="0,0" />
         <Keyword name="$P8V"  value="425" />
         <Keyword name="$P8G"  value="1.0" />
         <Keyword name="P8DISPLAY"  value="LOG" />
         <Keyword name="P8BS"  value="83" />
         <Keyword name="P8MS"  value="0" />
         <Keyword name="$P9N"  value="Red C 670_30-A" />
         <Keyword name="$P9R"  value="262144" />
         <Keyword name="$P9B"  value="32" />
         <Keyword name="$P9E"  value="0,0" />
         <Keyword name="$P9V"  value="550" />
         <Keyword name="$P9G"  value="1.0" />
         <Keyword name="P9DISPLAY"  value="LOG" />
         <Keyword name="P9BS"  value="105" />
         <Keyword name="P9MS"  value="0" />
         <Keyword name="$P10N"  value="YellowGreen E 586_15-A" />
         <Keyword name="$P10R"  value="262144" />
         <Keyword name="$P10B"  value="32" />
         <Keyword name="$P10E"  value="0,0" />
         <Keyword name="$P10V"  value="500" />
         <Keyword name="$P10G"  value="1.0" />
         <Keyword name="P10DISPLAY"  value="LOG" />
         <Keyword name="P10BS"  value="128" />
         <Keyword name="P10MS"  value="0" />
         <Keyword name="$P11N"  value="YellowGreen A 780_60-A" />
         <Keyword name="$P11R"  value="262144" />
         <Keyword name="$P11B"  value="32" />
         <Keyword name="$P11E"  value="0,0" />
         <Keyword name="$P11V"  value="500" />
         <Keyword name="$P11G"  value="1.0" />
         <Keyword name="P11DISPLAY"  value="LOG" />
         <Keyword name="P11BS"  value="73" />
         <Keyword name="P11MS"  value="0" />
         <Keyword name="$P12N"  value="Violet F 431_28-A" />
         <Keyword name="$P12R"  value="262144" />
         <Keyword name="$P12B"  value="32" />
         <Keyword name="$P12E"  value="0,0" />
         <Keyword name="$P12V"  value="400" />
         <Keyword name="$P12G"  value="1.0" />
         <Keyword name="P12DISPLAY"  value="LOG" />
         <Keyword name="P12BS"  value="560" />
         <Keyword name="P12MS"  value="0" />
         <Keyword name="$P13N"  value="Violet E 525_50-A" />
         <Keyword name="$P13R"  value="262144" />
         <Keyword name="$P13B"  value="32" />
         <Keyword name="$P13E"  value="0,0" />
         <Keyword name="$P13V"  value="300" />
         <Keyword name="$P13G"  value="1.0" />
         <Keyword name="P13DISPLAY"  value="LOG" />
         <Keyword name="P13BS"  value="100" />
         <Keyword name="P13MS"  value="0" />
         <Keyword name="$P14N"  value="Time" />
         <Keyword name="$P14R"  value="262144" />
         <Keyword name="$P14B"  value="32" />
         <Keyword name="$P14E"  value="0,0" />
         <Keyword name="$P14G"  value="0.01" />
         <Keyword name="P14BS"  value="0" />
         <Keyword name="P14MS"  value="0" />
         <Keyword name="CST SETUP STATUS"  value="SUCCESS" />
         <Keyword name="CST BEADS LOT ID"  value="30664" />
         <Keyword name="CYTOMETER CONFIG NAME"  value="Primary_Configuration_012323_2-Blue 3-Red 5-YG 6-Violet SP_" />
         <Keyword name="CYTOMETER CONFIG CREATE DATE"  value="2023-01-23T10:14:37-05:00" />
         <Keyword name="CST SETUP DATE"  value="2023-02-21T15:16:13-05:00" />
         <Keyword name="CST BASELINE DATE"  value="2023-02-21T15:12:44-05:00" />
         <Keyword name="CST BEADS EXPIRED"  value="False" />
         <Keyword name="CST PERFORMANCE EXPIRED"  value="2023-02-22T15:16:13-05:00" />
         <Keyword name="CST REGULATORY STATUS"  value="RUO Performance Check" />
         <Keyword name="$P1S"  value="" />
         <Keyword name="$P2S"  value="" />
         <Keyword name="$P3S"  value="" />
         <Keyword name="$P4S"  value="" />
         <Keyword name="$P5S"  value="" />
         <Keyword name="$P6S"  value="" />
         <Keyword name="$P7S"  value="" />
         <Keyword name="$P8S"  value="" />
         <Keyword name="$P9S"  value="" />
         <Keyword name="$P10S"  value="" />
         <Keyword name="$P11S"  value="" />
         <Keyword name="$P12S"  value="" />
         <Keyword name="$P13S"  value="" />
         <Keyword name="$P14S"  value="" />
         <Keyword name="$P15N"  value="Comp-Blue C 530_30-A" />
         <Keyword name="$P15S"  value="" />
         <Keyword name="$P15R"  value="262144" />
         <Keyword name="$P16N"  value="Comp-Red C 670_30-A" />
         <Keyword name="$P16S"  value="" />
         <Keyword name="$P16R"  value="262144" />
         <Keyword name="$P17N"  value="Comp-SP SSC-A" />
         <Keyword name="$P17S"  value="" />
         <Keyword name="$P17R"  value="262144" />
         <Keyword name="$P18N"  value="Comp-Violet E 525_50-A" />
         <Keyword name="$P18S"  value="" />
         <Keyword name="$P18R"  value="262144" />
         <Keyword name="$P19N"  value="Comp-Violet F 431_28-A" />
         <Keyword name="$P19S"  value="" />
         <Keyword name="$P19R"  value="262144" />
         <Keyword name="$P20N"  value="Comp-YellowGreen A 780_60-A" />
         <Keyword name="$P20S"  value="" />
         <Keyword name="$P20R"  value="262144" />
         <Keyword name="$P21N"  value="Comp-YellowGreen E 586_15-A" />
         <Keyword name="$P21S"  value="" />
         <Keyword name="$P21R"  value="262144" />
       </Keywords>
       <SampleNode name="Compensation Controls_Violet F 431,2f,28 Stained Control.fcs"  annotation=""  owningGroup=""  expanded="1"  sortPriority="10"  count="5000"  sampleID="16" >
         <Graph smoothing="0"  backColor="#ffffff"  foreColor="#000000"  type="Pseudocolor"  fast="1" >
           <Axis dimension="x"  name="FSC-A"  label=""  auto="auto" />
           <Axis dimension="y"  name="SSC-A"  label=""  auto="auto" />
           <GraphSettings level="5%"  smoothingHighResolution="1"  contourHighResolution="1"  histogramSmoothingCount="0"  graphResolution="256"  showOutliers="0"  drawLargeDots="0"  dotsToDraw="8000"  tint="le.chartfill.tinted.40"  lineWeight="le.lineweight.normal"  lineStyle="le.linestyle.solid" />
           <GraphEnvironment showGrid="0"  showAxes="tnlTNL"  showGates="1"  showFreqOnPlots="1"  showGateNameOnPlots="1"  showMedians="0"  showUncomped="0"  addEventParam="0"  lastYAxisName="" >
             <TextTraits font="SansSerif"  size="11"  name="Labels"  style="plain"  color="#000000"  background="#00ffffff"  just="left" />
             <TextTraits font="SansSerif"  size="11"  name="LayoutGates"  style="plain"  color="#000000"  background="#00ffffff"  just="left" />
             <TextTraits font="SansSerif"  size="9"  name="Numbers"  style="plain"  color="#000000"  background="#00ffffff"  just="left" />
             <TextTraits font="SansSerif"  size="9"  name="Legend"  style="plain"  color="#000000"  background="#00ffffff"  just="left" />
           </GraphEnvironment>
         </Graph>
         <Subpopulations>
           <Population name="Lymphocytes"  annotation=""  owningGroup="SEM 083023 8wk tamx -1y harvesting"  expanded="1"  sortPriority="10"  count="4874" >
             <Graph smoothing="0"  backColor="#ffffff"  foreColor="#000000"  heatMapStatParameter="Comp-Blue C 530_30-A"  type="Pseudocolor"  fast="1" >
               <Axis dimension="x"  name="Comp-Violet E 525_50-A"  label=""  auto="auto" />
               <Axis dimension="y"  name="SSC-A"  label=""  auto="auto" />
               <GraphSettings level="5%"  smoothingHighResolution="1"  contourHighResolution="1"  histogramSmoothingCount="0"  graphResolution="256"  showOutliers="0"  drawLargeDots="0"  dotsToDraw="8000"  tint="le.chartfill.tinted.40"  lineWeight="le.lineweight.normal"  lineStyle="le.linestyle.solid" />
               <GraphEnvironment showGrid="0"  showAxes="tnlTNL"  showGates="1"  showFreqOnPlots="1"  showGateNameOnPlots="1"  showMedians="0"  showUncomped="0"  addEventParam="0"  lastYAxisName="" >
                 <TextTraits font="SansSerif"  size="11"  name="Labels"  style="plain"  color="#000000"  background="#00ffffff"  just="left" />
                 <TextTraits font="SansSerif"  size="11"  name="LayoutGates"  style="plain"  color="#000000"  background="#00ffffff"  just="left" />
                 <TextTraits font="SansSerif"  size="9"  name="Numbers"  style="plain"  color="#000000"  background="#00ffffff"  just="left" />
                 <TextTraits font="SansSerif"  size="9"  name="Legend"  style="plain"  color="#000000"  background="#00ffffff"  just="left" />
                 <WindowPosition x="898"  y="111"  width="708"  height="730"  displayed="1"  panelState="---" />
               </GraphEnvironment>
             </Graph>
             <Gate gating:id="ID75759828" >
               <gating:PolygonGate eventsInside="1"  annoOffsetX="0"  annoOffsetY="0"  tint="#000000"  isTinted="0"  lineWeight="Normal"  userDefined="1"  quadId="-1"  gateResolution="256" >
                 <gating:dimension>
                   <data-type:fcs-dimension data-type:name="FSC-A" />
                 </gating:dimension>
                 <gating:dimension>
                   <data-type:fcs-dimension data-type:name="SSC-A" />
                 </gating:dimension>
                 <gating:vertex>
                   <gating:coordinate data-type:value="53162.0699300699" />
                   <gating:coordinate data-type:value="176303.395465995" />
                 </gating:vertex>
                 <gating:vertex>
                   <gating:coordinate data-type:value="5957.8181818182" />
                   <gating:coordinate data-type:value="65370.9219143577" />
                 </gating:vertex>
                 <gating:vertex>
                   <gating:coordinate data-type:value="2291.4685314685" />
                   <gating:coordinate data-type:value="13866.5591939547" />
                 </gating:vertex>
                 <gating:vertex>
                   <gating:coordinate data-type:value="10999.048951049" />
                   <gating:coordinate data-type:value="1320.6246851385" />
                 </gating:vertex>
                 <gating:vertex>
                   <gating:coordinate data-type:value="65994.2937062937" />
                   <gating:coordinate data-type:value="39618.7405541562" />
                 </gating:vertex>
                 <gating:vertex>
                   <gating:coordinate data-type:value="67827.4685314685" />
                   <gating:coordinate data-type:value="114894.3476070529" />
                 </gating:vertex>
               </gating:PolygonGate>
             </Gate>
             <Subpopulations>
               <Population name="LIVE_DEAD, SSC-A subset"  annotation=""  owningGroup="SEM 083023 8wk tamx -1y harvesting"  expanded="1"  sortPriority="10"  count="1632" >
                 <Graph smoothing="0"  backColor="#ffffff"  foreColor="#000000"  heatMapStatParameter="Comp-Blue C 530_30-A"  type="Pseudocolor"  fast="1" >
                   <Axis dimension="x"  name="SSC-A"  label=""  auto="auto" />
                   <Axis dimension="y"  name="Comp-Red C 670_30-A"  label=""  auto="auto" />
                   <GraphSettings level="5%"  smoothingHighResolution="1"  contourHighResolution="1"  histogramSmoothingCount="0"  graphResolution="256"  showOutliers="0"  drawLargeDots="0"  dotsToDraw="8000"  tint="le.chartfill.tinted.40"  lineWeight="le.lineweight.normal"  lineStyle="le.linestyle.solid" />
                   <GraphEnvironment showGrid="0"  showAxes="tnlTNL"  showGates="1"  showFreqOnPlots="1"  showGateNameOnPlots="1"  showMedians="0"  showUncomped="0"  addEventParam="0"  lastYAxisName="" >
                     <TextTraits font="SansSerif"  size="11"  name="Labels"  style="plain"  color="#000000"  background="#00ffffff"  just="left" />
                     <TextTraits font="SansSerif"  size="11"  name="LayoutGates"  style="plain"  color="#000000"  background="#00ffffff"  just="left" />
                     <TextTraits font="SansSerif"  size="9"  name="Numbers"  style="plain"  color="#000000"  background="#00ffffff"  just="left" />
                     <TextTraits font="SansSerif"  size="9"  name="Legend"  style="plain"  color="#000000"  background="#00ffffff"  just="left" />
                     <WindowPosition x="930"  y="183"  width="708"  height="730"  displayed="1"  panelState="---" />
                   </GraphEnvironment>
                 </Graph>
                 <Gate gating:id="ID343250607"  gating:parent_id="ID75759828" >
                   <gating:RectangleGate eventsInside="1"  annoOffsetX="0"  annoOffsetY="0"  tint="#000000"  isTinted="0"  lineWeight="Normal"  userDefined="1"  percentX="0"  percentY="0" >
                     <gating:dimension gating:min="8.479129054143531"  gating:max="902.7494451159259" >
                       <data-type:fcs-dimension data-type:name="Comp-Violet E 525_50-A" />
                     </gating:dimension>
                     <gating:dimension gating:min="1320.624685138539"  gating:max="186868.39294710328" >
                       <data-type:fcs-dimension data-type:name="SSC-A" />
                     </gating:dimension>
                   </gating:RectangleGate>
                 </Gate>
                 <Subpopulations>
                   <Population name="SSC-A, CD45 subset"  annotation=""  owningGroup="SEM 083023 8wk tamx -1y harvesting"  expanded="1"  sortPriority="10"  count="1130" >
                     <Graph smoothing="0"  backColor="#ffffff"  foreColor="#000000"  heatMapStatParameter="Comp-Blue C 530_30-A"  type="Pseudocolor"  fast="1" >
                       <Axis dimension="x"  name="Comp-Blue C 530_30-A"  label=""  auto="auto" />
                       <Axis dimension="y"  name="Comp-Violet F 431_28-A"  label=""  auto="auto" />
                       <GraphSettings level="5%"  smoothingHighResolution="1"  contourHighResolution="1"  histogramSmoothingCount="0"  graphResolution="256"  showOutliers="0"  drawLargeDots="0"  dotsToDraw="8000"  tint="le.chartfill.tinted.40"  lineWeight="le.lineweight.normal"  lineStyle="le.linestyle.solid" />
                       <GraphEnvironment showGrid="0"  showAxes="tnlTNL"  showGates="1"  showFreqOnPlots="1"  showGateNameOnPlots="1"  showMedians="0"  showUncomped="0"  addEventParam="0"  lastYAxisName="" >
                         <TextTraits font="SansSerif"  size="11"  name="Labels"  style="plain"  color="#000000"  background="#00ffffff"  just="left" />
                         <TextTraits font="SansSerif"  size="11"  name="LayoutGates"  style="plain"  color="#000000"  background="#00ffffff"  just="left" />
                         <TextTraits font="SansSerif"  size="9"  name="Numbers"  style="plain"  color="#000000"  background="#00ffffff"  just="left" />
                         <TextTraits font="SansSerif"  size="9"  name="Legend"  style="plain"  color="#000000"  background="#00ffffff"  just="left" />
                         <WindowPosition x="863"  y="249"  width="708"  height="844"  displayed="1"  panelState="+--" />
                       </GraphEnvironment>
                     </Graph>
                     <Gate gating:id="ID1014909398"  gating:parent_id="ID343250607" >
                       <gating:RectangleGate eventsInside="1"  annoOffsetX="0"  annoOffsetY="0"  tint="#000000"  isTinted="0"  lineWeight="Normal"  userDefined="1"  percentX="0"  percentY="0" >
                         <gating:dimension gating:min="1833.1748251748252"  gating:max="177817.95804195805" >
                           <data-type:fcs-dimension data-type:name="SSC-A" />
                         </gating:dimension>
                         <gating:dimension gating:min="2.336228456440234"  gating:max="833.345406905684" >
                           <data-type:fcs-dimension data-type:name="Comp-Red C 670_30-A" />
                         </gating:dimension>
                       </gating:RectangleGate>
                     </Gate>
                     <Subpopulations>
                       <Population name="EGFP, CD326 subset"  annotation=""  owningGroup="SEM 083023 8wk tamx -1y harvesting"  expanded="1"  sortPriority="10"  count="683" >
                         <Graph smoothing="0"  backColor="#ffffff"  foreColor="#000000"  heatMapStatParameter="Comp-Blue C 530_30-A"  type="Pseudocolor"  fast="1" >
                           <Axis dimension="x"  name="Comp-Blue C 530_30-A"  label=""  auto="auto" />
                           <Axis dimension="y"  name="Comp-YellowGreen E 586_15-A"  label=""  auto="auto" />
                           <GraphSettings level="5%"  smoothingHighResolution="1"  contourHighResolution="1"  histogramSmoothingCount="0"  graphResolution="256"  showOutliers="0"  drawLargeDots="0"  dotsToDraw="8000"  tint="le.chartfill.tinted.40"  lineWeight="le.lineweight.normal"  lineStyle="le.linestyle.solid" />
                           <GraphEnvironment showGrid="0"  showAxes="tnlTNL"  showGates="1"  showFreqOnPlots="1"  showGateNameOnPlots="1"  showMedians="0"  showUncomped="0"  addEventParam="0"  lastYAxisName="" >
                             <TextTraits font="SansSerif"  size="11"  name="Labels"  style="plain"  color="#000000"  background="#00ffffff"  just="left" />
                             <TextTraits font="SansSerif"  size="11"  name="LayoutGates"  style="plain"  color="#000000"  background="#00ffffff"  just="left" />
                             <TextTraits font="SansSerif"  size="9"  name="Numbers"  style="plain"  color="#000000"  background="#00ffffff"  just="left" />
                             <TextTraits font="SansSerif"  size="9"  name="Legend"  style="plain"  color="#000000"  background="#00ffffff"  just="left" />
                             <WindowPosition x="839"  y="243"  width="708"  height="844"  displayed="1"  panelState="+--" />
                           </GraphEnvironment>
                         </Graph>
                         <Gate gating:id="ID200018237"  gating:parent_id="ID1014909398" >
                           <gating:RectangleGate eventsInside="1"  annoOffsetX="0"  annoOffsetY="0"  tint="#000000"  isTinted="0"  lineWeight="Normal"  userDefined="1"  percentX="0"  percentY="0" >
                             <gating:dimension gating:min="665.1898651472333"  gating:max="67797.809864618" >
                               <data-type:fcs-dimension data-type:name="Comp-Blue C 530_30-A" />
                             </gating:dimension>
                             <gating:dimension gating:min="2041.572773704089"  gating:max="716601.9117569578" >
                               <data-type:fcs-dimension data-type:name="Comp-Violet F 431_28-A" />
                             </gating:dimension>
                           </gating:RectangleGate>
                         </Gate>
                         <Subpopulations>
                           <Population name="Q1: EGFP- , HOPX+"  annotation=""  owningGroup="SEM 083023 8wk tamx -1y harvesting"  expanded="1"  sortPriority="10"  count="0" >
[truncated: 738,188 more chars]
