# Supplementary material for: Ki-67 promotes inflammatory signaling governing neutrophil recruitment during respiratory infections
Source: EMBO Mol Med. 2025 Jun 10;17(8):2011–39. doi: 10.1038/s44321-025-00261-z (PMC12340004; doi:10.1038/s44321-025-00261-z)
Supplement: Supplementary file 3 — Source data Fig. 2 [file 44321_2025_261_MOESM3_ESM.zip › EMM_2024_20920_SourceDataForFigure2/Figure 2B_Percent AT1:AT2.xlsx]

## Sheet: Sheet1
		RA Pnd4	Hyperoxia pnd4	RA Pnd56	Hyperoxia pnd56
		97.9	97	98	53.9
		99	95.8	99	41.1
		93.9	98.8	99	50.1
			99.9		43.3
					38.7
