# Supplementary material for: Ki-67 promotes inflammatory signaling governing neutrophil recruitment during respiratory infections
Source: EMBO Mol Med. 2025 Jun 10;17(8):2011–39. doi: 10.1038/s44321-025-00261-z (PMC12340004; doi:10.1038/s44321-025-00261-z)
Supplement: Supplementary file 4 — Source data Fig. 3 [file 44321_2025_261_MOESM4_ESM.zip]

Archive with 11 entries (10 files):
- EMM_2024_20920_SourceDataForFigure3/
- EMM_2024_20920_SourceDataForFigure3/Figure 3D .wsp
- __MACOSX/EMM_2024_20920_SourceDataForFigure3/._Figure 3D .wsp
- EMM_2024_20920_SourceDataForFigure3/.DS_Store
- __MACOSX/EMM_2024_20920_SourceDataForFigure3/._.DS_Store
- EMM_2024_20920_SourceDataForFigure3/~$Figure 3E.xlsx
- __MACOSX/EMM_2024_20920_SourceDataForFigure3/._~$Figure 3E.xlsx
- EMM_2024_20920_SourceDataForFigure3/Figure 3E.xlsx
- __MACOSX/EMM_2024_20920_SourceDataForFigure3/._Figure 3E.xlsx
- EMM_2024_20920_SourceDataForFigure3/Figure 3C.xlsx
- __MACOSX/EMM_2024_20920_SourceDataForFigure3/._Figure 3C.xlsx
