# Supplementary material for: Ki-67 promotes inflammatory signaling governing neutrophil recruitment during respiratory infections
Source: EMBO Mol Med. 2025 Jun 10;17(8):2011–39. doi: 10.1038/s44321-025-00261-z (PMC12340004; doi:10.1038/s44321-025-00261-z)
Supplement: Supplementary file 4 — Source data Fig. 3 [file 44321_2025_261_MOESM4_ESM.zip › EMM_2024_20920_SourceDataForFigure3/Figure 3D .wsp]

<?xml version="1.0" encoding="UTF-8"?>
 <Workspace version="20.0"  modDate="Thu Mar 10 02:22:55 EST 2022"  clientTimestamp="1646896975281"  flowJoVersion="10.7.1"  drawRowBorders="1"  drawColumnBorders="1"  hideCompNodes="1"  curGroup="RA and O2"  groupPaneHeight="-1"  xmlns:xsi="http://www.w3.org/2001/XMLSchema-instance"  xmlns:gating="http://www.isac-net.org/std/Gating-ML/v2.0/gating"  xmlns:transforms="http://www.isac-net.org/std/Gating-ML/v2.0/transformations"  xmlns:data-type="http://www.isac-net.org/std/Gating-ML/v2.0/datatypes"  xsi:schemaLocation="http://www.isac-net.org/std/Gating-ML/v2.0/gating http://www.isac-net.org/std/Gating-ML/v2.0/gating/Gating-ML.v2.0.xsd http://www.isac-net.org/std/Gating-ML/v2.0/transformations http://www.isac-net.org/std/Gating-ML/v2.0/gating/Transformations.v2.0.xsd http://www.isac-net.org/std/Gating-ML/v2.0/datatypes http://www.isac-net.org/std/Gating-ML/v2.0/gating/DataTypes.v2.0.xsd "  nonAutoSaveFileName="file:/Users/minyee/Desktop/OReilly%20lab/flow%20KI67%20+%20Hopx/10-Mar-2022.wsp" >
   <WindowPosition x="36"  y="47"  width="819"  height="732"  displayed="1"  panelState="" />
   <TextTraits font="SansSerif"  size="11"  name=""  style="plain"  color="#000000"  background="#00ffffff"  just="left" />
   <Columns>
     <TColumn width="373" >
       <Property key="fj.appnode.prop.name" />
     </TColumn>
     <TColumn width="214" >
       <Property key="fj.appnode.prop.statistic" />
     </TColumn>
     <TColumn width="213" >
       <Property key="fj.appnode.prop.ncells" />
     </TColumn>
   </Columns>
   <Matrices>
     <transforms:spilloverMatrix spectral="0"  prefix="Comp-"  name="Acquisition-defined"  editable="0"  color="#c0c0c0"  version="FlowJo-10.7.1"  status="FINALIZED"  transforms:id="5035aeee-e926-4840-895e-fd424bd213d9"  suffix="" >
       <data-type:parameters>
         <data-type:parameter data-type:name="Blue B 515_20-A"  userProvidedCompInfix="Comp-Blue B 515_20-A" />
         <data-type:parameter data-type:name="Violet H 450_50-A"  userProvidedCompInfix="Comp-Violet H 450_50-A" />
         <data-type:parameter data-type:name="Violet F 560_40-A"  userProvidedCompInfix="Comp-Violet F 560_40-A" />
         <data-type:parameter data-type:name="Violet D 605_40-A"  userProvidedCompInfix="Comp-Violet D 605_40-A" />
         <data-type:parameter data-type:name="Violet B 705_70-A"  userProvidedCompInfix="Comp-Violet B 705_70-A" />
         <data-type:parameter data-type:name="Red C 660_20-A"  userProvidedCompInfix="Comp-Red C 660_20-A" />
         <data-type:parameter data-type:name="Green E 575_25-A"  userProvidedCompInfix="Comp-Green E 575_25-A" />
         <data-type:parameter data-type:name="Green A 780_40-A"  userProvidedCompInfix="Comp-Green A 780_40-A" />
       </data-type:parameters>
       <transforms:spillover data-type:parameter="Blue B 515_20-A"  userProvidedCompInfix="Comp-Blue B 515_20-A" >
         <transforms:coefficient data-type:parameter="Blue B 515_20-A"  transforms:value="1" />
         <transforms:coefficient data-type:parameter="Violet H 450_50-A"  transforms:value="0.0002964998" />
         <transforms:coefficient data-type:parameter="Violet F 560_40-A"  transforms:value="0.0007380952" />
         <transforms:coefficient data-type:parameter="Violet D 605_40-A"  transforms:value="0.0015834352" />
         <transforms:coefficient data-type:parameter="Violet B 705_70-A"  transforms:value="0.0000504681" />
         <transforms:coefficient data-type:parameter="Red C 660_20-A"  transforms:value="0" />
         <transforms:coefficient data-type:parameter="Green E 575_25-A"  transforms:value="0.0033033632" />
         <transforms:coefficient data-type:parameter="Green A 780_40-A"  transforms:value="0.000036704" />
       </transforms:spillover>
       <transforms:spillover data-type:parameter="Violet H 450_50-A"  userProvidedCompInfix="Comp-Violet H 450_50-A" >
         <transforms:coefficient data-type:parameter="Blue B 515_20-A"  transforms:value="0.0001313229" />
         <transforms:coefficient data-type:parameter="Violet H 450_50-A"  transforms:value="1" />
         <transforms:coefficient data-type:parameter="Violet F 560_40-A"  transforms:value="0.0033259238" />
         <transforms:coefficient data-type:parameter="Violet D 605_40-A"  transforms:value="0.0064362022" />
         <transforms:coefficient data-type:parameter="Violet B 705_70-A"  transforms:value="0.0001907637" />
         <transforms:coefficient data-type:parameter="Red C 660_20-A"  transforms:value="0" />
         <transforms:coefficient data-type:parameter="Green E 575_25-A"  transforms:value="0.0000723847" />
         <transforms:coefficient data-type:parameter="Green A 780_40-A"  transforms:value="0" />
       </transforms:spillover>
       <transforms:spillover data-type:parameter="Violet F 560_40-A"  userProvidedCompInfix="Comp-Violet F 560_40-A" >
         <transforms:coefficient data-type:parameter="Blue B 515_20-A"  transforms:value="0.0361909606" />
         <transforms:coefficient data-type:parameter="Violet H 450_50-A"  transforms:value="2.5146458149" />
         <transforms:coefficient data-type:parameter="Violet F 560_40-A"  transforms:value="1" />
         <transforms:coefficient data-type:parameter="Violet D 605_40-A"  transforms:value="2.8435394764" />
         <transforms:coefficient data-type:parameter="Violet B 705_70-A"  transforms:value="0.0618156157" />
         <transforms:coefficient data-type:parameter="Red C 660_20-A"  transforms:value="0" />
         <transforms:coefficient data-type:parameter="Green E 575_25-A"  transforms:value="0.0254226886" />
         <transforms:coefficient data-type:parameter="Green A 780_40-A"  transforms:value="0.0022461812" />
       </transforms:spillover>
       <transforms:spillover data-type:parameter="Violet D 605_40-A"  userProvidedCompInfix="Comp-Violet D 605_40-A" >
         <transforms:coefficient data-type:parameter="Blue B 515_20-A"  transforms:value="0" />
         <transforms:coefficient data-type:parameter="Violet H 450_50-A"  transforms:value="0.0439610779" />
         <transforms:coefficient data-type:parameter="Violet F 560_40-A"  transforms:value="0.0019493826" />
         <transforms:coefficient data-type:parameter="Violet D 605_40-A"  transforms:value="1" />
         <transforms:coefficient data-type:parameter="Violet B 705_70-A"  transforms:value="0.0506173037" />
         <transforms:coefficient data-type:parameter="Red C 660_20-A"  transforms:value="0.0014244227" />
         <transforms:coefficient data-type:parameter="Green E 575_25-A"  transforms:value="0.0129413558" />
         <transforms:coefficient data-type:parameter="Green A 780_40-A"  transforms:value="0.0029727959" />
       </transforms:spillover>
       <transforms:spillover data-type:parameter="Violet B 705_70-A"  userProvidedCompInfix="Comp-Violet B 705_70-A" >
         <transforms:coefficient data-type:parameter="Blue B 515_20-A"  transforms:value="0.0008734186" />
         <transforms:coefficient data-type:parameter="Violet H 450_50-A"  transforms:value="0.3822208941" />
         <transforms:coefficient data-type:parameter="Violet F 560_40-A"  transforms:value="0.0024271845" />
         <transforms:coefficient data-type:parameter="Violet D 605_40-A"  transforms:value="0.0117718447" />
         <transforms:coefficient data-type:parameter="Violet B 705_70-A"  transforms:value="1" />
         <transforms:coefficient data-type:parameter="Red C 660_20-A"  transforms:value="0.0042622816" />
         <transforms:coefficient data-type:parameter="Green E 575_25-A"  transforms:value="0.000117683" />
         <transforms:coefficient data-type:parameter="Green A 780_40-A"  transforms:value="0.0102383047" />
       </transforms:spillover>
       <transforms:spillover data-type:parameter="Red C 660_20-A"  userProvidedCompInfix="Comp-Red C 660_20-A" >
         <transforms:coefficient data-type:parameter="Blue B 515_20-A"  transforms:value="0.0015691454" />
         <transforms:coefficient data-type:parameter="Violet H 450_50-A"  transforms:value="0.0008176057" />
         <transforms:coefficient data-type:parameter="Violet F 560_40-A"  transforms:value="0.0005450717" />
         <transforms:coefficient data-type:parameter="Violet D 605_40-A"  transforms:value="0.014989472" />
         <transforms:coefficient data-type:parameter="Violet B 705_70-A"  transforms:value="0.0313416198" />
         <transforms:coefficient data-type:parameter="Red C 660_20-A"  transforms:value="1" />
         <transforms:coefficient data-type:parameter="Green E 575_25-A"  transforms:value="0" />
         <transforms:coefficient data-type:parameter="Green A 780_40-A"  transforms:value="0.0182351246" />
       </transforms:spillover>
       <transforms:spillover data-type:parameter="Green E 575_25-A"  userProvidedCompInfix="Comp-Green E 575_25-A" >
         <transforms:coefficient data-type:parameter="Blue B 515_20-A"  transforms:value="0.0009086845" />
         <transforms:coefficient data-type:parameter="Violet H 450_50-A"  transforms:value="0" />
         <transforms:coefficient data-type:parameter="Violet F 560_40-A"  transforms:value="0.0164497849" />
         <transforms:coefficient data-type:parameter="Violet D 605_40-A"  transforms:value="0.0887603015" />
         <transforms:coefficient data-type:parameter="Violet B 705_70-A"  transforms:value="0.0021824825" />
         <transforms:coefficient data-type:parameter="Red C 660_20-A"  transforms:value="0.0000833527" />
         <transforms:coefficient data-type:parameter="Green E 575_25-A"  transforms:value="1" />
         <transforms:coefficient data-type:parameter="Green A 780_40-A"  transforms:value="0.0040402981" />
       </transforms:spillover>
       <transforms:spillover data-type:parameter="Green A 780_40-A"  userProvidedCompInfix="Comp-Green A 780_40-A" >
         <transforms:coefficient data-type:parameter="Blue B 515_20-A"  transforms:value="0.0019657221" />
         <transforms:coefficient data-type:parameter="Violet H 450_50-A"  transforms:value="0.00032877" />
         <transforms:coefficient data-type:parameter="Violet F 560_40-A"  transforms:value="0.0005057998" />
         <transforms:coefficient data-type:parameter="Violet D 605_40-A"  transforms:value="0.0029842192" />
         <transforms:coefficient data-type:parameter="Violet B 705_70-A"  transforms:value="0.0007081198" />
         <transforms:coefficient data-type:parameter="Red C 660_20-A"  transforms:value="0.0002103664" />
         <transforms:coefficient data-type:parameter="Green E 575_25-A"  transforms:value="0.0437011085" />
         <transforms:coefficient data-type:parameter="Green A 780_40-A"  transforms:value="1" />
       </transforms:spillover>
     </transforms:spilloverMatrix>
     <transforms:spilloverMatrix spectral="0"  prefix="Comp-"  name="Compensation"  editable="0"  color="#bc1900"  version="FlowJo-10.7.1"  status="FINALIZED"  transforms:id="214da00b-0905-4a87-880c-2a2c1b8d50ee"  suffix="" >
       <data-type:parameters>
         <data-type:parameter data-type:name="Blue B 515_20-A"  userProvidedCompInfix="Comp-Blue B 515_20-A" />
         <data-type:parameter data-type:name="Green A 780_40-A"  userProvidedCompInfix="Comp-Green A 780_40-A" />
         <data-type:parameter data-type:name="Green E 575_25-A"  userProvidedCompInfix="Comp-Green E 575_25-A" />
         <data-type:parameter data-type:name="Red C 660_20-A"  userProvidedCompInfix="Comp-Red C 660_20-A" />
         <data-type:parameter data-type:name="Violet B 705_70-A"  userProvidedCompInfix="Comp-Violet B 705_70-A" />
         <data-type:parameter data-type:name="Violet D 605_40-A"  userProvidedCompInfix="Comp-Violet D 605_40-A" />
         <data-type:parameter data-type:name="Violet F 560_40-A"  userProvidedCompInfix="Comp-Violet F 560_40-A" />
         <data-type:parameter data-type:name="Violet H 450_50-A"  userProvidedCompInfix="Comp-Violet H 450_50-A" />
       </data-type:parameters>
       <transforms:spillover data-type:parameter="Blue B 515_20-A"  userProvidedCompInfix="Comp-Blue B 515_20-A" >
         <transforms:coefficient data-type:parameter="Blue B 515_20-A"  transforms:value="1" />
         <transforms:coefficient data-type:parameter="Green A 780_40-A"  transforms:value="0.0000367275" />
         <transforms:coefficient data-type:parameter="Green E 575_25-A"  transforms:value="0.0033313336" />
         <transforms:coefficient data-type:parameter="Red C 660_20-A"  transforms:value="0" />
         <transforms:coefficient data-type:parameter="Violet B 705_70-A"  transforms:value="0.0000489698" />
         <transforms:coefficient data-type:parameter="Violet D 605_40-A"  transforms:value="0.0015835707" />
         <transforms:coefficient data-type:parameter="Violet F 560_40-A"  transforms:value="0.0007475925" />
         <transforms:coefficient data-type:parameter="Violet H 450_50-A"  transforms:value="0.000337832" />
       </transforms:spillover>
       <transforms:spillover data-type:parameter="Green A 780_40-A"  userProvidedCompInfix="Comp-Green A 780_40-A" >
         <transforms:coefficient data-type:parameter="Blue B 515_20-A"  transforms:value="0.0019780337" />
         <transforms:coefficient data-type:parameter="Green A 780_40-A"  transforms:value="1" />
         <transforms:coefficient data-type:parameter="Green E 575_25-A"  transforms:value="0.0432703127" />
         <transforms:coefficient data-type:parameter="Red C 660_20-A"  transforms:value="0" />
         <transforms:coefficient data-type:parameter="Violet B 705_70-A"  transforms:value="0.000592761" />
         <transforms:coefficient data-type:parameter="Violet D 605_40-A"  transforms:value="0.0026865966" />
         <transforms:coefficient data-type:parameter="Violet F 560_40-A"  transforms:value="0.0004939722" />
         <transforms:coefficient data-type:parameter="Violet H 450_50-A"  transforms:value="0.0005033345" />
       </transforms:spillover>
       <transforms:spillover data-type:parameter="Green E 575_25-A"  userProvidedCompInfix="Comp-Green E 575_25-A" >
         <transforms:coefficient data-type:parameter="Blue B 515_20-A"  transforms:value="0.0008813713" />
         <transforms:coefficient data-type:parameter="Green A 780_40-A"  transforms:value="0.003957043" />
         <transforms:coefficient data-type:parameter="Green E 575_25-A"  transforms:value="1" />
         <transforms:coefficient data-type:parameter="Red C 660_20-A"  transforms:value="0.0000732555" />
         <transforms:coefficient data-type:parameter="Violet B 705_70-A"  transforms:value="0.0021499206" />
         <transforms:coefficient data-type:parameter="Violet D 605_40-A"  transforms:value="0.0885234215" />
         <transforms:coefficient data-type:parameter="Violet F 560_40-A"  transforms:value="0.0164064626" />
         <transforms:coefficient data-type:parameter="Violet H 450_50-A"  transforms:value="-0.0004296311" />
       </transforms:spillover>
       <transforms:spillover data-type:parameter="Red C 660_20-A"  userProvidedCompInfix="Comp-Red C 660_20-A" >
         <transforms:coefficient data-type:parameter="Blue B 515_20-A"  transforms:value="0.1920770742" />
         <transforms:coefficient data-type:parameter="Green A 780_40-A"  transforms:value="0.0959789844" />
         <transforms:coefficient data-type:parameter="Green E 575_25-A"  transforms:value="-0.1927899955" />
         <transforms:coefficient data-type:parameter="Red C 660_20-A"  transforms:value="1" />
         <transforms:coefficient data-type:parameter="Violet B 705_70-A"  transforms:value="0.0959787436" />
         <transforms:coefficient data-type:parameter="Violet D 605_40-A"  transforms:value="0.9654482817" />
         <transforms:coefficient data-type:parameter="Violet F 560_40-A"  transforms:value="0.0959793944" />
         <transforms:coefficient data-type:parameter="Violet H 450_50-A"  transforms:value="0.2933241586" />
       </transforms:spillover>
       <transforms:spillover data-type:parameter="Violet B 705_70-A"  userProvidedCompInfix="Comp-Violet B 705_70-A" >
         <transforms:coefficient data-type:parameter="Blue B 515_20-A"  transforms:value="0.0009670782" />
         <transforms:coefficient data-type:parameter="Green A 780_40-A"  transforms:value="0.0099106769" />
         <transforms:coefficient data-type:parameter="Green E 575_25-A"  transforms:value="0" />
         <transforms:coefficient data-type:parameter="Red C 660_20-A"  transforms:value="0.0040325466" />
         <transforms:coefficient data-type:parameter="Violet B 705_70-A"  transforms:value="1" />
         <transforms:coefficient data-type:parameter="Violet D 605_40-A"  transforms:value="0.0114571973" />
         <transforms:coefficient data-type:parameter="Violet F 560_40-A"  transforms:value="0.0021745665" />
         <transforms:coefficient data-type:parameter="Violet H 450_50-A"  transforms:value="0.3780560791" />
       </transforms:spillover>
       <transforms:spillover data-type:parameter="Violet D 605_40-A"  userProvidedCompInfix="Comp-Violet D 605_40-A" >
         <transforms:coefficient data-type:parameter="Blue B 515_20-A"  transforms:value="0" />
         <transforms:coefficient data-type:parameter="Green A 780_40-A"  transforms:value="0.004066823" />
         <transforms:coefficient data-type:parameter="Green E 575_25-A"  transforms:value="0.0201453513" />
         <transforms:coefficient data-type:parameter="Red C 660_20-A"  transforms:value="0.0011681318" />
         <transforms:coefficient data-type:parameter="Violet B 705_70-A"  transforms:value="0.0499253427" />
         <transforms:coefficient data-type:parameter="Violet D 605_40-A"  transforms:value="1" />
         <transforms:coefficient data-type:parameter="Violet F 560_40-A"  transforms:value="0.0026641605" />
         <transforms:coefficient data-type:parameter="Violet H 450_50-A"  transforms:value="0.1243881112" />
       </transforms:spillover>
       <transforms:spillover data-type:parameter="Violet F 560_40-A"  userProvidedCompInfix="Comp-Violet F 560_40-A" >
         <transforms:coefficient data-type:parameter="Blue B 515_20-A"  transforms:value="0.778323091" />
         <transforms:coefficient data-type:parameter="Green A 780_40-A"  transforms:value="0.0442192565" />
         <transforms:coefficient data-type:parameter="Green E 575_25-A"  transforms:value="0.860578365" />
         <transforms:coefficient data-type:parameter="Red C 660_20-A"  transforms:value="-1.4500594465" />
         <transforms:coefficient data-type:parameter="Violet B 705_70-A"  transforms:value="0.1474111453" />
         <transforms:coefficient data-type:parameter="Violet D 605_40-A"  transforms:value="3.0923932712" />
         <transforms:coefficient data-type:parameter="Violet F 560_40-A"  transforms:value="1" />
         <transforms:coefficient data-type:parameter="Violet H 450_50-A"  transforms:value="1.8269200387" />
       </transforms:spillover>
       <transforms:spillover data-type:parameter="Violet H 450_50-A"  userProvidedCompInfix="Comp-Violet H 450_50-A" >
         <transforms:coefficient data-type:parameter="Blue B 515_20-A"  transforms:value="0.0001285045" />
         <transforms:coefficient data-type:parameter="Green A 780_40-A"  transforms:value="0" />
         <transforms:coefficient data-type:parameter="Green E 575_25-A"  transforms:value="0.0000703727" />
         <transforms:coefficient data-type:parameter="Red C 660_20-A"  transforms:value="-0.0000485142" />
         <transforms:coefficient data-type:parameter="Violet B 705_70-A"  transforms:value="0.0001517483" />
         <transforms:coefficient data-type:parameter="Violet D 605_40-A"  transforms:value="0.0058774103" />
         <transforms:coefficient data-type:parameter="Violet F 560_40-A"  transforms:value="0.0031069205" />
         <transforms:coefficient data-type:parameter="Violet H 450_50-A"  transforms:value="1" />
       </transforms:spillover>
     </transforms:spilloverMatrix>
   </Matrices>
   <Cytometers>
     <Cytometer name="DIVA"  cyt="Fozzie Bear (LSRII)"  useFCS3="1"  extraNegs="0"  widthBasis="-100"  linMin="0"  logMin="3"  linMax="262144"  logMax="262144"  linearRescale="1"  logRescale="1"  linFromKW="1"  logFromKW="1"  useGain="0"  useTransform="1"  transformType="BIEX"  manufacturer=""  serialnumber=""  homepage="workspaces-and-samples/flowjo-and-your-cytometer/ws-cytometer-bd/"  icon="bd.PNG" >
       <LinParams>
         <Param>time</Param>
       </LinParams>
       <LogParams/>
       <FilterParams/>
       <TransformStore>
         <MatrixID matrixId="214da00b-0905-4a87-880c-2a2c1b8d50ee" >
           <Transforms>
             <transforms:biex transforms:length="256"  transforms:maxRange="262144"  transforms:neg="0"  transforms:width="-100"  transforms:pos="4.418539922" >
               <data-type:parameter data-type:name="Violet H 450_50-A" />
             </transforms:biex>
             <transforms:linear transforms:minRange="0"  transforms:maxRange="262144"  gain="1" >
               <data-type:parameter data-type:name="FSC-W" />
             </transforms:linear>
             <transforms:biex transforms:length="256"  transforms:maxRange="262144"  transforms:neg="0"  transforms:width="-19.9526231497"  transforms:pos="4.418539922" >
               <data-type:parameter data-type:name="Violet B 705_70-A" />
             </transforms:biex>
             <transforms:biex transforms:length="256"  transforms:maxRange="262144"  transforms:neg="0"  transforms:width="-100"  transforms:pos="4.418539922" >
               <data-type:parameter data-type:name="Green E 575_25-A" />
             </transforms:biex>
             <transforms:biex transforms:length="256"  transforms:maxRange="262144"  transforms:neg="0"  transforms:width="-100"  transforms:pos="4.418539922" >
               <data-type:parameter data-type:name="Red C 660_20-A" />
             </transforms:biex>
             <transforms:linear transforms:minRange="0"  transforms:maxRange="262144"  gain="1" >
               <data-type:parameter data-type:name="SSC-H" />
             </transforms:linear>
             <transforms:biex transforms:length="256"  transforms:maxRange="262144"  transforms:neg="0.2"  transforms:width="-79.4328234724"  transforms:pos="4.35" >
               <data-type:parameter data-type:name="Green A 780_40-A" />
             </transforms:biex>
             <transforms:linear transforms:minRange="0"  transforms:maxRange="262144"  gain="1" >
               <data-type:parameter data-type:name="FSC-A" />
             </transforms:linear>
             <transforms:biex transforms:length="256"  transforms:maxRange="262144"  transforms:neg="0"  transforms:width="-100"  transforms:pos="4.418539922" >
               <data-type:parameter data-type:name="Violet D 605_40-A" />
             </transforms:biex>
             <transforms:linear transforms:minRange="0"  transforms:maxRange="262144"  gain="1" >
               <data-type:parameter data-type:name="SSC-A" />
             </transforms:linear>
             <transforms:linear transforms:minRange="0"  transforms:maxRange="262144"  gain="1" >
               <data-type:parameter data-type:name="FSC-H" />
             </transforms:linear>
             <transforms:linear transforms:minRange="0"  transforms:maxRange="262144"  gain="1" >
               <data-type:parameter data-type:name="SSC-W" />
             </transforms:linear>
             <transforms:biex transforms:length="256"  transforms:maxRange="262144"  transforms:neg="0"  transforms:width="-100"  transforms:pos="4.418539922" >
               <data-type:parameter data-type:name="Violet F 560_40-A" />
             </transforms:biex>
             <transforms:biex transforms:length="256"  transforms:maxRange="262144"  transforms:neg="0"  transforms:width="-100"  transforms:pos="4.418539922" >
               <data-type:parameter data-type:name="Blue B 515_20-A" />
             </transforms:biex>
           </Transforms>
         </MatrixID>
         <MatrixID matrixId="5035aeee-e926-4840-895e-fd424bd213d9" >
           <Transforms>
             <transforms:biex transforms:length="256"  transforms:maxRange="262144"  transforms:neg="0"  transforms:width="-100"  transforms:pos="4.418539922" >
               <data-type:parameter data-type:name="Violet H 450_50-A" />
             </transforms:biex>
             <transforms:biex transforms:length="256"  transforms:maxRange="262144"  transforms:neg="0"  transforms:width="-100"  transforms:pos="4.418539922" >
               <data-type:parameter data-type:name="Violet B 705_70-A" />
             </transforms:biex>
             <transforms:biex transforms:length="256"  transforms:maxRange="262144"  transforms:neg="0"  transforms:width="-100"  transforms:pos="4.418539922" >
               <data-type:parameter data-type:name="Green E 575_25-A" />
             </transforms:biex>
             <transforms:biex transforms:length="256"  transforms:maxRange="262144"  transforms:neg="0"  transforms:width="-100"  transforms:pos="4.418539922" >
               <data-type:parameter data-type:name="Red C 660_20-A" />
             </transforms:biex>
             <transforms:biex transforms:length="256"  transforms:maxRange="262144"  transforms:neg="0"  transforms:width="-100"  transforms:pos="4.418539922" >
               <data-type:parameter data-type:name="Violet F 560_40-A" />
             </transforms:biex>
             <transforms:biex transforms:length="256"  transforms:maxRange="262144"  transforms:neg="0"  transforms:width="-100"  transforms:pos="4.418539922" >
               <data-type:parameter data-type:name="Green A 780_40-A" />
             </transforms:biex>
             <transforms:biex transforms:length="256"  transforms:maxRange="262144"  transforms:neg="0"  transforms:width="-100"  transforms:pos="4.418539922" >
               <data-type:parameter data-type:name="Blue B 515_20-A" />
             </transforms:biex>
             <transforms:biex transforms:length="256"  transforms:maxRange="262144"  transforms:neg="0"  transforms:width="-100"  transforms:pos="4.418539922" >
               <data-type:parameter data-type:name="Violet D 605_40-A" />
             </transforms:biex>
           </Transforms>
         </MatrixID>
       </TransformStore>
     </Cytometer>
   </Cytometers>
   <Groups>
     <GroupNode name="All Samples"  annotation=""  owningGroup="All Samples"  expanded="1"  sortPriority="10"  count="-1" >
       <Graph smoothing="0"  backColor="#ffffff"  foreColor="#000000"  type="Pseudocolor"  fast="1" >
         <Axis dimension="x"  name=""  label=""  auto="auto" />
         <Axis dimension="y"  name=""  label=""  auto="auto" />
         <GraphSettings level="5%"  smoothingHighResolution="1"  contourHighResolution="1"  histogramSmoothingCount="0"  graphResolution="256"  showOutliers="0"  drawLargeDots="0"  dotsToDraw="8000"  tint="le.chartfill.tinted.40"  lineWeight="le.lineweight.normal"  lineStyle="le.linestyle.solid" />
         <GraphEnvironment showGrid="0"  showAxes="tnlTNL"  showGates="1"  showFreqOnPlots="1"  showGateNameOnPlots="1"  showMedians="0"  showUncomped="0"  addEventParam="0"  lastYAxisName="" >
           <TextTraits font="SansSerif"  size="11"  name="Labels"  style="plain"  color="#000000"  background="#00ffffff"  just="left" />
           <TextTraits font="SansSerif"  size="11"  name="LayoutGates"  style="plain"  color="#000000"  background="#00ffffff"  just="left" />
           <TextTraits font="SansSerif"  size="9"  name="Numbers"  style="plain"  color="#000000"  background="#00ffffff"  just="left" />
           <TextTraits font="SansSerif"  size="9"  name="Legend"  style="plain"  color="#000000"  background="#00ffffff"  just="left" />
         </GraphEnvironment>
       </Graph>
       <Subpopulations>
         <Population name="Lymphocytes"  annotation=""  owningGroup="All Samples"  expanded="1"  sortPriority="10"  count="494425" >
           <Graph smoothing="0"  backColor="#ffffff"  foreColor="#000000"  heatMapStatParameter="Comp-Blue B 515_20-A"  type="Pseudocolor"  fast="1" >
             <Axis dimension="x"  name="FSC-A"  label=""  auto="auto" />
             <Axis dimension="y"  name="Comp-Violet F 560_40-A"  label=""  auto="auto" />
             <GraphSettings level="5%"  smoothingHighResolution="1"  contourHighResolution="1"  histogramSmoothingCount="0"  graphResolution="256"  showOutliers="0"  drawLargeDots="0"  dotsToDraw="8000"  tint="le.chartfill.tinted.40"  lineWeight="le.lineweight.normal"  lineStyle="le.linestyle.solid" />
             <GraphEnvironment showGrid="0"  showAxes="tnlTNL"  showGates="1"  showFreqOnPlots="1"  showGateNameOnPlots="1"  showMedians="0"  showUncomped="0"  addEventParam="0"  lastYAxisName="" >
               <TextTraits font="SansSerif"  size="11"  name="Labels"  style="plain"  color="#000000"  background="#00ffffff"  just="left" />
               <TextTraits font="SansSerif"  size="11"  name="LayoutGates"  style="plain"  color="#000000"  background="#00ffffff"  just="left" />
               <TextTraits font="SansSerif"  size="9"  name="Numbers"  style="plain"  color="#000000"  background="#00ffffff"  just="left" />
               <TextTraits font="SansSerif"  size="9"  name="Legend"  style="plain"  color="#000000"  background="#00ffffff"  just="left" />
               <WindowPosition x="477"  y="25"  width="390"  height="582"  displayed="1"  panelState="---" />
             </GraphEnvironment>
           </Graph>
           <Gate gating:id="ID1799144812" >
             <gating:PolygonGate eventsInside="1"  annoOffsetX="0"  annoOffsetY="0"  tint="#000000"  isTinted="0"  lineWeight="Normal"  userDefined="1"  quadId="-1"  gateResolution="256" >
               <gating:dimension>
                 <data-type:fcs-dimension data-type:name="FSC-A" />
               </gating:dimension>
               <gating:dimension>
                 <data-type:fcs-dimension data-type:name="SSC-A" />
               </gating:dimension>
               <gating:vertex>
                 <gating:coordinate data-type:value="55731.4015748032" />
                 <gating:coordinate data-type:value="165287.5823293173" />
               </gating:vertex>
               <gating:vertex>
                 <gating:coordinate data-type:value="17545.0708661417" />
                 <gating:coordinate data-type:value="127387.2449799197" />
               </gating:vertex>
               <gating:vertex>
                 <gating:coordinate data-type:value="0" />
                 <gating:coordinate data-type:value="66325.5903614458" />
               </gating:vertex>
               <gating:vertex>
                 <gating:coordinate data-type:value="-3096.188976378" />
                 <gating:coordinate data-type:value="0" />
               </gating:vertex>
               <gating:vertex>
                 <gating:coordinate data-type:value="155841.5118110236" />
                 <gating:coordinate data-type:value="6316.7228915663" />
               </gating:vertex>
               <gating:vertex>
                 <gating:coordinate data-type:value="215701.1653543307" />
                 <gating:coordinate data-type:value="113701.0120481928" />
               </gating:vertex>
               <gating:vertex>
                 <gating:coordinate data-type:value="166162.1417322835" />
                 <gating:coordinate data-type:value="184237.7510040161" />
               </gating:vertex>
             </gating:PolygonGate>
           </Gate>
           <Subpopulations>
             <Population name="FSC-A, Comp-Violet F 560_40-A subset"  annotation=""  owningGroup="All Samples"  expanded="1"  sortPriority="10"  count="483217" >
               <Graph smoothing="0"  backColor="#ffffff"  foreColor="#000000"  heatMapStatParameter="Comp-Blue B 515_20-A"  type="Pseudocolor"  fast="1" >
                 <Axis dimension="x"  name="FSC-A"  label=""  auto="auto" />
                 <Axis dimension="y"  name="Comp-Red C 660_20-A"  label=""  auto="auto" />
                 <GraphSettings level="5%"  smoothingHighResolution="1"  contourHighResolution="1"  histogramSmoothingCount="0"  graphResolution="256"  showOutliers="0"  drawLargeDots="0"  dotsToDraw="8000"  tint="le.chartfill.tinted.40"  lineWeight="le.lineweight.normal"  lineStyle="le.linestyle.solid" />
                 <GraphEnvironment showGrid="0"  showAxes="tnlTNL"  showGates="1"  showFreqOnPlots="1"  showGateNameOnPlots="1"  showMedians="0"  showUncomped="0"  addEventParam="0"  lastYAxisName="" >
                   <TextTraits font="SansSerif"  size="11"  name="Labels"  style="plain"  color="#000000"  background="#00ffffff"  just="left" />
                   <TextTraits font="SansSerif"  size="11"  name="LayoutGates"  style="plain"  color="#000000"  background="#00ffffff"  just="left" />
                   <TextTraits font="SansSerif"  size="9"  name="Numbers"  style="plain"  color="#000000"  background="#00ffffff"  just="left" />
                   <TextTraits font="SansSerif"  size="9"  name="Legend"  style="plain"  color="#000000"  background="#00ffffff"  just="left" />
                   <WindowPosition x="477"  y="25"  width="390"  height="582"  displayed="1"  panelState="---" />
                 </GraphEnvironment>
               </Graph>
               <Gate gating:id="ID1619262914"  gating:parent_id="ID1799144812" >
                 <gating:RectangleGate eventsInside="1"  annoOffsetX="0"  annoOffsetY="0"  tint="#000000"  isTinted="0"  lineWeight="Normal"  userDefined="1"  percentX="0"  percentY="0" >
                   <gating:dimension gating:min="-1032.0629921259842"  gating:max="260079.87401574804" >
                     <data-type:fcs-dimension data-type:name="FSC-A" />
                   </gating:dimension>
                   <gating:dimension gating:min="-2960.44098375915"  gating:max="1203.4824453447445" >
                     <data-type:fcs-dimension data-type:name="Comp-Violet F 560_40-A" />
                   </gating:dimension>
                 </gating:RectangleGate>
               </Gate>
               <Subpopulations>
                 <Population name="FSC-A, Comp-Red C 660_20-A subset"  annotation=""  owningGroup="All Samples"  expanded="1"  sortPriority="10"  count="242885" >
                   <Graph smoothing="0"  backColor="#ffffff"  foreColor="#000000"  heatMapStatParameter="Comp-Blue B 515_20-A"  type="Pseudocolor"  fast="1" >
                     <Axis dimension="x"  name="Comp-Green E 575_25-A"  label=""  auto="auto" />
                     <Axis dimension="y"  name="Comp-Violet B 705_70-A"  label=""  auto="auto" />
                     <GraphSettings level="5%"  smoothingHighResolution="1"  contourHighResolution="1"  histogramSmoothingCount="0"  graphResolution="256"  showOutliers="0"  drawLargeDots="0"  dotsToDraw="8000"  tint="le.chartfill.tinted.40"  lineWeight="le.lineweight.normal"  lineStyle="le.linestyle.solid" />
                     <GraphEnvironment showGrid="0"  showAxes="tnlTNL"  showGates="1"  showFreqOnPlots="1"  showGateNameOnPlots="1"  showMedians="0"  showUncomped="0"  addEventParam="0"  lastYAxisName="" >
                       <TextTraits font="SansSerif"  size="11"  name="Labels"  style="plain"  color="#000000"  background="#00ffffff"  just="left" />
                       <TextTraits font="SansSerif"  size="11"  name="LayoutGates"  style="plain"  color="#000000"  background="#00ffffff"  just="left" />
                       <TextTraits font="SansSerif"  size="9"  name="Numbers"  style="plain"  color="#000000"  background="#00ffffff"  just="left" />
                       <TextTraits font="SansSerif"  size="9"  name="Legend"  style="plain"  color="#000000"  background="#00ffffff"  just="left" />
                       <WindowPosition x="477"  y="25"  width="390"  height="582"  displayed="0"  panelState="---" />
                     </GraphEnvironment>
                   </Graph>
                   <Gate gating:id="ID1018941801"  gating:parent_id="ID1619262914" >
                     <gating:PolygonGate eventsInside="1"  annoOffsetX="0"  annoOffsetY="0"  tint="#000000"  isTinted="0"  lineWeight="Normal"  userDefined="1"  quadId="-1"  gateResolution="256" >
                       <gating:dimension>
                         <data-type:fcs-dimension data-type:name="FSC-A" />
                       </gating:dimension>
                       <gating:dimension>
                         <data-type:fcs-dimension data-type:name="Comp-Red C 660_20-A" />
                       </gating:dimension>
                       <gating:vertex>
                         <gating:coordinate data-type:value="9288.5669291339" />
                         <gating:coordinate data-type:value="1407.471613572" />
                       </gating:vertex>
                       <gating:vertex>
                         <gating:coordinate data-type:value="51603.1496062992" />
                         <gating:coordinate data-type:value="3197.5669913893" />
                       </gating:vertex>
                       <gating:vertex>
                         <gating:coordinate data-type:value="118687.2440944882" />
                         <gating:coordinate data-type:value="1643.410358707" />
                       </gating:vertex>
                       <gating:vertex>
                         <gating:coordinate data-type:value="165130.0787401575" />
                         <gating:coordinate data-type:value="670.4277252153" />
                       </gating:vertex>
                       <gating:vertex>
                         <gating:coordinate data-type:value="139328.5039370079" />
                         <gating:coordinate data-type:value="-370.7372594607" />
                       </gating:vertex>
                       <gating:vertex>
                         <gating:coordinate data-type:value="13416.8188976378" />
                         <gating:coordinate data-type:value="-1079.130417458" />
                       </gating:vertex>
                       <gating:vertex>
                         <gating:coordinate data-type:value="1032.062992126" />
                         <gating:coordinate data-type:value="56.7652652814" />
                       </gating:vertex>
                       <gating:vertex>
                         <gating:coordinate data-type:value="2064.125984252" />
                         <gating:coordinate data-type:value="1242.0543669035" />
                       </gating:vertex>
                       <gating:vertex>
                         <gating:coordinate data-type:value="2064.125984252" />
                         <gating:coordinate data-type:value="1322.4347684872" />
                       </gating:vertex>
                     </gating:PolygonGate>
                   </Gate>
                   <Subpopulations>
                     <Population name="CD34 neg"  annotation=""  owningGroup="All Samples"  expanded="1"  sortPriority="10"  count="241163" >
                       <Graph smoothing="0"  backColor="#ffffff"  foreColor="#000000"  heatMapStatParameter="Comp-Blue B 515_20-A"  type="Pseudocolor"  fast="1" >
                         <Axis dimension="x"  name="Comp-Green E 575_25-A"  label=""  auto="auto" />
                         <Axis dimension="y"  name="Comp-Violet D 605_40-A"  label=""  auto="auto" />
                         <GraphSettings level="5%"  smoothingHighResolution="1"  contourHighResolution="1"  histogramSmoothingCount="0"  graphResolution="256"  showOutliers="0"  drawLargeDots="0"  dotsToDraw="8000"  tint="le.chartfill.tinted.40"  lineWeight="le.lineweight.normal"  lineStyle="le.linestyle.solid" />
                         <GraphEnvironment showGrid="0"  showAxes="tnlTNL"  showGates="1"  showFreqOnPlots="1"  showGateNameOnPlots="1"  showMedians="0"  showUncomped="0"  addEventParam="0"  lastYAxisName="" >
                           <TextTraits font="SansSerif"  size="11"  name="Labels"  style="plain"  color="#000000"  background="#00ffffff"  just="left" />
                           <TextTraits font="SansSerif"  size="11"  name="LayoutGates"  style="plain"  color="#000000"  background="#00ffffff"  just="left" />
                           <TextTraits font="SansSerif"  size="9"  name="Numbers"  style="plain"  color="#000000"  background="#00ffffff"  just="left" />
                           <TextTraits font="SansSerif"  size="9"  name="Legend"  style="plain"  color="#000000"  background="#00ffffff"  just="left" />
                           <WindowPosition x="477"  y="25"  width="390"  height="582"  displayed="1"  panelState="---" />
                         </GraphEnvironment>
                       </Graph>
                       <Gate gating:id="ID281382445"  gating:parent_id="ID1018941801" >
                         <gating:RectangleGate eventsInside="1"  annoOffsetX="0"  annoOffsetY="0"  tint="#000000"  isTinted="0"  lineWeight="Normal"  userDefined="1"  percentX="0"  percentY="0" >
                           <gating:dimension gating:min="-1481.167982045089"  gating:max="243305.13197501816" >
                             <data-type:fcs-dimension data-type:name="Comp-Green E 575_25-A" />
                           </gating:dimension>
                           <gating:dimension gating:min="-215.6152956205963"  gating:max="867.9872830545629" >
                             <data-type:fcs-dimension data-type:name="Comp-Violet B 705_70-A" />
                           </gating:dimension>
                         </gating:RectangleGate>
                       </Gate>
                       <Subpopulations>
                         <Population name="CD31 neg"  annotation=""  owningGroup="All Samples"  expanded="1"  sortPriority="10"  count="186628" >
                           <Graph smoothing="0"  backColor="#ffffff"  foreColor="#000000"  heatMapStatParameter="Comp-Blue B 515_20-A"  type="Pseudocolor"  fast="1" >
                             <Axis dimension="x"  name="Comp-Green E 575_25-A"  label=""  auto="auto" />
                             <Axis dimension="y"  name="Comp-Violet H 450_50-A"  label=""  auto="auto" />
                             <GraphSettings level="5%"  smoothingHighResolution="1"  contourHighResolution="1"  histogramSmoothingCount="0"  graphResolution="256"  showOutliers="0"  drawLargeDots="0"  dotsToDraw="8000"  tint="le.chartfill.tinted.40"  lineWeight="le.lineweight.normal"  lineStyle="le.linestyle.solid" />
                             <GraphEnvironment showGrid="0"  showAxes="tnlTNL"  showGates="1"  showFreqOnPlots="1"  showGateNameOnPlots="1"  showMedians="0"  showUncomped="0"  addEventParam="0"  lastYAxisName="" >
                               <TextTraits font="SansSerif"  size="11"  name="Labels"  style="plain"  color="#000000"  background="#00ffffff"  just="left" />
                               <TextTraits font="SansSerif"  size="11"  name="LayoutGates"  style="plain"  color="#000000"  background="#00ffffff"  just="left" />
                               <TextTraits font="SansSerif"  size="9"  name="Numbers"  style="plain"  color="#000000"  background="#00ffffff"  just="left" />
                               <TextTraits font="SansSerif"  size="9"  name="Legend"  style="plain"  color="#000000"  background="#00ffffff"  just="left" />
                               <WindowPosition x="477"  y="25"  width="390"  height="582"  displayed="1"  panelState="---" />
                             </GraphEnvironment>
                           </Graph>
                           <Gate gating:id="ID501165820"  gating:parent_id="ID281382445" >
                             <gating:PolygonGate eventsInside="1"  annoOffsetX="0"  annoOffsetY="0"  tint="#000000"  isTinted="0"  lineWeight="Normal"  userDefined="1"  quadId="-1"  gateResolution="256" >
                               <gating:dimension>
                                 <data-type:fcs-dimension data-type:name="Comp-Green E 575_25-A" />
                               </gating:dimension>
                               <gating:dimension>
                                 <data-type:fcs-dimension data-type:name="Comp-Violet D 605_40-A" />
                               </gating:dimension>
                               <gating:vertex>
                                 <gating:coordinate data-type:value="-1122.8918142322" />
                                 <gating:coordinate data-type:value="1980.0035049571" />
                               </gating:vertex>
                               <gating:vertex>
                                 <gating:coordinate data-type:value="52.9648791835" />
                                 <gating:coordinate data-type:value="2717.4856207073" />
                               </gating:vertex>
                               <gating:vertex>
                                 <gating:coordinate data-type:value="4341.9642228129" />
                                 <gating:coordinate data-type:value="2717.4856207073" />
                               </gating:vertex>
                               <gating:vertex>
                                 <gating:coordinate data-type:value="7551.803679734" />
                                 <gating:coordinate data-type:value="-217.3385908571" />
                               </gating:vertex>
                               <gating:vertex>
                                 <gating:coordinate data-type:value="1785.5627342548" />
                                 <gating:coordinate data-type:value="-1885.6580994484" />
                               </gating:vertex>
                               <gating:vertex>
                                 <gating:coordinate data-type:value="-780.3768236615" />
                                 <gating:coordinate data-type:value="-1079.130417458" />
                               </gating:vertex>
                             </gating:PolygonGate>
                           </Gate>
                         </Population>
                       </Subpopulations>
                     </Population>
                   </Subpopulations>
                 </Population>
               </Subpopulations>
             </Population>
           </Subpopulations>
         </Population>
       </Subpopulations>
       <Group name="All Samples"  live="1"  role="ws.group.dlog.test"  key=""  synchronized="0"  foreground="#000000"  fontStyle="bold" >
         <Criteria/>
         <SampleRefs>
           <SampleRef sampleID="4" />
           <SampleRef sampleID="30" />
           <SampleRef sampleID="21" />
           <SampleRef sampleID="25" />
           <SampleRef sampleID="1" />
           <SampleRef sampleID="6" />
           <SampleRef sampleID="26" />
           <SampleRef sampleID="15" />
           <SampleRef sampleID="10" />
           <SampleRef sampleID="28" />
           <SampleRef sampleID="9" />
           <SampleRef sampleID="20" />
           <SampleRef sampleID="5" />
           <SampleRef sampleID="11" />
           <SampleRef sampleID="12" />
           <SampleRef sampleID="22" />
           <SampleRef sampleID="19" />
           <SampleRef sampleID="29" />
           <SampleRef sampleID="31" />
           <SampleRef sampleID="14" />
           <SampleRef sampleID="18" />
           <SampleRef sampleID="8" />
           <SampleRef sampleID="3" />
           <SampleRef sampleID="27" />
           <SampleRef sampleID="23" />
           <SampleRef sampleID="13" />
           <SampleRef sampleID="17" />
           <SampleRef sampleID="16" />
           <SampleRef sampleID="7" />
           <SampleRef sampleID="2" />
           <SampleRef sampleID="24" />
         </SampleRefs>
         <Keywords/>
       </Group>
     </GroupNode>
     <GroupNode name="Compensation"  annotation=""  owningGroup="Compensation"  expanded="1"  sortPriority="10"  count="-1" >
       <Graph smoothing="0"  backColor="#ffffff"  foreColor="#000000"  type="Pseudocolor"  fast="1" >
         <Axis dimension="x"  name=""  label=""  auto="auto" />
         <Axis dimension="y"  name=""  label=""  auto="auto" />
         <GraphSettings level="5%"  smoothingHighResolution="1"  contourHighResolution="1"  histogramSmoothingCount="0"  graphResolution="256"  showOutliers="0"  drawLargeDots="0"  dotsToDraw="8000"  tint="le.chartfill.tinted.40"  lineWeight="le.lineweight.normal"  lineStyle="le.linestyle.solid" />
         <GraphEnvironment showGrid="0"  showAxes="tnlTNL"  showGates="1"  showFreqOnPlots="1"  showGateNameOnPlots="1"  showMedians="0"  showUncomped="0"  addEventParam="0"  lastYAxisName="" >
           <TextTraits font="SansSerif"  size="11"  name="Labels"  style="plain"  color="#000000"  background="#00ffffff"  just="left" />
           <TextTraits font="SansSerif"  size="11"  name="LayoutGates"  style="plain"  color="#000000"  background="#00ffffff"  just="left" />
           <TextTraits font="SansSerif"  size="9"  name="Numbers"  style="plain"  color="#000000"  background="#00ffffff"  just="left" />
           <TextTraits font="SansSerif"  size="9"  name="Legend"  style="plain"  color="#000000"  background="#00ffffff"  just="left" />
         </GraphEnvironment>
       </Graph>
       <Subpopulations>
         <Compensation name="Compensation"  annotation=""  owningGroup="Compensation"  expanded="1"  sortPriority="7"  compensationGroup="Compensation"  color="#00ccff"  status="FINALIZED" >
           <WindowPosition x="290"  y="25"  width="840"  height="823" />
           <ParameterList>
             <Parameter parameterName="Blue B 515_20-A"  userProvidedCompInfix=""  negativeSample="1"  negativeGate="Size"  positiveSample="4"  positiveGate="Size/Blue B 515_20-A+"  negativeEdited="1"  positiveEdited="1"  displayed="1"  positiveMedian="104867.8398132324"  positiveCV="21.806951523"  negativeMedian="35.941841125"  negativeCV="92.913658142"  separationIndex="1128.2722052757" />
             <Parameter parameterName="Green A 780_40-A"  userProvidedCompInfix=""  negativeSample="1"  negativeGate="Size"  positiveSample="30"  positiveGate="Size/Green A 780_40-A+"  negativeEdited="1"  positiveEdited="1"  displayed="1"  positiveMedian="13019.263671875"  positiveCV="11.423622131"  negativeMedian="2.630825758"  negativeCV="3479.756347656"  separationIndex="3.7406736408" />
             <Parameter parameterName="Green E 575_25-A"  userProvidedCompInfix=""  negativeSample="1"  negativeGate="Size"  positiveSample="21"  positiveGate="Size/Green E 575_25-A+"  negativeEdited="1"  positiveEdited="1"  displayed="1"  positiveMedian="36547.28125"  positiveCV="8.72476387"  negativeMedian="97.680587769"  negativeCV="119.568687439"  separationIndex="304.8423583376" />
             <Parameter parameterName="Red C 660_20-A"  userProvidedCompInfix=""  negativeSample="1"  negativeGate="Size"  positiveSample="25"  positiveGate="Size/Red C 660_20-A+"  negativeEdited="1"  positiveEdited="1"  displayed="1"  positiveMedian="294.128082275"  positiveCV="25.102590561"  negativeMedian="280.756439209"  negativeCV="23.330438614"  separationIndex="0.5731415207" />
             <Parameter parameterName="Violet B 705_70-A"  userProvidedCompInfix=""  negativeSample="1"  negativeGate="Size"  positiveSample="6"  positiveGate="Size/Violet B 705_70-A+"  negativeEdited="1"  positiveEdited="1"  displayed="1"  positiveMedian="5308.757324219"  positiveCV="25.124795914"  negativeMedian="1.243802905"  negativeCV="1384.252807617"  separationIndex="3.8342082401" />
             <Parameter parameterName="Violet D 605_40-A"  userProvidedCompInfix=""  negativeSample="1"  negativeGate="Size"  positiveSample="26"  positiveGate="Size/Violet D 605_40-A+"  negativeEdited="1"  positiveEdited="1"  displayed="1"  positiveMedian="9259.423828125"  positiveCV="54.672782898"  negativeMedian="105.418159485"  negativeCV="61.241130829"  separationIndex="149.4747981418" />
             <Parameter parameterName="Violet F 560_40-A"  userProvidedCompInfix=""  negativeSample="1"  negativeGate="Size"  positiveSample="15"  positiveGate="Size/Violet F 560_40-A+"  negativeEdited="1"  positiveEdited="1"  displayed="1"  positiveMedian="177.993743896"  positiveCV="51.389755249"  negativeMedian="3.850182295"  negativeCV="666.734130859"  separationIndex="0.2611889111" />
             <Parameter parameterName="Violet H 450_50-A"  userProvidedCompInfix=""  negativeSample="1"  negativeGate="Size"  positiveSample="10"  positiveGate="Size/Violet H 450_50-A+"  negativeEdited="1"  positiveEdited="1"  displayed="1"  positiveMedian="110144.9489593506"  positiveCV="41.68371582"  negativeMedian="193.653625488"  negativeCV="122.843826294"  separationIndex="895.0494188509" />
           </ParameterList>
           <transforms:spilloverMatrix spectral="0"  prefix="Comp-"  name="Compensation-1"  editable="0"  color="#00ccff"  version="FlowJo-10.7.1"  status="FINALIZED"  transforms:id="1f27ac12-5191-452e-bb47-6c0e04b805c2"  suffix="" >
             <data-type:parameters>
               <data-type:parameter data-type:name="Blue B 515_20-A"  userProvidedCompInfix="Comp-Blue B 515_20-A" />
               <data-type:parameter data-type:name="Green A 780_40-A"  userProvidedCompInfix="Comp-Green A 780_40-A" />
               <data-type:parameter data-type:name="Green E 575_25-A"  userProvidedCompInfix="Comp-Green E 575_25-A" />
               <data-type:parameter data-type:name="Red C 660_20-A"  userProvidedCompInfix="Comp-Red C 660_20-A" />
               <data-type:parameter data-type:name="Violet B 705_70-A"  userProvidedCompInfix="Comp-Violet B 705_70-A" />
               <data-type:parameter data-type:name="Violet D 605_40-A"  userProvidedCompInfix="Comp-Violet D 605_40-A" />
               <data-type:parameter data-type:name="Violet F 560_40-A"  userProvidedCompInfix="Comp-Violet F 560_40-A" />
               <data-type:parameter data-type:name="Violet H 450_50-A"  userProvidedCompInfix="Comp-Violet H 450_50-A" />
             </data-type:parameters>
             <transforms:spillover data-type:parameter="Blue B 515_20-A"  userProvidedCompInfix="Comp-Blue B 515_20-A" >
               <transforms:coefficient data-type:parameter="Blue B 515_20-A"  transforms:value="1" />
               <transforms:coefficient data-type:parameter="Green A 780_40-A"  transforms:value="0.0000376438" />
               <transforms:coefficient data-type:parameter="Green E 575_25-A"  transforms:value="0.0033313336" />
               <transforms:coefficient data-type:parameter="Red C 660_20-A"  transforms:value="0" />
               <transforms:coefficient data-type:parameter="Violet B 705_70-A"  transforms:value="0.0000474636" />
               <transforms:coefficient data-type:parameter="Violet D 605_40-A"  transforms:value="0.0015835707" />
               <transforms:coefficient data-type:parameter="Violet F 560_40-A"  transforms:value="0.0007475925" />
               <transforms:coefficient data-type:parameter="Violet H 450_50-A"  transforms:value="0.000337832" />
             </transforms:spillover>
             <transforms:spillover data-type:parameter="Green A 780_40-A"  userProvidedCompInfix="Comp-Green A 780_40-A" >
               <transforms:coefficient data-type:parameter="Blue B 515_20-A"  transforms:value="0.0019741107" />
               <transforms:coefficient data-type:parameter="Green A 780_40-A"  transforms:value="1" />
               <transforms:coefficient data-type:parameter="Green E 575_25-A"  transforms:value="0.0431844949" />
               <transforms:coefficient data-type:parameter="Red C 660_20-A"  transforms:value="0" />
               <transforms:coefficient data-type:parameter="Violet B 705_70-A"  transforms:value="0.0006371732" />
               <transforms:coefficient data-type:parameter="Violet D 605_40-A"  transforms:value="0.0026812683" />
               <transforms:coefficient data-type:parameter="Violet F 560_40-A"  transforms:value="0.0004929925" />
               <transforms:coefficient data-type:parameter="Violet H 450_50-A"  transforms:value="0.0005023363" />
             </transforms:spillover>
             <transforms:spillover data-type:parameter="Green E 575_25-A"  userProvidedCompInfix="Comp-Green E 575_25-A" >
               <transforms:coefficient data-type:parameter="Blue B 515_20-A"  transforms:value="0.0008813713" />
               <transforms:coefficient data-type:parameter="Green A 780_40-A"  transforms:value="0.0039479756" />
               <transforms:coefficient data-type:parameter="Green E 575_25-A"  transforms:value="1" />
               <transforms:coefficient data-type:parameter="Red C 660_20-A"  transforms:value="0.0000732555" />
               <transforms:coefficient data-type:parameter="Violet B 705_70-A"  transforms:value="0.0021465597" />
               <transforms:coefficient data-type:parameter="Violet D 605_40-A"  transforms:value="0.0885234215" />
               <transforms:coefficient data-type:parameter="Violet F 560_40-A"  transforms:value="0.0164064626" />
               <transforms:coefficient data-type:parameter="Violet H 450_50-A"  transforms:value="-0.0004296311" />
             </transforms:spillover>
             <transforms:spillover data-type:parameter="Red C 660_20-A"  userProvidedCompInfix="Comp-Red C 660_20-A" >
               <transforms:coefficient data-type:parameter="Blue B 515_20-A"  transforms:value="0.1920770742" />
               <transforms:coefficient data-type:parameter="Green A 780_40-A"  transforms:value="0.0983736644" />
               <transforms:coefficient data-type:parameter="Green E 575_25-A"  transforms:value="-0.1927899955" />
               <transforms:coefficient data-type:parameter="Red C 660_20-A"  transforms:value="1" />
               <transforms:coefficient data-type:parameter="Violet B 705_70-A"  transforms:value="0.1240270347" />
               <transforms:coefficient data-type:parameter="Violet D 605_40-A"  transforms:value="0.9654482817" />
               <transforms:coefficient data-type:parameter="Violet F 560_40-A"  transforms:value="0.0959793944" />
               <transforms:coefficient data-type:parameter="Violet H 450_50-A"  transforms:value="0.2933241586" />
             </transforms:spillover>
             <transforms:spillover data-type:parameter="Violet B 705_70-A"  userProvidedCompInfix="Comp-Violet B 705_70-A" >
               <transforms:coefficient data-type:parameter="Blue B 515_20-A"  transforms:value="0.0009678741" />
               <transforms:coefficient data-type:parameter="Green A 780_40-A"  transforms:value="0.0099186741" />
               <transforms:coefficient data-type:parameter="Green E 575_25-A"  transforms:value="0" />
               <transforms:coefficient data-type:parameter="Red C 660_20-A"  transforms:value="0.0040358654" />
               <transforms:coefficient data-type:parameter="Violet B 705_70-A"  transforms:value="1" />
               <transforms:coefficient data-type:parameter="Violet D 605_40-A"  transforms:value="0.0114666266" />
               <transforms:coefficient data-type:parameter="Violet F 560_40-A"  transforms:value="0.0021763562" />
               <transforms:coefficient data-type:parameter="Violet H 450_50-A"  transforms:value="0.3783672222" />
             </transforms:spillover>
             <transforms:spillover data-type:parameter="Violet D 605_40-A"  userProvidedCompInfix="Comp-Violet D 605_40-A" >
               <transforms:coefficient data-type:parameter="Blue B 515_20-A"  transforms:value="0" />
               <transforms:coefficient data-type:parameter="Green A 780_40-A"  transforms:value="0.0041684134" />
               <transforms:coefficient data-type:parameter="Green E 575_25-A"  transforms:value="0.0201453513" />
               <transforms:coefficient data-type:parameter="Red C 660_20-A"  transforms:value="0.0011681318" />
               <transforms:coefficient data-type:parameter="Violet B 705_70-A"  transforms:value="0.0499524673" />
               <transforms:coefficient data-type:parameter="Violet D 605_40-A"  transforms:value="1" />
               <transforms:coefficient data-type:parameter="Violet F 560_40-A"  transforms:value="0.0026641605" />
               <transforms:coefficient data-type:parameter="Violet H 450_50-A"  transforms:value="0.1243881112" />
             </transforms:spillover>
             <transforms:spillover data-type:parameter="Violet F 560_40-A"  userProvidedCompInfix="Comp-Violet F 560_40-A" >
               <transforms:coefficient data-type:parameter="Blue B 515_20-A"  transforms:value="0.778323091" />
               <transforms:coefficient data-type:parameter="Green A 780_40-A"  transforms:value="0.0453226024" />
               <transforms:coefficient data-type:parameter="Green E 575_25-A"  transforms:value="0.860578365" />
               <transforms:coefficient data-type:parameter="Red C 660_20-A"  transforms:value="-1.4500594465" />
               <transforms:coefficient data-type:parameter="Violet B 705_70-A"  transforms:value="0.1478570764" />
               <transforms:coefficient data-type:parameter="Violet D 605_40-A"  transforms:value="3.0923932712" />
               <transforms:coefficient data-type:parameter="Violet F 560_40-A"  transforms:value="1" />
               <transforms:coefficient data-type:parameter="Violet H 450_50-A"  transforms:value="1.8269200387" />
             </transforms:spillover>
             <transforms:spillover data-type:parameter="Violet H 450_50-A"  userProvidedCompInfix="Comp-Violet H 450_50-A" >
               <transforms:coefficient data-type:parameter="Blue B 515_20-A"  transforms:value="0.0001285045" />
               <transforms:coefficient data-type:parameter="Green A 780_40-A"  transforms:value="0" />
               <transforms:coefficient data-type:parameter="Green E 575_25-A"  transforms:value="0.0000703727" />
               <transforms:coefficient data-type:parameter="Red C 660_20-A"  transforms:value="-0.0000485142" />
               <transforms:coefficient data-type:parameter="Violet B 705_70-A"  transforms:value="0.0001622803" />
               <transforms:coefficient data-type:parameter="Violet D 605_40-A"  transforms:value="0.0058774103" />
               <transforms:coefficient data-type:parameter="Violet F 560_40-A"  transforms:value="0.0031069205" />
               <transforms:coefficient data-type:parameter="Violet H 450_50-A"  transforms:value="1" />
             </transforms:spillover>
           </transforms:spilloverMatrix>
         </Compensation>
       </Subpopulations>
       <Group name="Compensation"  live="1"  role="ws.group.dlog.compensation"  key=""  synchronized="0"  foreground="#bc1900"  fontStyle="bold" >
         <Criteria>
           <Criterion connector="And"  keyword="$FIL"  function="Contains"  value="comp" />
           <Criterion connector="Or"  keyword="$FIL"  function="Contains"  value="unstained" />
         </Criteria>
         <SampleRefs>
           <SampleRef sampleID="4" />
           <SampleRef sampleID="30" />
           <SampleRef sampleID="21" />
           <SampleRef sampleID="25" />
           <SampleRef sampleID="1" />
           <SampleRef sampleID="6" />
           <SampleRef sampleID="26" />
           <SampleRef sampleID="15" />
           <SampleRef sampleID="10" />
         </SampleRefs>
         <Keywords/>
       </Group>
     </GroupNode>
     <GroupNode name="FMO"  annotation=""  owningGroup="FMO"  expanded="1"  sortPriority="10"  count="-1" >
       <Graph smoothing="0"  backColor="#ffffff"  foreColor="#000000"  type="Pseudocolor"  fast="1" >
         <Axis dimension="x"  name=""  label=""  auto="auto" />
         <Axis dimension="y"  name=""  label=""  auto="auto" />
         <GraphSettings level="5%"  smoothingHighResolution="1"  contourHighResolution="1"  histogramSmoothingCount="0"  graphResolution="256"  showOutliers="0"  drawLargeDots="0"  dotsToDraw="8000"  tint="le.chartfill.tinted.40"  lineWeight="le.lineweight.normal"  lineStyle="le.linestyle.solid" />
         <GraphEnvironment showGrid="0"  showAxes="tnlTNL"  showGates="1"  showFreqOnPlots="1"  showGateNameOnPlots="1"  showMedians="0"  showUncomped="0"  addEventParam="0"  lastYAxisName="" >
           <TextTraits font="SansSerif"  size="11"  name="Labels"  style="plain"  color="#000000"  background="#00ffffff"  just="left" />
           <TextTraits font="SansSerif"  size="11"  name="LayoutGates"  style="plain"  color="#000000"  background="#00ffffff"  just="left" />
           <TextTraits font="SansSerif"  size="9"  name="Numbers"  style="plain"  color="#000000"  background="#00ffffff"  just="left" />
           <TextTraits font="SansSerif"  size="9"  name="Legend"  style="plain"  color="#000000"  background="#00ffffff"  just="left" />
         </GraphEnvironment>
       </Graph>
       <Group name="FMO"  live="1"  role="ws.group.dlog.undefined"  key=""  synchronized="0"  foreground="#909000"  fontStyle="plain" >
         <Criteria/>
         <ManuallyIncludedSamples>
           <SampleRef sampleID="11" />
           <SampleRef sampleID="22" />
           <SampleRef sampleID="12" />
           <SampleRef sampleID="5" />
           <SampleRef sampleID="28" />
           <SampleRef sampleID="9" />
           <SampleRef sampleID="20" />
         </ManuallyIncludedSamples>
         <SampleRefs>
           <SampleRef sampleID="28" />
           <SampleRef sampleID="9" />
           <SampleRef sampleID="20" />
           <SampleRef sampleID="5" />
           <SampleRef sampleID="11" />
           <SampleRef sampleID="12" />
           <SampleRef sampleID="22" />
         </SampleRefs>
         <Keywords/>
       </Group>
     </GroupNode>
     <GroupNode name="Hopx ki67"  annotation=""  owningGroup="Hopx ki67"  expanded="1"  sortPriority="10"  count="-1" >
       <Graph smoothing="0"  backColor="#ffffff"  foreColor="#000000"  type="Pseudocolor"  fast="1" >
         <Axis dimension="x"  name=""  label=""  auto="auto" />
         <Axis dimension="y"  name=""  label=""  auto="auto" />
         <GraphSettings level="5%"  smoothingHighResolution="1"  contourHighResolution="1"  histogramSmoothingCount="0"  graphResolution="256"  showOutliers="0"  drawLargeDots="0"  dotsToDraw="8000"  tint="le.chartfill.tinted.40"  lineWeight="le.lineweight.normal"  lineStyle="le.linestyle.solid" />
         <GraphEnvironment showGrid="0"  showAxes="tnlTNL"  showGates="1"  showFreqOnPlots="1"  showGateNameOnPlots="1"  showMedians="0"  showUncomped="0"  addEventParam="0"  lastYAxisName="" >
           <TextTraits font="SansSerif"  size="11"  name="Labels"  style="plain"  color="#000000"  background="#00ffffff"  just="left" />
           <TextTraits font="SansSerif"  size="11"  name="LayoutGates"  style="plain"  color="#000000"  background="#00ffffff"  just="left" />
           <TextTraits font="SansSerif"  size="9"  name="Numbers"  style="plain"  color="#000000"  background="#00ffffff"  just="left" />
           <TextTraits font="SansSerif"  size="9"  name="Legend"  style="plain"  color="#000000"  background="#00ffffff"  just="left" />
         </GraphEnvironment>
       </Graph>
       <Group name="Hopx ki67"  live="0"  role="ws.group.dlog.test"  key=""  synchronized="0"  foreground="#0000d0"  fontStyle="bold" >
         <Criteria/>
         <SampleRefs>
           <SampleRef sampleID="4" />
           <SampleRef sampleID="30" />
           <SampleRef sampleID="21" />
           <SampleRef sampleID="25" />
           <SampleRef sampleID="1" />
           <SampleRef sampleID="6" />
           <SampleRef sampleID="26" />
           <SampleRef sampleID="15" />
           <SampleRef sampleID="10" />
           <SampleRef sampleID="28" />
           <SampleRef sampleID="9" />
           <SampleRef sampleID="20" />
           <SampleRef sampleID="5" />
           <SampleRef sampleID="11" />
           <SampleRef sampleID="12" />
           <SampleRef sampleID="22" />
           <SampleRef sampleID="19" />
           <SampleRef sampleID="29" />
           <SampleRef sampleID="31" />
           <SampleRef sampleID="14" />
           <SampleRef sampleID="18" />
           <SampleRef sampleID="8" />
           <SampleRef sampleID="3" />
           <SampleRef sampleID="27" />
           <SampleRef sampleID="23" />
           <SampleRef sampleID="13" />
           <SampleRef sampleID="17" />
           <SampleRef sampleID="16" />
           <SampleRef sampleID="7" />
           <SampleRef sampleID="2" />
           <SampleRef sampleID="24" />
         </SampleRefs>
         <Keywords/>
       </Group>
     </GroupNode>
     <GroupNode name="RA and O2"  annotation=""  owningGroup="RA and O2"  expanded="1"  sortPriority="10"  count="-1" >
       <Graph smoothing="0"  backColor="#ffffff"  foreColor="#000000"  type="Pseudocolor"  fast="1" >
         <Axis dimension="x"  name=""  label=""  auto="auto" />
         <Axis dimension="y"  name=""  label=""  auto="auto" />
         <GraphSettings level="5%"  smoothingHighResolution="1"  contourHighResolution="1"  histogramSmoothingCount="0"  graphResolution="256"  showOutliers="0"  drawLargeDots="0"  dotsToDraw="8000"  tint="le.chartfill.tinted.40"  lineWeight="le.lineweight.normal"  lineStyle="le.linestyle.solid" />
         <GraphEnvironment showGrid="0"  showAxes="tnlTNL"  showGates="1"  showFreqOnPlots="1"  showGateNameOnPlots="1"  showMedians="0"  showUncomped="0"  addEventParam="0"  lastYAxisName="" >
           <TextTraits font="SansSerif"  size="11"  name="Labels"  style="plain"  color="#000000"  background="#00ffffff"  just="left" />
           <TextTraits font="SansSerif"  size="11"  name="LayoutGates"  style="plain"  color="#000000"  background="#00ffffff"  just="left" />
           <TextTraits font="SansSerif"  size="9"  name="Numbers"  style="plain"  color="#000000"  background="#00ffffff"  just="left" />
           <TextTraits font="SansSerif"  size="9"  name="Legend"  style="plain"  color="#000000"  background="#00ffffff"  just="left" />
         </GraphEnvironment>
       </Graph>
       <Subpopulations>
         <Population name="Lymphocytes"  annotation=""  owningGroup="RA and O2"  expanded="1"  sortPriority="10"  count="494425" >
           <Graph smoothing="0"  backColor="#ffffff"  foreColor="#000000"  heatMapStatParameter="Comp-Blue B 515_20-A"  type="Pseudocolor"  fast="1" >
             <Axis dimension="x"  name="FSC-A"  label=""  auto="auto" />
             <Axis dimension="y"  name="Comp-Violet F 560_40-A"  label=""  auto="auto" />
             <GraphSettings level="5%"  smoothingHighResolution="1"  contourHighResolution="1"  histogramSmoothingCount="0"  graphResolution="256"  showOutliers="0"  drawLargeDots="0"  dotsToDraw="8000"  tint="le.chartfill.tinted.40"  lineWeight="le.lineweight.normal"  lineStyle="le.linestyle.solid" />
             <GraphEnvironment showGrid="0"  showAxes="tnlTNL"  showGates="1"  showFreqOnPlots="1"  showGateNameOnPlots="1"  showMedians="0"  showUncomped="0"  addEventParam="0"  lastYAxisName="" >
               <TextTraits font="SansSerif"  size="11"  name="Labels"  style="plain"  color="#000000"  background="#00ffffff"  just="left" />
               <TextTraits font="SansSerif"  size="11"  name="LayoutGates"  style="plain"  color="#000000"  background="#00ffffff"  just="left" />
               <TextTraits font="SansSerif"  size="9"  name="Numbers"  style="plain"  color="#000000"  background="#00ffffff"  just="left" />
               <TextTraits font="SansSerif"  size="9"  name="Legend"  style="plain"  color="#000000"  background="#00ffffff"  just="left" />
               <WindowPosition x="477"  y="25"  width="390"  height="582"  displayed="1"  panelState="---" />
             </GraphEnvironment>
           </Graph>
           <Gate gating:id="ID938224633" >
             <gating:PolygonGate eventsInside="1"  annoOffsetX="0"  annoOffsetY="0"  tint="#000000"  isTinted="0"  lineWeight="Normal"  userDefined="1"  quadId="-1"  gateResolution="256" >
               <gating:dimension>
                 <data-type:fcs-dimension data-type:name="FSC-A" />
               </gating:dimension>
               <gating:dimension>
                 <data-type:fcs-dimension data-type:name="SSC-A" />
               </gating:dimension>
               <gating:vertex>
                 <gating:coordinate data-type:value="55731.4015748032" />
                 <gating:coordinate data-type:value="165287.5823293173" />
               </gating:vertex>
               <gating:vertex>
                 <gating:coordinate data-type:value="17545.0708661417" />
                 <gating:coordinate data-type:value="127387.2449799197" />
               </gating:vertex>
               <gating:vertex>
                 <gating:coordinate data-type:value="0" />
                 <gating:coordinate data-type:value="66325.5903614458" />
               </gating:vertex>
               <gating:vertex>
                 <gating:coordinate data-type:value="-3096.188976378" />
                 <gating:coordinate data-type:value="0" />
               </gating:vertex>
               <gating:vertex>
                 <gating:coordinate data-type:value="155841.5118110236" />
                 <gating:coordinate data-type:value="6316.7228915663" />
               </gating:vertex>
               <gating:vertex>
                 <gating:coordinate data-type:value="215701.1653543307" />
                 <gating:coordinate data-type:value="113701.0120481928" />
               </gating:vertex>
               <gating:vertex>
                 <gating:coordinate data-type:value="166162.1417322835" />
                 <gating:coordinate data-type:value="184237.7510040161" />
               </gating:vertex>
             </gating:PolygonGate>
           </Gate>
           <Subpopulations>
             <Population name="FSC-A, Comp-Violet F 560_40-A subset"  annotation=""  owningGroup="RA and O2"  expanded="1"  sortPriority="10"  count="483217" >
               <Graph smoothing="0"  backColor="#ffffff"  foreColor="#000000"  heatMapStatParameter="Comp-Blue B 515_20-A"  type="Pseudocolor"  fast="1" >
                 <Axis dimension="x"  name="FSC-A"  label=""  auto="auto" />
                 <Axis dimension="y"  name="Comp-Red C 660_20-A"  label=""  auto="auto" />
                 <GraphSettings level="5%"  smoothingHighResolution="1"  contourHighResolution="1"  histogramSmoothingCount="0"  graphResolution="256"  showOutliers="0"  drawLargeDots="0"  dotsToDraw="8000"  tint="le.chartfill.tinted.40"  lineWeight="le.lineweight.normal"  lineStyle="le.linestyle.solid" />
                 <GraphEnvironment showGrid="0"  showAxes="tnlTNL"  showGates="1"  showFreqOnPlots="1"  showGateNameOnPlots="1"  showMedians="0"  showUncomped="0"  addEventParam="0"  lastYAxisName="" >
                   <TextTraits font="SansSerif"  size="11"  name="Labels"  style="plain"  color="#000000"  background="#00ffffff"  just="left" />
                   <TextTraits font="SansSerif"  size="11"  name="LayoutGates"  style="plain"  color="#000000"  background="#00ffffff"  just="left" />
                   <TextTraits font="SansSerif"  size="9"  name="Numbers"  style="plain"  color="#000000"  background="#00ffffff"  just="left" />
                   <TextTraits font="SansSerif"  size="9"  name="Legend"  style="plain"  color="#000000"  background="#00ffffff"  just="left" />
                   <WindowPosition x="477"  y="25"  width="390"  height="582"  displayed="1"  panelState="---" />
                 </GraphEnvironment>
               </Graph>
               <Gate gating:id="ID1682660967"  gating:parent_id="ID938224633" >
                 <gating:RectangleGate eventsInside="1"  annoOffsetX="0"  annoOffsetY="0"  tint="#000000"  isTinted="0"  lineWeight="Normal"  userDefined="1"  percentX="0"  percentY="0" >
                   <gating:dimension gating:min="-1032.0629921259842"  gating:max="260079.87401574804" >
                     <data-type:fcs-dimension data-type:name="FSC-A" />
                   </gating:dimension>
                   <gating:dimension gating:min="-2960.44098375915"  gating:max="1203.4824453447445" >
                     <data-type:fcs-dimension data-type:name="Comp-Violet F 560_40-A" />
                   </gating:dimension>
                 </gating:RectangleGate>
               </Gate>
               <Subpopulations>
                 <Population name="FSC-A, Comp-Red C 660_20-A subset"  annotation=""  owningGroup="RA and O2"  expanded="1"  sortPriority="10"  count="242885" >
                   <Graph smoothing="0"  backColor="#ffffff"  foreColor="#000000"  heatMapStatParameter="Comp-Blue B 515_20-A"  type="Pseudocolor"  fast="1" >
                     <Axis dimension="x"  name="Comp-Green E 575_25-A"  label=""  auto="auto" />
                     <Axis dimension="y"  name="Comp-Violet B 705_70-A"  label=""  auto="auto" />
                     <GraphSettings level="5%"  smoothingHighResolution="1"  contourHighResolution="1"  histogramSmoothingCount="0"  graphResolution="256"  showOutliers="0"  drawLargeDots="0"  dotsToDraw="8000"  tint="le.chartfill.tinted.40"  lineWeight="le.lineweight.normal"  lineStyle="le.linestyle.solid" />
                     <GraphEnvironment showGrid="0"  showAxes="tnlTNL"  showGates="1"  showFreqOnPlots="1"  showGateNameOnPlots="1"  showMedians="0"  showUncomped="0"  addEventParam="0"  lastYAxisName="" >
                       <TextTraits font="SansSerif"  size="11"  name="Labels"  style="plain"  color="#000000"  background="#00ffffff"  just="left" />
                       <TextTraits font="SansSerif"  size="11"  name="LayoutGates"  style="plain"  color="#000000"  background="#00ffffff"  just="left" />
                       <TextTraits font="SansSerif"  size="9"  name="Numbers"  style="plain"  color="#000000"  background="#00ffffff"  just="left" />
                       <TextTraits font="SansSerif"  size="9"  name="Legend"  style="plain"  color="#000000"  background="#00ffffff"  just="left" />
                       <WindowPosition x="477"  y="25"  width="390"  height="582"  displayed="1"  panelState="---" />
                     </GraphEnvironment>
                   </Graph>
                   <Gate gating:id="ID1781091389"  gating:parent_id="ID1682660967" >
                     <gating:PolygonGate eventsInside="1"  annoOffsetX="0"  annoOffsetY="0"  tint="#000000"  isTinted="0"  lineWeight="Normal"  userDefined="1"  quadId="-1"  gateResolution="256" >
                       <gating:dimension>
                         <data-type:fcs-dimension data-type:name="FSC-A" />
                       </gating:dimension>
                       <gating:dimension>
                         <data-type:fcs-dimension data-type:name="Comp-Red C 660_20-A" />
                       </gating:dimension>
                       <gating:vertex>
                         <gating:coordinate data-type:value="9288.5669291339" />
                         <gating:coordinate data-type:value="1407.471613572" />
                       </gating:vertex>
                       <gating:vertex>
                         <gating:coordinate data-type:value="51603.1496062992" />
                         <gating:coordinate data-type:value="3197.5669913893" />
                       </gating:vertex>
                       <gating:vertex>
                         <gating:coordinate data-type:value="118687.2440944882" />
                         <gating:coordinate data-type:value="1643.410358707" />
                       </gating:vertex>
                       <gating:vertex>
                         <gating:coordinate data-type:value="165130.0787401575" />
                         <gating:coordinate data-type:value="670.4277252153" />
                       </gating:vertex>
                       <gating:vertex>
                         <gating:coordinate data-type:value="139328.5039370079" />
                         <gating:coordinate data-type:value="-370.7372594607" />
                       </gating:vertex>
                       <gating:vertex>
                         <gating:coordinate data-type:value="13416.8188976378" />
                         <gating:coordinate data-type:value="-1079.130417458" />
                       </gating:vertex>
                       <gating:vertex>
                         <gating:coordinate data-type:value="1032.062992126" />
                         <gating:coordinate data-type:value="56.7652652814" />
                       </gating:vertex>
                       <gating:vertex>
                         <gating:coordinate data-type:value="2064.125984252" />
                         <gating:coordinate data-type:value="1242.0543669035" />
                       </gating:vertex>
                       <gating:vertex>
                         <gating:coordinate data-type:value="2064.125984252" />
                         <gating:coordinate data-type:value="1322.4347684872" />
                       </gating:vertex>
                     </gating:PolygonGate>
                   </Gate>
                   <Subpopulations>
                     <Population name="CD34 neg"  annotation=""  owningGroup="RA and O2"  expanded="1"  sortPriority="10"  count="241163" >
                       <Graph smoothing="0"  backColor="#ffffff"  foreColor="#000000"  heatMapStatParameter="Comp-Blue B 515_20-A"  type="Pseudocolor"  fast="1" >
                         <Axis dimension="x"  name="Comp-Green E 575_25-A"  label=""  auto="auto" />
                         <Axis dimension="y"  name="Comp-Violet D 605_40-A"  label=""  auto="auto" />
                         <GraphSettings level="5%"  smoothingHighResolution="1"  contourHighResolution="1"  histogramSmoothingCount="0"  graphResolution="256"  showOutliers="0"  drawLargeDots="0"  dotsToDraw="8000"  tint="le.chartfill.tinted.40"  lineWeight="le.lineweight.normal"  lineStyle="le.linestyle.solid" />
                         <GraphEnvironment showGrid="0"  showAxes="tnlTNL"  showGates="1"  showFreqOnPlots="1"  showGateNameOnPlots="1"  showMedians="0"  showUncomped="0"  addEventParam="0"  lastYAxisName="" >
                           <TextTraits font="SansSerif"  size="11"  name="Labels"  style="plain"  color="#000000"  background="#00ffffff"  just="left" />
                           <TextTraits font="SansSerif"  size="11"  name="LayoutGates"  style="plain"  color="#000000"  background="#00ffffff"  just="left" />
                           <TextTraits font="SansSerif"  size="9"  name="Numbers"  style="plain"  color="#000000"  background="#00ffffff"  just="left" />
                           <TextTraits font="SansSerif"  size="9"  name="Legend"  style="plain"  color="#000000"  background="#00ffffff"  just="left" />
                           <WindowPosition x="477"  y="25"  width="390"  height="582"  displayed="1"  panelState="---" />
                         </GraphEnvironment>
                       </Graph>
                       <Gate gating:id="ID1886063685"  gating:parent_id="ID1781091389" >
                         <gating:RectangleGate eventsInside="1"  annoOffsetX="0"  annoOffsetY="0"  tint="#000000"  isTinted="0"  lineWeight="Normal"  userDefined="1"  percentX="0"  percentY="0" >
                           <gating:dimension gating:min="-1481.167982045089"  gating:max="243305.13197501816" >
                             <data-type:fcs-dimension data-type:name="Comp-Green E 575_25-A" />
                           </gating:dimension>
                           <gating:dimension gating:min="-215.6152956205963"  gating:max="867.9872830545629" >
                             <data-type:fcs-dimension data-type:name="Comp-Violet B 705_70-A" />
                           </gating:dimension>
                         </gating:RectangleGate>
                       </Gate>
                       <Subpopulations>
                         <Population name="CD31 neg"  annotation=""  owningGroup="RA and O2"  expanded="1"  sortPriority="10"  count="186628" >
                           <Graph smoothing="0"  backColor="#ffffff"  foreColor="#000000"  heatMapStatParameter="Comp-Blue B 515_20-A"  type="Pseudocolor"  fast="1" >
                             <Axis dimension="x"  name="Comp-Green E 575_25-A"  label=""  auto="auto" />
                             <Axis dimension="y"  name="Comp-Violet H 450_50-A"  label=""  auto="auto" />
                             <GraphSettings level="5%"  smoothingHighResolution="1"  contourHighResolution="1"  histogramSmoothingCount="0"  graphResolution="256"  showOutliers="0"  drawLargeDots="0"  dotsToDraw="8000"  tint="le.chartfill.tinted.40"  lineWeight="le.lineweight.normal"  lineStyle="le.linestyle.solid" />
                             <GraphEnvironment showGrid="0"  showAxes="tnlTNL"  showGates="1"  showFreqOnPlots="1"  showGateNameOnPlots="1"  showMedians="0"  showUncomped="0"  addEventParam="0"  lastYAxisName="" >
                               <TextTraits font="SansSerif"  size="11"  name="Labels"  style="plain"  color="#000000"  background="#00ffffff"  just="left" />
                               <TextTraits font="SansSerif"  size="11"  name="LayoutGates"  style="plain"  color="#000000"  background="#00ffffff"  just="left" />
                               <TextTraits font="SansSerif"  size="9"  name="Numbers"  style="plain"  color="#000000"  background="#00ffffff"  just="left" />
                               <TextTraits font="SansSerif"  size="9"  name="Legend"  style="plain"  color="#000000"  background="#00ffffff"  just="left" />
                               <WindowPosition x="477"  y="25"  width="390"  height="582"  displayed="1"  panelState="---" />
                             </GraphEnvironment>
                           </Graph>
                           <Gate gating:id="ID638472786"  gating:parent_id="ID1886063685" >
                             <gating:PolygonGate eventsInside="1"  annoOffsetX="0"  annoOffsetY="0"  tint="#000000"  isTinted="0"  lineWeight="Normal"  userDefined="1"  quadId="-1"  gateResolution="256" >
                               <gating:dimension>
                                 <data-type:fcs-dimension data-type:name="Comp-Green E 575_25-A" />
                               </gating:dimension>
                               <gating:dimension>
                                 <data-type:fcs-dimension data-type:name="Comp-Violet D 605_40-A" />
                               </gating:dimension>
                               <gating:vertex>
                                 <gating:coordinate data-type:value="-1122.8918142322" />
                                 <gating:coordinate data-type:value="1980.0035049571" />
                               </gating:vertex>
                               <gating:vertex>
                                 <gating:coordinate data-type:value="52.9648791835" />
                                 <gating:coordinate data-type:value="2717.4856207073" />
                               </gating:vertex>
                               <gating:vertex>
                                 <gating:coordinate data-type:value="4341.9642228129" />
                                 <gating:coordinate data-type:value="2717.4856207073" />
                               </gating:vertex>
                               <gating:vertex>
                                 <gating:coordinate data-type:value="7551.803679734" />
                                 <gating:coordinate data-type:value="-217.3385908571" />
                               </gating:vertex>
                               <gating:vertex>
                                 <gating:coordinate data-type:value="1785.5627342548" />
                                 <gating:coordinate data-type:value="-1885.6580994484" />
                               </gating:vertex>
                               <gating:vertex>
                                 <gating:coordinate data-type:value="-780.3768236615" />
                                 <gating:coordinate data-type:value="-1079.130417458" />
                               </gating:vertex>
                             </gating:PolygonGate>
                           </Gate>
                           <Subpopulations>
                             <Population name="Epithelial cells"  annotation=""  owningGroup="RA and O2"  expanded="1"  sortPriority="10"  count="126" >
                               <Graph smoothing="0"  backColor="#ffffff"  foreColor="#000000"  heatMapStatParameter="Comp-Blue B 515_20-A"  type="Pseudocolor"  fast="1" >
                                 <Axis dimension="x"  name="Comp-Violet H 450_50-A"  label=""  auto="auto" />
                                 <Axis dimension="y"  name="Comp-Blue B 515_20-A"  label=""  auto="auto" />
                                 <GraphSettings level="5%"  smoothingHighResolution="1"  contourHighResolution="1"  histogramSmoothingCount="0"  graphResolution="256"  showOutliers="0"  drawLargeDots="0"  dotsToDraw="8000"  tint="le.chartfill.tinted.40"  lineWeight="le.lineweight.normal"  lineStyle="le.linestyle.solid" />
                                 <GraphEnvironment showGrid="0"  showAxes="tnlTNL"  showGates="1"  showFreqOnPlots="1"  showGateNameOnPlots="1"  showMedians="0"  showUncomped="0"  addEventParam="0"  lastYAxisName="" >
                                   <TextTraits font="SansSerif"  size="11"  name="Labels"  style="plain"  color="#000000"  background="#00ffffff"  just="left" />
                                   <TextTraits font="SansSerif"  size="11"  name="LayoutGates"  style="plain"  color="#000000"  background="#00ffffff"  just="left" />
                                   <TextTraits font="SansSerif"  size="9"  name="Numbers"  style="plain"  color="#000000"  background="#00ffffff"  just="left" />
                                   <TextTraits font="SansSerif"  size="9"  name="Legend"  style="plain"  color="#000000"  background="#00ffffff"  just="left" />
                                   <WindowPosition x="477"  y="25"  width="390"  height="582"  displayed="1"  panelState="---" />
                                 </GraphEnvironment>
                               </Graph>
                               <Gate gating:id="ID925194305"  gating:parent_id="ID638472786" >
                                 <gating:PolygonGate eventsInside="1"  annoOffsetX="0"  annoOffsetY="0"  tint="#000000"  isTinted="0"  lineWeight="Normal"  userDefined="1"  quadId="-1"  gateResolution="256" >
                                   <gating:dimension>
                                     <data-type:fcs-dimension data-type:name="Comp-Green E 575_25-A" />
                                   </gating:dimension>
                                   <gating:dimension>
                                     <data-type:fcs-dimension data-type:name="Comp-Violet H 450_50-A" />
                                   </gating:dimension>
                                   <gating:vertex>
                                     <gating:coordinate data-type:value="-322.3109850925" />
                                     <gating:coordinate data-type:value="392506.175586007" />
                                   </gating:vertex>
                                   <gating:vertex>
                                     <gating:coordinate data-type:value="-525.3756557905" />
                                     <gating:coordinate data-type:value="81353.5024241846" />
                                   </gating:vertex>
                                   <gating:vertex>
                                     <gating:coordinate data-type:value="-725.9985265017" />
                                     <gating:coordinate data-type:value="10597.418723269" />
                                   </gating:vertex>
                                   <gating:vertex>
                                     <gating:coordinate data-type:value="-836.8309105274" />
                                     <gating:coordinate data-type:value="5510.7673435809" />
                                   </gating:vertex>
                                   <gating:vertex>
                                     <gating:coordinate data-type:value="2080.1787463037" />
                                     <gating:coordinate data-type:value="5708.3994124087" />
                                   </gating:vertex>
                                   <gating:vertex>
                                     <gating:coordinate data-type:value="163369.2547393646" />
                                     <gating:coordinate data-type:value="9477.6850425461" />
                                   </gating:vertex>
                                   <gating:vertex>
                                     <gating:coordinate data-type:value="24815.1605730933" />
                                     <gating:coordinate data-type:value="107916.3148123513" />
                                   </gating:vertex>
                                   <gating:vertex>
                                     <gating:coordinate data-type:value="11249.7743453244" />
                                     <gating:coordinate data-type:value="290570.0554098045" />
                                   </gating:vertex>
                                   <gating:vertex>
                                     <gating:coordinate data-type:value="812.692224821" />
                                     <gating:coordinate data-type:value="557452.7623581107" />
                                   </gating:vertex>
                                 </gating:PolygonGate>
                               </Gate>
                               <Subpopulations>
                                 <Population name="EpCAM+ HOPX bright"  annotation=""  owningGroup="RA and O2"  expanded="1"  sortPriority="10"  count="66604" >
                                   <Graph smoothing="0"  backColor="#ffffff"  foreColor="#000000"  heatMapStatParameter="Comp-Blue B 515_20-A"  type="Pseudocolor"  fast="1" >
                                     <Axis dimension="x"  name="Comp-Green A 780_40-A"  label=""  auto="auto" />
                                     <Axis dimension="y"  name="Comp-Blue B 515_20-A"  label=""  auto="auto" />
                                     <GraphSettings level="5%"  smoothingHighResolution="1"  contourHighResolution="1"  histogramSmoothingCount="0"  graphResolution="256"  showOutliers="0"  drawLargeDots="0"  dotsToDraw="8000"  tint="le.chartfill.tinted.40"  lineWeight="le.lineweight.normal"  lineStyle="le.linestyle.solid" />
                                     <GraphEnvironment showGrid="0"  showAxes="tnlTNL"  showGates="1"  showFreqOnPlots="1"  showGateNameOnPlots="1"  showMedians="0"  showUncomped="0"  addEventParam="0"  lastYAxisName="" >
                                       <TextTraits font="SansSerif"  size="11"  name="Labels"  style="plain"  color="#000000"  background="#00ffffff"  just="left" />
                                       <TextTraits font="SansSerif"  size="11"  name="LayoutGates"  style="plain"  color="#000000"  background="#00ffffff"  just="left" />
                                       <TextTraits font="SansSerif"  size="9"  name="Numbers"  style="plain"  color="#000000"  background="#00ffffff"  just="left" />
                                       <TextTraits font="SansSerif"  size="9"  name="Legend"  style="plain"  color="#000000"  background="#00ffffff"  just="left" />
                                       <WindowPosition x="541"  y="99"  width="390"  height="582"  displayed="1"  panelState="---" />
                                     </GraphEnvironment>
                                   </Graph>
                                   <Gate gating:id="ID954230554"  gating:parent_id="ID925194305" >
                                     <gating:RectangleGate eventsInside="1"  annoOffsetX="40"  annoOffsetY="95"  tint="#000000"  isTinted="0"  lineWeight="Normal"  userDefined="1"  percentX="0"  percentY="0" >
                                       <gating:dimension gating:min="14588.706404925862"  gating:max="215880.92747480067" >
                                         <data-type:fcs-dimension data-type:name="Comp-Violet H 450_50-A" />
                                       </gating:dimension>
                                       <gating:dimension gating:min="1643.4103587070133"  gating:max="233234.24089912532" >
                                         <data-type:fcs-dimension data-type:name="Comp-Blue B 515_20-A" />
                                       </gating:dimension>
                                     </gating:RectangleGate>
                                   </Gate>
                                   <Subpopulations>
                                     <Population name="KI67+ HOPX+"  annotation=""  owningGroup="RA and O2"  expanded="1"  sortPriority="10"  count="3544" >
                                       <Graph smoothing="0"  backColor="#ffffff"  foreColor="#000000"  heatMapStatParameter="Comp-Blue B 515_20-A"  type="Pseudocolor"  fast="1" >
                                         <Axis dimension="x"  name="Comp-Green A 780_40-A"  label=""  auto="auto" />
                                         <Axis dimension="y"  name="Comp-Blue B 515_20-A"  label=""  auto="auto" />
                                         <GraphSettings level="5%"  smoothingHighResolution="1"  contourHighResolution="1"  histogramSmoothingCount="0"  graphResolution="256"  showOutliers="0"  drawLargeDots="0"  dotsToDraw="8000"  tint="le.chartfill.tinted.40"  lineWeight="le.lineweight.normal"  lineStyle="le.linestyle.solid" />
                                         <GraphEnvironment showGrid="0"  showAxes="tnlTNL"  showGates="1"  showFreqOnPlots="1"  showGateNameOnPlots="1"  showMedians="0"  showUncomped="0"  addEventParam="0"  lastYAxisName="" >
                                           <TextTraits font="SansSerif"  size="11"  name="Labels"  style="plain"  color="#000000"  background="#00ffffff"  just="left" />
                                           <TextTraits font="SansSerif"  size="11"  name="LayoutGates"  style="plain"  color="#000000"  background="#00ffffff"  just="left" />
                                           <TextTraits font="SansSerif"  size="9"  name="Numbers"  style="plain"  color="#000000"  background="#00ffffff"  just="left" />
                                           <TextTraits font="SansSerif"  size="9"  name="Legend"  style="plain"  color="#000000"  background="#00ffffff"  just="left" />
                                           <WindowPosition x="541"  y="99"  width="390"  height="582"  displayed="1"  panelState="---" />
                                         </GraphEnvironment>
                                       </Graph>
                                       <Gate gating:id="ID281107815"  gating:parent_id="ID954230554" >
                                         <gating:RectangleGate eventsInside="1"  annoOffsetX="0"  annoOffsetY="0"  tint="#000000"  isTinted="0"  lineWeight="Normal"  userDefined="1"  percentX="0"  percentY="0" >
                                           <gating:dimension gating:min="1059.2946943935142"  gating:max="243305.13197501816" >
                                             <data-type:fcs-dimension data-type:name="Comp-Green A 780_40-A" />
                                           </gating:dimension>
                                           <gating:dimension gating:min="4473.893487254616"  gating:max="223940.3997917667" >
                                             <data-type:fcs-dimension data-type:name="Comp-Blue B 515_20-A" />
                                           </gating:dimension>
                                         </gating:RectangleGate>
                                       </Gate>
                                     </Population>
                                   </Subpopulations>
                                 </Population>
                                 <Population name="EpCAM+HOPX low"  annotation=""  owningGroup="RA and O2"  expanded="1"  sortPriority="10"  count="17105" >
                                   <Graph smoothing="0"  backColor="#ffffff"  foreColor="#000000"  heatMapStatParameter="Comp-Blue B 515_20-A"  type="Pseudocolor"  fast="1" >
                                     <Axis dimension="x"  name="Comp-Violet H 450_50-A"  label=""  auto="auto" />
                                     <Axis dimension="y"  name="Comp-Blue B 515_20-A"  label=""  auto="auto" />
                                     <GraphSettings level="5%"  smoothingHighResolution="1"  contourHighResolution="1"  histogramSmoothingCount="0"  graphResolution="256"  showOutliers="0"  drawLargeDots="0"  dotsToDraw="8000"  tint="le.chartfill.tinted.40"  lineWeight="le.lineweight.normal"  lineStyle="le.linestyle.solid" />
                                     <GraphEnvironment showGrid="0"  showAxes="tnlTNL"  showGates="1"  showFreqOnPlots="1"  showGateNameOnPlots="1"  showMedians="0"  showUncomped="0"  addEventParam="0"  lastYAxisName="" >
                                       <TextTraits font="SansSerif"  size="11"  name="Labels"  style="plain"  color="#000000"  background="#00ffffff"  just="left" />
                                       <TextTraits font="SansSerif"  size="11"  name="LayoutGates"  style="plain"  color="#000000"  background="#00ffffff"  just="left" />
                                       <TextTraits font="SansSerif"  size="9"  name="Numbers"  style="plain"  color="#000000"  background="#00ffffff"  just="left" />
                                       <TextTraits font="SansSerif"  size="9"  name="Legend"  style="plain"  color="#000000"  background="#00ffffff"  just="left" />
                                       <WindowPosition x="477"  y="25"  width="390"  height="582"  displayed="1"  panelState="---" />
                                     </GraphEnvironment>
                                   </Graph>
                                   <Gate gating:id="ID969566759"  gating:parent_id="ID925194305" >
                                     <gating:RectangleGate eventsInside="1"  annoOffsetX="-40"  annoOffsetY="-34"  tint="#000000"  isTinted="0"  lineWeight="Normal"  userDefined="1"  percentX="0"  percentY="0" >
                                       <gating:dimension gating:min="1443.5570848054022"  gating:max="14053.29008035572" >
                                         <data-type:fcs-dimension data-type:name="Comp-Violet H 450_50-A" />
                                       </gating:dimension>
                                       <gating:dimension gating:min="1695.1017706668683"  gating:max="242915.73621328457" >
                                         <data-type:fcs-dimension data-type:name="Comp-Blue B 515_20-A" />
                                       </gating:dimension>
                                     </gating:RectangleGate>
                                   </Gate>
                                 </Population>
                               </Subpopulations>
                             </Population>
                           </Subpopulations>
                         </Population>
                         <Population name="Edo cells"  annotation=""  owningGroup="RA and O2"  expanded="1"  sortPriority="10"  count="33915" >
                           <Graph smoothing="0"  backColor="#ffffff"  foreColor="#000000"  heatMapStatParameter="Comp-Blue B 515_20-A"  type="Pseudocolor"  fast="1" >
                             <Axis dimension="x"  name="Comp-Green A 780_40-A"  label=""  auto="auto" />
                             <Axis dimension="y"  name="Comp-Green E 575_25-A"  label=""  auto="auto" />
                             <GraphSettings level="5%"  smoothingHighResolution="1"  contourHighResolution="1"  histogramSmoothingCount="0"  graphResolution="256"  showOutliers="0"  drawLargeDots="0"  dotsToDraw="8000"  tint="le.chartfill.tinted.40"  lineWeight="le.lineweight.normal"  lineStyle="le.linestyle.solid" />
                             <GraphEnvironment showGrid="0"  showAxes="tnlTNL"  showGates="1"  showFreqOnPlots="1"  showGateNameOnPlots="1"  showMedians="0"  showUncomped="0"  addEventParam="0"  lastYAxisName="" >
                               <TextTraits font="SansSerif"  size="11"  name="Labels"  style="plain"  color="#000000"  background="#00ffffff"  just="left" />
                               <TextTraits font="SansSerif"  size="11"  name="LayoutGates"  style="plain"  color="#000000"  background="#00ffffff"  just="left" />
                               <TextTraits font="SansSerif"  size="9"  name="Numbers"  style="plain"  color="#000000"  background="#00ffffff"  just="left" />
                               <TextTraits font="SansSerif"  size="9"  name="Legend"  style="plain"  color="#000000"  background="#00ffffff"  just="left" />
                               <WindowPosition x="477"  y="25"  width="390"  height="582"  displayed="1"  panelState="---" />
                             </GraphEnvironment>
                           </Graph>
                           <Gate gating:id="ID901780120"  gating:parent_id="ID1886063685" >
                             <gating:PolygonGate eventsInside="1"  annoOffsetX="0"  annoOffsetY="0"  tint="#000000"  isTinted="0"  lineWeight="Normal"  userDefined="1"  quadId="-1"  gateResolution="256" >
                               <gating:dimension>
                                 <data-type:fcs-dimension data-type:name="Comp-Green E 575_25-A" />
                               </gating:dimension>
                               <gating:dimension>
                                 <data-type:fcs-dimension data-type:name="Comp-Violet D 605_40-A" />
                               </gating:dimension>
                               <gating:vertex>
                                 <gating:coordinate data-type:value="577.1044901794" />
                                 <gating:coordinate data-type:value="27717.9756057663" />
                               </gating:vertex>
                               <gating:vertex>
                                 <gating:coordinate data-type:value="8407.8424275849" />
                                 <gating:coordinate data-type:value="290570.0554098045" />
                               </gating:vertex>
                               <gating:vertex>
                                 <gating:coordinate data-type:value="139350.3396119896" />
                                 <gating:coordinate data-type:value="18761.8983957381" />
                               </gating:vertex>
                               <gating:vertex>
                                 <gating:coordinate data-type:value="68341.9779708414" />
                                 <gating:coordinate data-type:value="3531.2158812972" />
                               </gating:vertex>
                               <gating:vertex>
                                 <gating:coordinate data-type:value="4490.2447565706" />
                                 <gating:coordinate data-type:value="3094.3736016691" />
                               </gating:vertex>
                               <gating:vertex>
                                 <gating:coordinate data-type:value="961.7044011943" />
                                 <gating:coordinate data-type:value="7603.8488153523" />
                               </gating:vertex>
                             </gating:PolygonGate>
                           </Gate>
                           <Subpopulations>
                             <Population name="KI67+ PECAM+"  annotation=""  owningGroup="RA and O2"  expanded="1"  sortPriority="10"  count="315" >
                               <Graph smoothing="0"  backColor="#ffffff"  foreColor="#000000"  heatMapStatParameter="Comp-Blue B 515_20-A"  type="Pseudocolor"  fast="1" >
                                 <Axis dimension="x"  name="Comp-Green A 780_40-A"  label=""  auto="auto" />
                                 <Axis dimension="y"  name="Comp-Violet D 605_40-A"  label=""  auto="auto" />
                                 <GraphSettings level="5%"  smoothingHighResolution="1"  contourHighResolution="1"  histogramSmoothingCount="0"  graphResolution="256"  showOutliers="0"  drawLargeDots="0"  dotsToDraw="8000"  tint="le.chartfill.tinted.40"  lineWeight="le.lineweight.normal"  lineStyle="le.linestyle.solid" />
                                 <GraphEnvironment showGrid="0"  showAxes="tnlTNL"  showGates="1"  showFreqOnPlots="1"  showGateNameOnPlots="1"  showMedians="0"  showUncomped="0"  addEventParam="0"  lastYAxisName="" >
                                   <TextTraits font="SansSerif"  size="11"  name="Labels"  style="plain"  color="#000000"  background="#00ffffff"  just="left" />
                                   <TextTraits font="SansSerif"  size="11"  name="LayoutGates"  style="plain"  color="#000000"  background="#00ffffff"  just="left" />
                                   <TextTraits font="SansSerif"  size="9"  name="Numbers"  style="plain"  color="#000000"  background="#00ffffff"  just="left" />
                                   <TextTraits font="SansSerif"  size="9"  name="Legend"  style="plain"  color="#000000"  background="#00ffffff"  just="left" />
                                   <WindowPosition x="477"  y="25"  width="390"  height="582"  displayed="1"  panelState="---" />
                                 </GraphEnvironment>
                               </Graph>
                               <Gate gating:id="ID1734643641"  gating:parent_id="ID901780120" >
                                 <gating:RectangleGate eventsInside="1"  annoOffsetX="0"  annoOffsetY="0"  tint="#000000"  isTinted="0"  lineWeight="Normal"  userDefined="1"  percentX="0"  percentY="0" >
                                   <gating:dimension gating:min="961.7044011942828"  gating:max="150878.91252502444" >
                                     <data-type:fcs-dimension data-type:name="Comp-Green A 780_40-A" />
                                   </gating:dimension>
                                   <gating:dimension gating:min="3197.5669913893107"  gating:max="215018.88587393906" >
                                     <data-type:fcs-dimension data-type:name="Comp-Violet D 605_40-A" />
                                   </gating:dimension>
                                 </gating:RectangleGate>
                               </Gate>
                             </Population>
                             <Population name="Ki67+ VE-Cadherin+"  annotation=""  owningGroup="RA and O2"  expanded="1"  sortPriority="10"  count="135" >
                               <Graph smoothing="0"  backColor="#ffffff"  foreColor="#000000"  heatMapStatParameter="Comp-Blue B 515_20-A"  type="Pseudocolor"  fast="1" >
                                 <Axis dimension="x"  name="Comp-Green A 780_40-A"  label=""  auto="auto" />
                                 <Axis dimension="y"  name="Comp-Green E 575_25-A"  label=""  auto="auto" />
                                 <GraphSettings level="5%"  smoothingHighResolution="1"  contourHighResolution="1"  histogramSmoothingCount="0"  graphResolution="256"  showOutliers="0"  drawLargeDots="0"  dotsToDraw="8000"  tint="le.chartfill.tinted.40"  lineWeight="le.lineweight.normal"  lineStyle="le.linestyle.solid" />
                                 <GraphEnvironment showGrid="0"  showAxes="tnlTNL"  showGates="1"  showFreqOnPlots="1"  showGateNameOnPlots="1"  showMedians="0"  showUncomped="0"  addEventParam="0"  lastYAxisName="" >
                                   <TextTraits font="SansSerif"  size="11"  name="Labels"  style="plain"  color="#000000"  background="#00ffffff"  just="left" />
                                   <TextTraits font="SansSerif"  size="11"  name="LayoutGates"  style="plain"  color="#000000"  background="#00ffffff"  just="left" />
                                   <TextTraits font="SansSerif"  size="9"  name="Numbers"  style="plain"  color="#000000"  background="#00ffffff"  just="left" />
                                   <TextTraits font="SansSerif"  size="9"  name="Legend"  style="plain"  color="#000000"  background="#00ffffff"  just="left" />
                                   <WindowPosition x="477"  y="25"  width="390"  height="582"  displayed="1"  panelState="---" />
                                 </GraphEnvironment>
                               </Graph>
                               <Gate gating:id="ID367432302"  gating:parent_id="ID901780120" >
                                 <gating:RectangleGate eventsInside="1"  annoOffsetX="0"  annoOffsetY="0"  tint="#000000"  isTinted="0"  lineWeight="Normal"  userDefined="1"  percentX="0"  percentY="0" >
                                   <gating:dimension gating:min="1238.6722757784569"  gating:max="191563.06222194553" >
                                     <data-type:fcs-dimension data-type:name="Comp-Green A 780_40-A" />
                                   </gating:dimension>
                                   <gating:dimension gating:min="2244.6441089391174"  gating:max="161810.828237182" >
                                     <data-type:fcs-dimension data-type:name="Comp-Green E 575_25-A" />
                                   </gating:dimension>
                                 </gating:RectangleGate>
                               </Gate>
                             </Population>
                           </Subpopulations>
                         </Population>
                       </Subpopulations>
                     </Population>
                     <Population name="cd34+"  annotation=""  owningGroup="RA and O2"  expanded="1"  sortPriority="10"  count="1189" >
                       <Graph smoothing="0"  backColor="#ffffff"  foreColor="#000000"  heatMapStatParameter="Comp-Blue B 515_20-A"  type="Pseudocolor"  fast="1" >
                         <Axis dimension="x"  name="Comp-Green E 575_25-A"  label=""  auto="auto" />
                         <Axis dimension="y"  name="Comp-Violet B 705_70-A"  label=""  auto="auto" />
                         <GraphSettings level="5%"  smoothingHighResolution="1"  contourHighResolution="1"  histogramSmoothingCount="0"  graphResolution="256"  showOutliers="0"  drawLargeDots="0"  dotsToDraw="8000"  tint="le.chartfill.tinted.40"  lineWeight="le.lineweight.normal"  lineStyle="le.linestyle.solid" />
                         <GraphEnvironment showGrid="0"  showAxes="tnlTNL"  showGates="1"  showFreqOnPlots="1"  showGateNameOnPlots="1"  showMedians="0"  showUncomped="0"  addEventParam="0"  lastYAxisName="" >
                           <TextTraits font="SansSerif"  size="11"  name="Labels"  style="plain"  color="#000000"  background="#00ffffff"  just="left" />
                           <TextTraits font="SansSerif"  size="11"  name="LayoutGates"  style="plain"  color="#000000"  background="#00ffffff"  just="left" />
                           <TextTraits font="SansSerif"  size="9"  name="Numbers"  style="plain"  color="#000000"  background="#00ffffff"  just="left" />
                           <TextTraits font="SansSerif"  size="9"  name="Legend"  style="plain"  color="#000000"  background="#00ffffff"  just="left" />
                           <WindowPosition x="477"  y="25"  width="390"  height="582"  displayed="1"  panelState="---" />
                         </GraphEnvironment>
                       </Graph>
                       <Gate gating:id="ID2140625319"  gating:parent_id="ID1781091389" >
                         <gating:RectangleGate eventsInside="1"  annoOffsetX="0"  annoOffsetY="0"  tint="#000000"  isTinted="0"  lineWeight="Normal"  userDefined="1"  percentX="0"  percentY="0" >
                           <gating:dimension gating:min="-1481.167982045089"  gating:max="304601.0567789718" >
                             <data-type:fcs-dimension data-type:name="Comp-Green E 575_25-A" />
                           </gating:dimension>
                           <gating:dimension gating:min="931.1119170654778"  gating:max="20203.9108088588" >
                             <data-type:fcs-dimension data-type:name="Comp-Violet B 705_70-A" />
                           </gating:dimension>
                         </gating:RectangleGate>
                       </Gate>
                     </Population>
                   </Subpopulations>
                 </Population>
               </Subpopulations>
             </Population>
           </Subpopulations>
         </Population>
       </Subpopulations>
       <Group name="RA and O2"  live="1"  role="ws.group.dlog.undefined"  key=""  synchronized="0"  foreground="#009090"  fontStyle="plain" >
         <Criteria/>
         <SampleRefs>
           <SampleRef sampleID="19" />
           <SampleRef sampleID="29" />
           <SampleRef sampleID="31" />
           <SampleRef sampleID="14" />
           <SampleRef sampleID="18" />
           <SampleRef sampleID="8" />
           <SampleRef sampleID="3" />
           <SampleRef sampleID="27" />
           <SampleRef sampleID="23" />
           <SampleRef sampleID="17" />
           <SampleRef sampleID="16" />
           <SampleRef sampleID="7" />
           <SampleRef sampleID="2" />
           <SampleRef sampleID="24" />
         </SampleRefs>
         <Keywords/>
       </Group>
     </GroupNode>
   </Groups>
   <SampleList>
     <Sample>
       <DataSet uri="file:/Users/minyee/Desktop/Flow%20file%20orginal/Hopx%20ki67/Hopx%20ki67/FMO_Ki67_030.fcs"  sampleID="22" />
       <transforms:spilloverMatrix spectral="0"  prefix="Comp-"  name="Compensation"  editable="0"  color="#bc1900"  version="FlowJo-10.7.1"  status="FINALIZED"  transforms:id="214da00b-0905-4a87-880c-2a2c1b8d50ee"  suffix="" >
         <data-type:parameters>
           <data-type:parameter data-type:name="Blue B 515_20-A"  userProvidedCompInfix="Comp-Blue B 515_20-A" />
           <data-type:parameter data-type:name="Green A 780_40-A"  userProvidedCompInfix="Comp-Green A 780_40-A" />
           <data-type:parameter data-type:name="Green E 575_25-A"  userProvidedCompInfix="Comp-Green E 575_25-A" />
           <data-type:parameter data-type:name="Red C 660_20-A"  userProvidedCompInfix="Comp-Red C 660_20-A" />
           <data-type:parameter data-type:name="Violet B 705_70-A"  userProvidedCompInfix="Comp-Violet B 705_70-A" />
           <data-type:parameter data-type:name="Violet D 605_40-A"  userProvidedCompInfix="Comp-Violet D 605_40-A" />
           <data-type:parameter data-type:name="Violet F 560_40-A"  userProvidedCompInfix="Comp-Violet F 560_40-A" />
           <data-type:parameter data-type:name="Violet H 450_50-A"  userProvidedCompInfix="Comp-Violet H 450_50-A" />
         </data-type:parameters>
         <transforms:spillover data-type:parameter="Blue B 515_20-A"  userProvidedCompInfix="Comp-Blue B 515_20-A" >
           <transforms:coefficient data-type:parameter="Blue B 515_20-A"  transforms:value="1" />
           <transforms:coefficient data-type:parameter="Green A 780_40-A"  transforms:value="0.0000367275" />
           <transforms:coefficient data-type:parameter="Green E 575_25-A"  transforms:value="0.0033313336" />
           <transforms:coefficient data-type:parameter="Red C 660_20-A"  transforms:value="0" />
           <transforms:coefficient data-type:parameter="Violet B 705_70-A"  transforms:value="0.0000489698" />
           <transforms:coefficient data-type:parameter="Violet D 605_40-A"  transforms:value="0.0015835707" />
           <transforms:coefficient data-type:parameter="Violet F 560_40-A"  transforms:value="0.0007475925" />
           <transforms:coefficient data-type:parameter="Violet H 450_50-A"  transforms:value="0.000337832" />
         </transforms:spillover>
         <transforms:spillover data-type:parameter="Green A 780_40-A"  userProvidedCompInfix="Comp-Green A 780_40-A" >
           <transforms:coefficient data-type:parameter="Blue B 515_20-A"  transforms:value="0.0019780337" />
           <transforms:coefficient data-type:parameter="Green A 780_40-A"  transforms:value="1" />
           <transforms:coefficient data-type:parameter="Green E 575_25-A"  transforms:value="0.0432703127" />
           <transforms:coefficient data-type:parameter="Red C 660_20-A"  transforms:value="0" />
           <transforms:coefficient data-type:parameter="Violet B 705_70-A"  transforms:value="0.000592761" />
           <transforms:coefficient data-type:parameter="Violet D 605_40-A"  transforms:value="0.0026865966" />
           <transforms:coefficient data-type:parameter="Violet F 560_40-A"  transforms:value="0.0004939722" />
           <transforms:coefficient data-type:parameter="Violet H 450_50-A"  transforms:value="0.0005033345" />
         </transforms:spillover>
         <transforms:spillover data-type:parameter="Green E 575_25-A"  userProvidedCompInfix="Comp-Green E 575_25-A" >
           <transforms:coefficient data-type:parameter="Blue B 515_20-A"  transforms:value="0.0008813713" />
           <transforms:coefficient data-type:parameter="Green A 780_40-A"  transforms:value="0.003957043" />
           <transforms:coefficient data-type:parameter="Green E 575_25-A"  transforms:value="1" />
           <transforms:coefficient data-type:parameter="Red C 660_20-A"  transforms:value="0.0000732555" />
           <transforms:coefficient data-type:parameter="Violet B 705_70-A"  transforms:value="0.0021499206" />
           <transforms:coefficient data-type:parameter="Violet D 605_40-A"  transforms:value="0.0885234215" />
           <transforms:coefficient data-type:parameter="Violet F 560_40-A"  transforms:value="0.0164064626" />
           <transforms:coefficient data-type:parameter="Violet H 450_50-A"  transforms:value="-0.0004296311" />
         </transforms:spillover>
         <transforms:spillover data-type:parameter="Red C 660_20-A"  userProvidedCompInfix="Comp-Red C 660_20-A" >
           <transforms:coefficient data-type:parameter="Blue B 515_20-A"  transforms:value="0.1920770742" />
           <transforms:coefficient data-type:parameter="Green A 780_40-A"  transforms:value="0.0959789844" />
           <transforms:coefficient data-type:parameter="Green E 575_25-A"  transforms:value="-0.1927899955" />
           <transforms:coefficient data-type:parameter="Red C 660_20-A"  transforms:value="1" />
           <transforms:coefficient data-type:parameter="Violet B 705_70-A"  transforms:value="0.0959787436" />
           <transforms:coefficient data-type:parameter="Violet D 605_40-A"  transforms:value="0.9654482817" />
           <transforms:coefficient data-type:parameter="Violet F 560_40-A"  transforms:value="0.0959793944" />
           <transforms:coefficient data-type:parameter="Violet H 450_50-A"  transforms:value="0.2933241586" />
         </transforms:spillover>
         <transforms:spillover data-type:parameter="Violet B 705_70-A"  userProvidedCompInfix="Comp-Violet B 705_70-A" >
           <transforms:coefficient data-type:parameter="Blue B 515_20-A"  transforms:value="0.0009670782" />
           <transforms:coefficient data-type:parameter="Green A 780_40-A"  transforms:value="0.0099106769" />
           <transforms:coefficient data-type:parameter="Green E 575_25-A"  transforms:value="0" />
           <transforms:coefficient data-type:parameter="Red C 660_20-A"  transforms:value="0.0040325466" />
           <transforms:coefficient data-type:parameter="Violet B 705_70-A"  transforms:value="1" />
           <transforms:coefficient data-type:parameter="Violet D 605_40-A"  transforms:value="0.0114571973" />
           <transforms:coefficient data-type:parameter="Violet F 560_40-A"  transforms:value="0.0021745665" />
           <transforms:coefficient data-type:parameter="Violet H 450_50-A"  transforms:value="0.3780560791" />
         </transforms:spillover>
         <transforms:spillover data-type:parameter="Violet D 605_40-A"  userProvidedCompInfix="Comp-Violet D 605_40-A" >
           <transforms:coefficient data-type:parameter="Blue B 515_20-A"  transforms:value="0" />
           <transforms:coefficient data-type:parameter="Green A 780_40-A"  transforms:value="0.004066823" />
           <transforms:coefficient data-type:parameter="Green E 575_25-A"  transforms:value="0.0201453513" />
           <transforms:coefficient data-type:parameter="Red C 660_20-A"  transforms:value="0.0011681318" />
           <transforms:coefficient data-type:parameter="Violet B 705_70-A"  transforms:value="0.0499253427" />
           <transforms:coefficient data-type:parameter="Violet D 605_40-A"  transforms:value="1" />
           <transforms:coefficient data-type:parameter="Violet F 560_40-A"  transforms:value="0.0026641605" />
           <transforms:coefficient data-type:parameter="Violet H 450_50-A"  transforms:value="0.1243881112" />
         </transforms:spillover>
         <transforms:spillover data-type:parameter="Violet F 560_40-A"  userProvidedCompInfix="Comp-Violet F 560_40-A" >
           <transforms:coefficient data-type:parameter="Blue B 515_20-A"  transforms:value="0.778323091" />
           <transforms:coefficient data-type:parameter="Green A 780_40-A"  transforms:value="0.0442192565" />
           <transforms:coefficient data-type:parameter="Green E 575_25-A"  transforms:value="0.860578365" />
           <transforms:coefficient data-type:parameter="Red C 660_20-A"  transforms:value="-1.4500594465" />
           <transforms:coefficient data-type:parameter="Violet B 705_70-A"  transforms:value="0.1474111453" />
           <transforms:coefficient data-type:parameter="Violet D 605_40-A"  transforms:value="3.0923932712" />
           <transforms:coefficient data-type:parameter="Violet F 560_40-A"  transforms:value="1" />
           <transforms:coefficient data-type:parameter="Violet H 450_50-A"  transforms:value="1.8269200387" />
         </transforms:spillover>
         <transforms:spillover data-type:parameter="Violet H 450_50-A"  userProvidedCompInfix="Comp-Violet H 450_50-A" >
           <transforms:coefficient data-type:parameter="Blue B 515_20-A"  transforms:value="0.0001285045" />
           <transforms:coefficient data-type:parameter="Green A 780_40-A"  transforms:value="0" />
           <transforms:coefficient data-type:parameter="Green E 575_25-A"  transforms:value="0.0000703727" />
           <transforms:coefficient data-type:parameter="Red C 660_20-A"  transforms:value="-0.0000485142" />
           <transforms:coefficient data-type:parameter="Violet B 705_70-A"  transforms:value="0.0001517483" />
           <transforms:coefficient data-type:parameter="Violet D 605_40-A"  transforms:value="0.0058774103" />
           <transforms:coefficient data-type:parameter="Violet F 560_40-A"  transforms:value="0.0031069205" />
           <transforms:coefficient data-type:parameter="Violet H 450_50-A"  transforms:value="1" />
         </transforms:spillover>
       </transforms:spilloverMatrix>
       <Transformations>
         <transforms:linear transforms:minRange="0"  transforms:maxRange="262144"  gain="1" >
           <data-type:parameter data-type:name="FSC-A" />
         </transforms:linear>
         <transforms:linear transforms:minRange="0"  transforms:maxRange="262144"  gain="1" >
           <data-type:parameter data-type:name="FSC-H" />
         </transforms:linear>
         <transforms:linear transforms:minRange="0"  transforms:maxRange="262144"  gain="1" >
           <data-type:parameter data-type:name="FSC-W" />
         </transforms:linear>
         <transforms:linear transforms:minRange="0"  transforms:maxRange="262144"  gain="1" >
           <data-type:parameter data-type:name="SSC-A" />
         </transforms:linear>
         <transforms:linear transforms:minRange="0"  transforms:maxRange="262144"  gain="1" >
           <data-type:parameter data-type:name="SSC-H" />
         </transforms:linear>
         <transforms:linear transforms:minRange="0"  transforms:maxRange="262144"  gain="1" >
           <data-type:parameter data-type:name="SSC-W" />
         </transforms:linear>
         <transforms:biex transforms:length="256"  transforms:maxRange="262144"  transforms:neg="0"  transforms:width="-100"  transforms:pos="4.418539922" >
           <data-type:parameter data-type:name="Blue B 515_20-A" />
         </transforms:biex>
         <transforms:biex transforms:length="256"  transforms:maxRange="262144"  transforms:neg="0"  transforms:width="-100"  transforms:pos="4.418539922" >
           <data-type:parameter data-type:name="Violet H 450_50-A" />
         </transforms:biex>
         <transforms:biex transforms:length="256"  transforms:maxRange="262144"  transforms:neg="0"  transforms:width="-100"  transforms:pos="4.418539922" >
           <data-type:parameter data-type:name="Violet F 560_40-A" />
         </transforms:biex>
         <transforms:biex transforms:length="256"  transforms:maxRange="262144"  transforms:neg="0"  transforms:width="-100"  transforms:pos="4.418539922" >
           <data-type:parameter data-type:name="Violet D 605_40-A" />
         </transforms:biex>
         <transforms:biex transforms:length="256"  transforms:maxRange="262144"  transforms:neg="0"  transforms:width="-19.9526231497"  transforms:pos="4.418539922" >
           <data-type:parameter data-type:name="Violet B 705_70-A" />
         </transforms:biex>
         <transforms:biex transforms:length="256"  transforms:maxRange="262144"  transforms:neg="0"  transforms:width="-100"  transforms:pos="4.418539922" >
           <data-type:parameter data-type:name="Red C 660_20-A" />
         </transforms:biex>
         <transforms:biex transforms:length="256"  transforms:maxRange="262144"  transforms:neg="0"  transforms:width="-100"  transforms:pos="4.418539922" >
           <data-type:parameter data-type:name="Green E 575_25-A" />
         </transforms:biex>
         <transforms:biex transforms:length="256"  transforms:maxRange="262144"  transforms:neg="0.2"  transforms:width="-79.4328234724"  transforms:pos="4.35" >
           <data-type:parameter data-type:name="Green A 780_40-A" />
         </transforms:biex>
         <transforms:linear transforms:minRange="0.6199282587"  transforms:maxRange="199"  gain="0.0100965514" >
           <data-type:parameter data-type:name="Time" />
         </transforms:linear>
         <transforms:biex transforms:length="256"  transforms:maxRange="262144"  transforms:neg="0"  transforms:width="-100"  transforms:pos="4.418539922" >
           <data-type:parameter data-type:name="Comp-Blue B 515_20-A" />
         </transforms:biex>
         <transforms:biex transforms:length="256"  transforms:maxRange="262144"  transforms:neg="0"  transforms:width="-100"  transforms:pos="4.418539922" >
           <data-type:parameter data-type:name="Comp-Violet H 450_50-A" />
         </transforms:biex>
         <transforms:biex transforms:length="256"  transforms:maxRange="262144"  transforms:neg="0"  transforms:width="-100"  transforms:pos="4.418539922" >
           <data-type:parameter data-type:name="Comp-Violet F 560_40-A" />
         </transforms:biex>
         <transforms:biex transforms:length="256"  transforms:maxRange="262144"  transforms:neg="0"  transforms:width="-100"  transforms:pos="4.418539922" >
           <data-type:parameter data-type:name="Comp-Violet D 605_40-A" />
         </transforms:biex>
         <transforms:biex transforms:length="256"  transforms:maxRange="262144"  transforms:neg="0"  transforms:width="-19.9526231497"  transforms:pos="4.418539922" >
           <data-type:parameter data-type:name="Comp-Violet B 705_70-A" />
         </transforms:biex>
         <transforms:biex transforms:length="256"  transforms:maxRange="262144"  transforms:neg="0"  transforms:width="-100"  transforms:pos="4.418539922" >
           <data-type:parameter data-type:name="Comp-Red C 660_20-A" />
         </transforms:biex>
         <transforms:biex transforms:length="256"  transforms:maxRange="262144"  transforms:neg="0"  transforms:width="-100"  transforms:pos="4.418539922" >
           <data-type:parameter data-type:name="Comp-Green E 575_25-A" />
         </transforms:biex>
         <transforms:biex transforms:length="256"  transforms:maxRange="262144"  transforms:neg="0.2"  transforms:width="-79.4328234724"  transforms:pos="4.35" >
           <data-type:parameter data-type:name="Comp-Green A 780_40-A" />
         </transforms:biex>
       </Transformations>
       <Keywords>
         <Keyword name="FJ_FCS_VERSION"  value="3" />
         <Keyword name="$BEGINANALYSIS"  value="0" />
         <Keyword name="$ENDANALYSIS"  value="0" />
         <Keyword name="$BEGINSTEXT"  value="0" />
         <Keyword name="$ENDSTEXT"  value="0" />
         <Keyword name="$BEGINDATA"  value="4092" />
         <Keyword name="$ENDDATA"  value="15004091           " />
         <Keyword name="$FIL"  value="FMO_Ki67_030.fcs" />
         <Keyword name="$SYS"  value="Windows 7 6.1" />
         <Keyword name="$TOT"  value="250000             " />
         <Keyword name="$PAR"  value="15" />
         <Keyword name="$MODE"  value="L" />
         <Keyword name="$BYTEORD"  value="4,3,2,1" />
         <Keyword name="$DATATYPE"  value="F" />
         <Keyword name="$NEXTDATA"  value="0" />
         <Keyword name="CREATOR"  value="BD FACSDiva Software Version 8.0.1" />
         <Keyword name="TUBE NAME"  value="Ki67" />
         <Keyword name="$SRC"  value="FMO" />
         <Keyword name="EXPERIMENT NAME"  value="Hopx ki67" />
         <Keyword name="GUID"  value="1cad1b35-5209-444f-be24-10c19f5deea5" />
         <Keyword name="$DATE"  value="09-MAR-2022" />
         <Keyword name="$BTIM"  value="12:48:19" />
         <Keyword name="$ETIM"  value="12:51:38" />
         <Keyword name="$CYT"  value="Fozzie Bear (LSRII)" />
         <Keyword name="SETTINGS"  value="Cytometer" />
         <Keyword name="CYTNUM"  value="H47100017" />
         <Keyword name="WINDOW EXTENSION"  value="7.00" />
         <Keyword name="EXPORT USER NAME"  value="FozzieUser" />
         <Keyword name="EXPORT TIME"  value="09-MAR-2022-14:02:48" />
         <Keyword name="$OP"  value="FozzieUser" />
         <Keyword name="FSC ASF"  value="0.73" />
         <Keyword name="AUTOBS"  value="TRUE" />
         <Keyword name="$INST"  value=" " />
         <Keyword name="LASER1NAME"  value="Blue" />
         <Keyword name="LASER1DELAY"  value="0.00" />
         <Keyword name="LASER1ASF"  value="0.95" />
         <Keyword name="LASER2NAME"  value="Violet" />
         <Keyword name="LASER2DELAY"  value="16.13" />
         <Keyword name="LASER2ASF"  value="0.66" />
         <Keyword name="LASER3NAME"  value="Red" />
         <Keyword name="LASER3DELAY"  value="37.74" />
         <Keyword name="LASER3ASF"  value="0.61" />
         <Keyword name="LASER4NAME"  value="Green" />
         <Keyword name="LASER4DELAY"  value="54.80" />
         <Keyword name="LASER4ASF"  value="0.64" />
         <Keyword name="$TIMESTEP"  value="0.01" />
         <Keyword name="SPILL"  value="8,Blue B 515_20-A,Violet H 450_50-A,Violet F 560_40-A,Violet D 605_40-A,Violet B 705_70-A,Red C 660_20-A,Green E 575_25-A,Green A 780_40-A,1,0.0002964998280524984,0.0007380952129762673,0.0015834352147020344,0.000050468052032499794,0,0.0033033632582575374,0.00003670403245535932,0.0001313228520005767,1,0.0033259238053639645,0.006436202245223317,0.0001907637072669293,0,0.00007238467491235222,0,0.0361909592386478,2.5146457633287316,1,2.843539409627235,0.0618156159035013,0,0.02542268807673951,0.0022461813080563273,0,0.04396107941311865,0.0019493826364485676,1,0.05061730373996776,0.0014244227079707992,0.012941355691908402,0.0029727958519863863,0.0008734186180489315,0.3822208836055323,0.002427184598124188,0.011771844980871422,1,0.0042622815093189695,0.00011768295707666559,0.010238304948006724,0.001569145358086875,0.0008176057180739882,0.000545071725761325,0.014989471769280045,0.03134162063781798,1,0,0.018235124194145476,0.0009086844601410478,0,0.016449785297738048,0.08876030308732098,0.0021824824426018067,0.00008335267702526709,1,0.004040297845410529,0.001965721978741563,0.00032876997430666163,0.0005057998452207591,0.0029842193170236714,0.0007081198216792666,0.00021036638264657398,0.043701108848891,1" />
         <Keyword name="APPLY COMPENSATION"  value="TRUE" />
         <Keyword name="THRESHOLD"  value="FSC,5000" />
         <Keyword name="$P1N"  value="FSC-A" />
         <Keyword name="$P1R"  value="262144" />
         <Keyword name="$P1B"  value="32" />
         <Keyword name="$P1E"  value="0,0" />
         <Keyword name="$P1V"  value="187" />
         <Keyword name="$P1G"  value="1.0" />
         <Keyword name="P1DISPLAY"  value="LIN" />
         <Keyword name="P1BS"  value="0" />
         <Keyword name="P1MS"  value="0" />
         <Keyword name="$P2N"  value="FSC-H" />
         <Keyword name="$P2R"  value="262144" />
         <Keyword name="$P2B"  value="32" />
         <Keyword name="$P2E"  value="0,0" />
         <Keyword name="$P2V"  value="187" />
         <Keyword name="$P2G"  value="1.0" />
         <Keyword name="P2DISPLAY"  value="LIN" />
         <Keyword name="P2BS"  value="0" />
         <Keyword name="P2MS"  value="0" />
         <Keyword name="$P3N"  value="FSC-W" />
         <Keyword name="$P3R"  value="262144" />
         <Keyword name="$P3B"  value="32" />
         <Keyword name="$P3E"  value="0,0" />
         <Keyword name="$P3V"  value="187" />
         <Keyword name="$P3G"  value="1.0" />
         <Keyword name="P3BS"  value="-1" />
         <Keyword name="P3MS"  value="0" />
         <Keyword name="$P4N"  value="SSC-A" />
         <Keyword name="$P4R"  value="262144" />
         <Keyword name="$P4B"  value="32" />
         <Keyword name="$P4E"  value="0,0" />
         <Keyword name="$P4V"  value="253" />
         <Keyword name="$P4G"  value="1.0" />
         <Keyword name="P4DISPLAY"  value="LIN" />
         <Keyword name="P4BS"  value="0" />
         <Keyword name="P4MS"  value="0" />
         <Keyword name="$P5N"  value="SSC-H" />
         <Keyword name="$P5R"  value="262144" />
         <Keyword name="$P5B"  value="32" />
         <Keyword name="$P5E"  value="0,0" />
         <Keyword name="$P5V"  value="253" />
         <Keyword name="$P5G"  value="1.0" />
         <Keyword name="P5DISPLAY"  value="LIN" />
         <Keyword name="P5BS"  value="0" />
         <Keyword name="P5MS"  value="0" />
         <Keyword name="$P6N"  value="SSC-W" />
         <Keyword name="$P6R"  value="262144" />
         <Keyword name="$P6B"  value="32" />
         <Keyword name="$P6E"  value="0,0" />
         <Keyword name="$P6V"  value="253" />
         <Keyword name="$P6G"  value="1.0" />
         <Keyword name="P6BS"  value="-1" />
         <Keyword name="P6MS"  value="0" />
         <Keyword name="$P7N"  value="Blue B 515_20-A" />
         <Keyword name="$P7R"  value="262144" />
         <Keyword name="$P7B"  value="32" />
         <Keyword name="$P7E"  value="0,0" />
         <Keyword name="$P7V"  value="500" />
         <Keyword name="$P7G"  value="1.0" />
         <Keyword name="P7DISPLAY"  value="LOG" />
         <Keyword name="P7BS"  value="260" />
         <Keyword name="P7MS"  value="0" />
         <Keyword name="$P8N"  value="Violet H 450_50-A" />
         <Keyword name="$P8R"  value="262144" />
         <Keyword name="$P8B"  value="32" />
         <Keyword name="$P8E"  value="0,0" />
         <Keyword name="$P8V"  value="600" />
         <Keyword name="$P8G"  value="1.0" />
         <Keyword name="P8DISPLAY"  value="LOG" />
         <Keyword name="P8BS"  value="35706" />
         <Keyword name="P8MS"  value="0" />
         <Keyword name="$P9N"  value="Violet F 560_40-A" />
         <Keyword name="$P9R"  value="262144" />
         <Keyword name="$P9B"  value="32" />
         <Keyword name="$P9E"  value="0,0" />
         <Keyword name="$P9V"  value="470" />
         <Keyword name="$P9G"  value="1.0" />
         <Keyword name="P9DISPLAY"  value="LOG" />
         <Keyword name="P9BS"  value="110" />
         <Keyword name="P9MS"  value="0" />
         <Keyword name="$P10N"  value="Violet D 605_40-A" />
         <Keyword name="$P10R"  value="262144" />
         <Keyword name="$P10B"  value="32" />
         <Keyword name="$P10E"  value="0,0" />
         <Keyword name="$P10V"  value="593" />
         <Keyword name="$P10G"  value="1.0" />
         <Keyword name="P10DISPLAY"  value="LOG" />
         <Keyword name="P10BS"  value="30517" />
         <Keyword name="P10MS"  value="0" />
         <Keyword name="$P11N"  value="Violet B 705_70-A" />
         <Keyword name="$P11R"  value="262144" />
         <Keyword name="$P11B"  value="32" />
         <Keyword name="$P11E"  value="0,0" />
         <Keyword name="$P11V"  value="545" />
         <Keyword name="$P11G"  value="1.0" />
         <Keyword name="P11DISPLAY"  value="LOG" />
         <Keyword name="P11BS"  value="389" />
         <Keyword name="P11MS"  value="0" />
         <Keyword name="$P12N"  value="Red C 660_20-A" />
         <Keyword name="$P12R"  value="262144" />
         <Keyword name="$P12B"  value="32" />
         <Keyword name="$P12E"  value="0,0" />
         <Keyword name="$P12V"  value="610" />
         <Keyword name="$P12G"  value="1.0" />
         <Keyword name="P12DISPLAY"  value="LOG" />
         <Keyword name="P12BS"  value="107" />
         <Keyword name="P12MS"  value="0" />
         <Keyword name="$P13N"  value="Green E 575_25-A" />
         <Keyword name="$P13R"  value="262144" />
         <Keyword name="$P13B"  value="32" />
         <Keyword name="$P13E"  value="0,0" />
         <Keyword name="$P13V"  value="593" />
         <Keyword name="$P13G"  value="1.0" />
         <Keyword name="P13DISPLAY"  value="LOG" />
         <Keyword name="P13BS"  value="258" />
         <Keyword name="P13MS"  value="0" />
         <Keyword name="$P14N"  value="Green A 780_40-A" />
         <Keyword name="$P14R"  value="262144" />
         <Keyword name="$P14B"  value="32" />
         <Keyword name="$P14E"  value="0,0" />
         <Keyword name="$P14V"  value="539" />
         <Keyword name="$P14G"  value="1.0" />
         <Keyword name="P14DISPLAY"  value="LOG" />
         <Keyword name="P14BS"  value="251" />
         <Keyword name="P14MS"  value="0" />
         <Keyword name="$P15N"  value="Time" />
         <Keyword name="$P15R"  value="262144" />
         <Keyword name="$P15B"  value="32" />
         <Keyword name="$P15E"  value="0,0" />
         <Keyword name="$P15G"  value="0.01" />
         <Keyword name="P15BS"  value="0" />
         <Keyword name="P15MS"  value="0" />
         <Keyword name="CST SETUP STATUS"  value="SUCCESS" />
         <Keyword name="CST BEADS LOT ID"  value="35688" />
         <Keyword name="CYTOMETER CONFIG NAME"  value="New Configuration 122809" />
         <Keyword name="CYTOMETER CONFIG CREATE DATE"  value="2009-12-28T15:03:55-05:00" />
         <Keyword name="CST SETUP DATE"  value="2022-03-09T08:44:38-05:00" />
         <Keyword name="CST BASELINE DATE"  value="2022-01-14T00:53:58-05:00" />
         <Keyword name="CST BEADS EXPIRED"  value="False" />
         <Keyword name="CST PERFORMANCE EXPIRED"  value="2022-03-11T08:44:38-05:00" />
         <Keyword name="CST REGULATORY STATUS"  value="RUO Performance Check" />
         <Keyword name="$P1S"  value="" />
         <Keyword name="$P2S"  value="" />
         <Keyword name="$P3S"  value="" />
         <Keyword name="$P4S"  value="" />
         <Keyword name="$P5S"  value="" />
         <Keyword name="$P6S"  value="" />
         <Keyword name="$P7S"  value="" />
         <Keyword name="$P8S"  value="" />
         <Keyword name="$P9S"  value="" />
         <Keyword name="$P10S"  value="" />
         <Keyword name="$P11S"  value="" />
         <Keyword name="$P12S"  value="" />
         <Keyword name="$P13S"  value="" />
         <Keyword name="$P14S"  value="" />
         <Keyword name="$P15S"  value="" />
         <Keyword name="$P16N"  value="Comp-Blue B 515_20-A" />
         <Keyword name="$P16S"  value="" />
         <Keyword name="$P16R"  value="262144" />
         <Keyword name="$P17N"  value="Comp-Violet H 450_50-A" />
         <Keyword name="$P17S"  value="" />
         <Keyword name="$P17R"  value="262144" />
         <Keyword name="$P18N"  value="Comp-Violet F 560_40-A" />
         <Keyword name="$P18S"  value="" />
         <Keyword name="$P18R"  value="262144" />
         <Keyword name="$P19N"  value="Comp-Violet D 605_40-A" />
         <Keyword name="$P19S"  value="" />
         <Keyword name="$P19R"  value="262144" />
         <Keyword name="$P20N"  value="Comp-Violet B 705_70-A" />
         <Keyword name="$P20S"  value="" />
         <Keyword name="$P20R"  value="262144" />
         <Keyword name="$P21N"  value="Comp-Red C 660_20-A" />
         <Keyword name="$P21S"  value="" />
         <Keyword name="$P21R"  value="262144" />
         <Keyword name="$P22N"  value="Comp-Green E 575_25-A" />
         <Keyword name="$P22S"  value="" />
         <Keyword name="$P22R"  value="262144" />
         <Keyword name="$P23N"  value="Comp-Green A 780_40-A" />
         <Keyword name="$P23S"  value="" />
         <Keyword name="$P23R"  value="262144" />
       </Keywords>
       <SampleNode name="FMO_Ki67_030.fcs"  annotation=""  owningGroup=""  expanded="1"  sortPriority="10"  count="250000"  sampleID="22" >
         <Graph smoothing="0"  backColor="#ffffff"  foreColor="#000000"  type="Pseudocolor"  fast="1" >
           <Axis dimension="x"  name="FSC-A"  label=""  auto="auto" />
           <Axis dimension="y"  name="SSC-A"  label=""  auto="auto" />
           <GraphSettings level="5%"  smoothingHighResolution="1"  contourHighResolution="1"  histogramSmoothingCount="0"  graphResolution="256"  showOutliers="0"  drawLargeDots="0"  dotsToDraw="8000"  tint="le.chartfill.tinted.40"  lineWeight="le.lineweight.normal"  lineStyle="le.linestyle.solid" />
           <GraphEnvironment showGrid="0"  showAxes="tnlTNL"  showGates="1"  showFreqOnPlots="1"  showGateNameOnPlots="1"  showMedians="0"  showUncomped="0"  addEventParam="0"  lastYAxisName="" >
             <TextTraits font="SansSerif"  size="11"  name="Labels"  style="plain"  color="#000000"  background="#00ffffff"  just="left" />
             <TextTraits font="SansSerif"  size="11"  name="LayoutGates"  style="plain"  color="#000000"  background="#00ffffff"  just="left" />
             <TextTraits font="SansSerif"  size="9"  name="Numbers"  style="plain"  color="#000000"  background="#00ffffff"  just="left" />
             <TextTraits font="SansSerif"  size="9"  name="Legend"  style="plain"  color="#000000"  background="#00ffffff"  just="left" />
           </GraphEnvironment>
         </Graph>
         <Subpopulations>
           <Population name="Lymphocytes"  annotation=""  owningGroup="All Samples"  expanded="1"  sortPriority="10"  count="246034" >
             <Graph smoothing="0"  backColor="#ffffff"  foreColor="#000000"  heatMapStatistic="Median"  heatMapStatParameter="Comp-Blue B 515_20-A"  type="Histogram"  fast="1" >
               <Axis dimension="x"  name="Comp-Green A 780_40-A"  label=""  auto="auto" />
               <Axis dimension="y"  name=""  label=""  auto="modal" />
               <GraphSettings level="5%"  smoothingHighResolution="1"  contourHighResolution="1"  histogramSmoothingCount="0"  graphResolution="256"  showOutliers="0"  drawLargeDots="0"  dotsToDraw="8000"  tint="le.chartfill.tinted.40"  lineWeight="le.lineweight.normal"  lineStyle="le.linestyle.solid" />
               <GraphEnvironment showGrid="0"  showAxes="tnlTNL"  showGates="1"  showFreqOnPlots="1"  showGateNameOnPlots="1"  showMedians="0"  showUncomped="0"  addEventParam="0"  lastYAxisName="" >
                 <TextTraits font="SansSerif"  size="11"  name="Labels"  style="plain"  color="#000000"  background="#00ffffff"  just="left" />
                 <TextTraits font="SansSerif"  size="11"  name="LayoutGates"  style="plain"  color="#000000"  background="#00ffffff"  just="left" />
                 <TextTraits font="SansSerif"  size="9"  name="Numbers"  style="plain"  color="#000000"  background="#00ffffff"  just="left" />
                 <TextTraits font="SansSerif"  size="9"  name="Legend"  style="plain"  color="#000000"  background="#00ffffff"  just="left" />
                 <WindowPosition x="510"  y="25"  width="390"  height="582"  displayed="1"  panelState="---" />
               </GraphEnvironment>
               <WindowPosition x="510"  y="25"  width="390"  height="582" />
             </Graph>
             <Gate gating:id="ID503873830" >
               <gating:PolygonGate eventsInside="1"  annoOffsetX="0"  annoOffsetY="0"  tint="#000000"  isTinted="0"  lineWeight="Normal"  userDefined="1"  quadId="-1"  gateResolution="256" >
                 <gating:dimension>
                   <data-type:fcs-dimension data-type:name="FSC-A" />
                 </gating:dimension>
                 <gating:dimension>
                   <data-type:fcs-dimension data-type:name="SSC-A" />
                 </gating:dimension>
                 <gating:vertex>
                   <gating:coordinate data-type:value="55731.4015748032" />
                   <gating:coordinate data-type:value="165287.5823293173" />
                 </gating:vertex>
                 <gating:vertex>
                   <gating:coordinate data-type:value="17545.0708661417" />
                   <gating:coordinate data-type:value="127387.2449799197" />
                 </gating:vertex>
                 <gating:vertex>
                   <gating:coordinate data-type:value="0" />
                   <gating:coordinate data-type:value="66325.5903614458" />
                 </gating:vertex>
                 <gating:vertex>
                   <gating:coordinate data-type:value="-3096.188976378" />
                   <gating:coordinate data-type:value="0" />
                 </gating:vertex>
                 <gating:vertex>
                   <gating:coordinate data-type:value="155841.5118110236" />
                   <gating:coordinate data-type:value="6316.7228915663" />
                 </gating:vertex>
                 <gating:vertex>
                   <gating:coordinate data-type:value="215701.1653543307" />
                   <gating:coordinate data-type:value="113701.0120481928" />
                 </gating:vertex>
                 <gating:vertex>
                   <gating:coordinate data-type:value="166162.1417322835" />
                   <gating:coordinate data-type:value="184237.7510040161" />
                 </gating:vertex>
               </gating:PolygonGate>
             </Gate>
             <Subpopulations>
               <Population name="FSC-A, Comp-Violet F 560_40-A subset"  annotation=""  owningGroup="All Samples"  expanded="1"  sortPriority="10"  count="245194" >
                 <Graph smoothing="0"  backColor="#ffffff"  foreColor="#000000"  heatMapStatParameter="Comp-Blue B 515_20-A"  type="Pseudocolor"  fast="1" >
                   <Axis dimension="x"  name="FSC-A"  label=""  auto="auto" />
                   <Axis dimension="y"  name="Comp-Red C 660_20-A"  label=""  auto="auto" />
                   <GraphSettings level="5%"  smoothingHighResolution="1"  contourHighResolution="1"  histogramSmoothingCount="0"  graphResolution="256"  showOutliers="0"  drawLargeDots="0"  dotsToDraw="8000"  tint="le.chartfill.tinted.40"  lineWeight="le.lineweight.normal"  lineStyle="le.linestyle.solid" />
                   <GraphEnvironment showGrid="0"  showAxes="tnlTNL"  showGates="1"  showFreqOnPlots="1"  showGateNameOnPlots="1"  showMedians="0"  showUncomped="0"  addEventParam="0"  lastYAxisName="" >
                     <TextTraits font="SansSerif"  size="11"  name="Labels"  style="plain"  color="#000000"  background="#00ffffff"  just="left" />
                     <TextTraits font="SansSerif"  size="11"  name="LayoutGates"  style="plain"  color="#000000"  background="#00ffffff"  just="left" />
                     <TextTraits font="SansSerif"  size="9"  name="Numbers"  style="plain"  color="#000000"  background="#00ffffff"  just="left" />
                     <TextTraits font="SansSerif"  size="9"  name="Legend"  style="plain"  color="#000000"  background="#00ffffff"  just="left" />
                     <WindowPosition x="477"  y="25"  width="390"  height="582"  displayed="1"  panelState="---" />
                   </GraphEnvironment>
                 </Graph>
                 <Gate gating:id="ID1982093644"  gating:parent_id="ID503873830" >
                   <gating:RectangleGate eventsInside="1"  annoOffsetX="0"  annoOffsetY="0"  tint="#000000"  isTinted="0"  lineWeight="Normal"  userDefined="1"  percentX="0"  percentY="0" >
                     <gating:dimension gating:min="-1032.0629921259842"  gating:max="260079.87401574804" >
                       <data-type:fcs-dimension data-type:name="FSC-A" />
                     </gating:dimension>
                     <gating:dimension gating:min="-2960.44098375915"  gating:max="1203.4824453447445" >
                       <data-type:fcs-dimension data-type:name="Comp-Violet F 560_40-A" />
                     </gating:dimension>
                   </gating:RectangleGate>
                 </Gate>
                 <Subpopulations>
                   <Population name="FSC-A, Comp-Red C 660_20-A subset"  annotation=""  owningGroup="All Samples"  expanded="1"  sortPriority="10"  count="137007" >
                     <Graph smoothing="0"  backColor="#ffffff"  foreColor="#000000"  heatMapStatParameter="Comp-Blue B 515_20-A"  type="Pseudocolor"  fast="1" >
                       <Axis dimension="x"  name="Comp-Green E 575_25-A"  label=""  auto="auto" />
                       <Axis dimension="y"  name="Comp-Violet B 705_70-A"  label=""  auto="auto" />
                       <GraphSettings level="5%"  smoothingHighResolution="1"  contourHighResolution="1"  histogramSmoothingCount="0"  graphResolution="256"  showOutliers="0"  drawLargeDots="0"  dotsToDraw="8000"  tint="le.chartfill.tinted.40"  lineWeight="le.lineweight.normal"  lineStyle="le.linestyle.solid" />
                       <GraphEnvironment showGrid="0"  showAxes="tnlTNL"  showGates="1"  showFreqOnPlots="1"  showGateNameOnPlots="1"  showMedians="0"  showUncomped="0"  addEventParam="0"  lastYAxisName="" >
                         <TextTraits font="SansSerif"  size="11"  name="Labels"  style="plain"  color="#000000"  background="#00ffffff"  just="left" />
                         <TextTraits font="SansSerif"  size="11"  name="LayoutGates"  style="plain"  color="#000000"  background="#00ffffff"  just="left" />
                         <TextTraits font="SansSerif"  size="9"  name="Numbers"  style="plain"  color="#000000"  background="#00ffffff"  just="left" />
                         <TextTraits font="SansSerif"  size="9"  name="Legend"  style="plain"  color="#000000"  background="#00ffffff"  just="left" />
                         <WindowPosition x="477"  y="25"  width="390"  height="582"  displayed="0"  panelState="---" />
                       </GraphEnvironment>
                     </Graph>
                     <Gate gating:id="ID1831026835"  gating:parent_id="ID1982093644" >
                       <gating:PolygonGate eventsInside="1"  annoOffsetX="0"  annoOffsetY="0"  tint="#000000"  isTinted="0"  lineWeight="Normal"  userDefined="1"  quadId="-1"  gateResolution="256" >
                         <gating:dimension>
                           <data-type:fcs-dimension data-type:name="FSC-A" />
                         </gating:dimension>
                         <gating:dimension>
                           <data-type:fcs-dimension data-type:name="Comp-Red C 660_20-A" />
                         </gating:dimension>
                         <gating:vertex>
                           <gating:coordinate data-type:value="9288.5669291339" />
                           <gating:coordinate data-type:value="1407.471613572" />
                         </gating:vertex>
                         <gating:vertex>
                           <gating:coordinate data-type:value="51603.1496062992" />
                           <gating:coordinate data-type:value="3197.5669913893" />
                         </gating:vertex>
                         <gating:vertex>
                           <gating:coordinate data-type:value="118687.2440944882" />
                           <gating:coordinate data-type:value="1643.410358707" />
                         </gating:vertex>
                         <gating:vertex>
                           <gating:coordinate data-type:value="165130.0787401575" />
                           <gating:coordinate data-type:value="670.4277252153" />
                         </gating:vertex>
                         <gating:vertex>
                           <gating:coordinate data-type:value="139328.5039370079" />
                           <gating:coordinate data-type:value="-370.7372594607" />
                         </gating:vertex>
                         <gating:vertex>
                           <gating:coordinate data-type:value="13416.8188976378" />
                           <gating:coordinate data-type:value="-1079.130417458" />
                         </gating:vertex>
                         <gating:vertex>
                           <gating:coordinate data-type:value="1032.062992126" />
                           <gating:coordinate data-type:value="56.7652652814" />
                         </gating:vertex>
                         <gating:vertex>
                           <gating:coordinate data-type:value="2064.125984252" />
                           <gating:coordinate data-type:value="1242.0543669035" />
                         </gating:vertex>
                         <gating:vertex>
                           <gating:coordinate data-type:value="2064.125984252" />
                           <gating:coordinate data-type:value="1322.4347684872" />
                         </gating:vertex>
                       </gating:PolygonGate>
                     </Gate>
                     <Subpopulations>
                       <Population name="CD34 neg"  annotation=""  owningGroup="All Samples"  expanded="1"  sortPriority="10"  count="136318" >
                         <Graph smoothing="0"  backColor="#ffffff"  foreColor="#000000"  heatMapStatParameter="Comp-Blue B 515_20-A"  type="Pseudocolor"  fast="1" >
                           <Axis dimension="x"  name="Comp-Green E 575_25-A"  label=""  auto="auto" />
                           <Axis dimension="y"  name="Comp-Violet D 605_40-A"  label=""  auto="auto" />
                           <GraphSettings level="5%"  smoothingHighResolution="1"  contourHighResolution="1"  histogramSmoothingCount="0"  graphResolution="256"  showOutliers="0"  drawLargeDots="0"  dotsToDraw="8000"  tint="le.chartfill.tinted.40"  lineWeight="le.lineweight.normal"  lineStyle="le.linestyle.solid" />
                           <GraphEnvironment showGrid="0"  showAxes="tnlTNL"  showGates="1"  showFreqOnPlots="1"  showGateNameOnPlots="1"  showMedians="0"  showUncomped="0"  addEventParam="0"  lastYAxisName="" >
                             <TextTraits font="SansSerif"  size="11"  name="Labels"  style="plain"  color="#000000"  background="#00ffffff"  just="left" />
                             <TextTraits font="SansSerif"  size="11"  name="LayoutGates"  style="plain"  color="#000000"  background="#00ffffff"  just="left" />
                             <TextTraits font="SansSerif"  size="9"  name="Numbers"  style="plain"  color="#000000"  background="#00ffffff"  just="left" />
                             <TextTraits font="SansSerif"  size="9"  name="Legend"  style="plain"  color="#000000"  background="#00ffffff"  just="left" />
                             <WindowPosition x="477"  y="25"  width="390"  height="582"  displayed="1"  panelState="---" />
                           </GraphEnvironment>
                         </Graph>
                         <Gate gating:id="ID384077017"  gating:parent_id="ID1831026835" >
                           <gating:RectangleGate eventsInside="1"  annoOffsetX="0"  annoOffsetY="0"  tint="#000000"  isTinted="0"  lineWeight="Normal"  userDefined="1"  percentX="0"  percentY="0" >
                             <gating:dimension gating:min="-1481.167982045089"  gating:max="243305.13197501816" >
                               <data-type:fcs-dimension data-type:name="Comp-Green E 575_25-A" />
                             </gating:dimension>
                             <gating:dimension gating:min="-215.6152956205963"  gating:max="867.9872830545629" >
                               <data-type:fcs-dimension data-type:name="Comp-Violet B 705_70-A" />
                             </gating:dimension>
                           </gating:RectangleGate>
                         </Gate>
                         <Subpopulations>
                           <Population name="CD31 neg"  annotation=""  owningGroup="All Samples"  expanded="1"  sortPriority="10"  count="110999" >
                             <Graph smoothing="0"  backColor="#ffffff"  foreColor="#000000"  heatMapStatParameter="Comp-Blue B 515_20-A"  type="Pseudocolor"  fast="1" >
                               <Axis dimension="x"  name="Comp-Green E 575_25-A"  label=""  auto="auto" />
                               <Axis dimension="y"  name="Comp-Violet H 450_50-A"  label=""  auto="auto" />
                               <GraphSettings level="5%"  smoothingHighResolution="1"  contourHighResolution="1"  histogramSmoothingCount="0"  graphResolution="256"  showOutliers="0"  drawLargeDots="0"  dotsToDraw="8000"  tint="le.chartfill.tinted.40"  lineWeight="le.lineweight.normal"  lineStyle="le.linestyle.solid" />
                               <GraphEnvironment showGrid="0"  showAxes="tnlTNL"  showGates="1"  showFreqOnPlots="1"  showGateNameOnPlots="1"  showMedians="0"  showUncomped="0"  addEventParam="0"  lastYAxisName="" >
                                 <TextTraits font="SansSerif"  size="11"  name="Labels"  style="plain"  color="#000000"  background="#00ffffff"  just="left" />
                                 <TextTraits font="SansSerif"  size="11"  name="LayoutGates"  style="plain"  color="#000000"  background="#00ffffff"  just="left" />
                                 <TextTraits font="SansSerif"  size="9"  name="Numbers"  style="plain"  color="#000000"  background="#00ffffff"  just="left" />
                                 <TextTraits font="SansSerif"  size="9"  name="Legend"  style="plain"  color="#000000"  background="#00ffffff"  just="left" />
                                 <WindowPosition x="477"  y="25"  width="390"  height="582"  displayed="1"  panelState="---" />
                               </GraphEnvironment>
                             </Graph>
                             <Gate gating:id="ID1767895679"  gating:parent_id="ID384077017" >
                               <gating:PolygonGate eventsInside="1"  annoOffsetX="0"  annoOffsetY="0"  tint="#000000"  isTinted="0"  lineWeight="Normal"  userDefined="1"  quadId="-1"  gateResolution="256" >
                                 <gating:dimension>
                                   <data-type:fcs-dimension data-type:name="Comp-Green E 575_25-A" />
                                 </gating:dimension>
                                 <gating:dimension>
                                   <data-type:fcs-dimension data-type:name="Comp-Violet D 605_40-A" />
                                 </gating:dimension>
                                 <gating:vertex>
                                   <gating:coordinate data-type:value="-1122.8918142322" />
                                   <gating:coordinate data-type:value="1980.0035049571" />
                                 </gating:vertex>
                                 <gating:vertex>
                                   <gating:coordinate data-type:value="52.9648791835" />
                                   <gating:coordinate data-type:value="2717.4856207073" />
                                 </gating:vertex>
                                 <gating:vertex>
                                   <gating:coordinate data-type:value="4341.9642228129" />
                                   <gating:coordinate data-type:value="2717.4856207073" />
                                 </gating:vertex>
                                 <gating:vertex>
                                   <gating:coordinate data-type:value="7551.803679734" />
                                   <gating:coordinate data-type:value="-217.3385908571" />
                                 </gating:vertex>
                                 <gating:vertex>
                                   <gating:coordinate data-type:value="1785.5627342548" />
                                   <gating:coordinate data-type:value="-1885.6580994484" />
                                 </gating:vertex>
                                 <gating:vertex>
                                   <gating:coordinate data-type:value="-780.3768236615" />
                                   <gating:coordinate data-type:value="-1079.130417458" />
                                 </gating:vertex>
                               </gating:PolygonGate>
                             </Gate>
                           </Population>
                         </Subpopulations>
                       </Population>
                     </Subpopulations>
                   </Population>
                 </Subpopulations>
               </Population>
             </Subpopulations>
           </Population>
         </Subpopulations>
       </SampleNode>
     </Sample>
     <Sample>
       <DataSet uri="file:/Users/minyee/Desktop/Flow%20file%20orginal/Hopx%20ki67/Hopx%20ki67/samples_Tube_009_001.fcs"  sampleID="23" />
       <transforms:spilloverMatrix spectral="0"  prefix="Comp-"  name="Compensation"  editable="0"  color="#bc1900"  version="FlowJo-10.7.1"  status="FINALIZED"  transforms:id="214da00b-0905-4a87-880c-2a2c1b8d50ee"  suffix="" >
         <data-type:parameters>
           <data-type:parameter data-type:name="Blue B 515_20-A"  userProvidedCompInfix="Comp-Blue B 515_20-A" />
           <data-type:parameter data-type:name="Green A 780_40-A"  userProvidedCompInfix="Comp-Green A 780_40-A" />
           <data-type:parameter data-type:name="Green E 575_25-A"  userProvidedCompInfix="Comp-Green E 575_25-A" />
           <data-type:parameter data-type:name="Red C 660_20-A"  userProvidedCompInfix="Comp-Red C 660_20-A" />
           <data-type:parameter data-type:name="Violet B 705_70-A"  userProvidedCompInfix="Comp-Violet B 705_70-A" />
           <data-type:parameter data-type:name="Violet D 605_40-A"  userProvidedCompInfix="Comp-Violet D 605_40-A" />
           <data-type:parameter data-type:name="Violet F 560_40-A"  userProvidedCompInfix="Comp-Violet F 560_40-A" />
           <data-type:parameter data-type:name="Violet H 450_50-A"  userProvidedCompInfix="Comp-Violet H 450_50-A" />
         </data-type:parameters>
         <transforms:spillover data-type:parameter="Blue B 515_20-A"  userProvidedCompInfix="Comp-Blue B 515_20-A" >
           <transforms:coefficient data-type:parameter="Blue B 515_20-A"  transforms:value="1" />
           <transforms:coefficient data-type:parameter="Green A 780_40-A"  transforms:value="0.0000367275" />
           <transforms:coefficient data-type:parameter="Green E 575_25-A"  transforms:value="0.0033313336" />
           <transforms:coefficient data-type:parameter="Red C 660_20-A"  transforms:value="0" />
           <transforms:coefficient data-type:parameter="Violet B 705_70-A"  transforms:value="0.0000489698" />
           <transforms:coefficient data-type:parameter="Violet D 605_40-A"  transforms:value="0.0015835707" />
           <transforms:coefficient data-type:parameter="Violet F 560_40-A"  transforms:value="0.0007475925" />
           <transforms:coefficient data-type:parameter="Violet H 450_50-A"  transforms:value="0.000337832" />
         </transforms:spillover>
         <transforms:spillover data-type:parameter="Green A 780_40-A"  userProvidedCompInfix="Comp-Green A 780_40-A" >
           <transforms:coefficient data-type:parameter="Blue B 515_20-A"  transforms:value="0.0019780337" />
           <transforms:coefficient data-type:parameter="Green A 780_40-A"  transforms:value="1" />
           <transforms:coefficient data-type:parameter="Green E 575_25-A"  transforms:value="0.0432703127" />
           <transforms:coefficient data-type:parameter="Red C 660_20-A"  transforms:value="0" />
           <transforms:coefficient data-type:parameter="Violet B 705_70-A"  transforms:value="0.000592761" />
           <transforms:coefficient data-type:parameter="Violet D 605_40-A"  transforms:value="0.0026865966" />
           <transforms:coefficient data-type:parameter="Violet F 560_40-A"  transforms:value="0.0004939722" />
           <transforms:coefficient data-type:parameter="Violet H 450_50-A"  transforms:value="0.0005033345" />
         </transforms:spillover>
         <transforms:spillover data-type:parameter="Green E 575_25-A"  userProvidedCompInfix="Comp-Green E 575_25-A" >
           <transforms:coefficient data-type:parameter="Blue B 515_20-A"  transforms:value="0.0008813713" />
           <transforms:coefficient data-type:parameter="Green A 780_40-A"  transforms:value="0.003957043" />
           <transforms:coefficient data-type:parameter="Green E 575_25-A"  transforms:value="1" />
           <transforms:coefficient data-type:parameter="Red C 660_20-A"  transforms:value="0.0000732555" />
           <transforms:coefficient data-type:parameter="Violet B 705_70-A"  transforms:value="0.0021499206" />
           <transforms:coefficient data-type:parameter="Violet D 605_40-A"  transforms:value="0.0885234215" />
           <transforms:coefficient data-type:parameter="Violet F 560_40-A"  transforms:value="0.0164064626" />
           <transforms:coefficient data-type:parameter="Violet H 450_50-A"  transforms:value="-0.0004296311" />
         </transforms:spillover>
         <transforms:spillover data-type:parameter="Red C 660_20-A"  userProvidedCompInfix="Comp-Red C 660_20-A" >
           <transforms:coefficient data-type:parameter="Blue B 515_20-A"  transforms:value="0.1920770742" />
           <transforms:coefficient data-type:parameter="Green A 780_40-A"  transforms:value="0.0959789844" />
           <transforms:coefficient data-type:parameter="Green E 575_25-A"  transforms:value="-0.1927899955" />
           <transforms:coefficient data-type:parameter="Red C 660_20-A"  transforms:value="1" />
           <transforms:coefficient data-type:parameter="Violet B 705_70-A"  transforms:value="0.0959787436" />
           <transforms:coefficient data-type:parameter="Violet D 605_40-A"  transforms:value="0.9654482817" />
           <transforms:coefficient data-type:parameter="Violet F 560_40-A"  transforms:value="0.0959793944" />
           <transforms:coefficient data-type:parameter="Violet H 450_50-A"  transforms:value="0.2933241586" />
         </transforms:spillover>
         <transforms:spillover data-type:parameter="Violet B 705_70-A"  userProvidedCompInfix="Comp-Violet B 705_70-A" >
           <transforms:coefficient data-type:parameter="Blue B 515_20-A"  transforms:value="0.0009670782" />
           <transforms:coefficient data-type:parameter="Green A 780_40-A"  transforms:value="0.0099106769" />
           <transforms:coefficient data-type:parameter="Green E 575_25-A"  transforms:value="0" />
           <transforms:coefficient data-type:parameter="Red C 660_20-A"  transforms:value="0.0040325466" />
           <transforms:coefficient data-type:parameter="Violet B 705_70-A"  transforms:value="1" />
           <transforms:coefficient data-type:parameter="Violet D 605_40-A"  transforms:value="0.0114571973" />
           <transforms:coefficient data-type:parameter="Violet F 560_40-A"  transforms:value="0.0021745665" />
           <transforms:coefficient data-type:parameter="Violet H 450_50-A"  transforms:value="0.3780560791" />
         </transforms:spillover>
         <transforms:spillover data-type:parameter="Violet D 605_40-A"  userProvidedCompInfix="Comp-Violet D 605_40-A" >
           <transforms:coefficient data-type:parameter="Blue B 515_20-A"  transforms:value="0" />
           <transforms:coefficient data-type:parameter="Green A 780_40-A"  transforms:value="0.004066823" />
           <transforms:coefficient data-type:parameter="Green E 575_25-A"  transforms:value="0.0201453513" />
           <transforms:coefficient data-type:parameter="Red C 660_20-A"  transforms:value="0.0011681318" />
           <transforms:coefficient data-type:parameter="Violet B 705_70-A"  transforms:value="0.0499253427" />
           <transforms:coefficient data-type:parameter="Violet D 605_40-A"  transforms:value="1" />
           <transforms:coefficient data-type:parameter="Violet F 560_40-A"  transforms:value="0.0026641605" />
           <transforms:coefficient data-type:parameter="Violet H 450_50-A"  transforms:value="0.1243881112" />
         </transforms:spillover>
         <transforms:spillover data-type:parameter="Violet F 560_40-A"  userProvidedCompInfix="Comp-Violet F 560_40-A" >
           <transforms:coefficient data-type:parameter="Blue B 515_20-A"  transforms:value="0.778323091" />
           <transforms:coefficient data-type:parameter="Green A 780_40-A"  transforms:value="0.0442192565" />
           <transforms:coefficient data-type:parameter="Green E 575_25-A"  transforms:value="0.860578365" />
           <transforms:coefficient data-type:parameter="Red C 660_20-A"  transforms:value="-1.4500594465" />
           <transforms:coefficient data-type:parameter="Violet B 705_70-A"  transforms:value="0.1474111453" />
           <transforms:coefficient data-type:parameter="Violet D 605_40-A"  transforms:value="3.0923932712" />
           <transforms:coefficient data-type:parameter="Violet F 560_40-A"  transforms:value="1" />
           <transforms:coefficient data-type:parameter="Violet H 450_50-A"  transforms:value="1.8269200387" />
         </transforms:spillover>
         <transforms:spillover data-type:parameter="Violet H 450_50-A"  userProvidedCompInfix="Comp-Violet H 450_50-A" >
           <transforms:coefficient data-type:parameter="Blue B 515_20-A"  transforms:value="0.0001285045" />
           <transforms:coefficient data-type:parameter="Green A 780_40-A"  transforms:value="0" />
           <transforms:coefficient data-type:parameter="Green E 575_25-A"  transforms:value="0.0000703727" />
           <transforms:coefficient data-type:parameter="Red C 660_20-A"  transforms:value="-0.0000485142" />
           <transforms:coefficient data-type:parameter="Violet B 705_70-A"  transforms:value="0.0001517483" />
           <transforms:coefficient data-type:parameter="Violet D 605_40-A"  transforms:value="0.0058774103" />
           <transforms:coefficient data-type:parameter="Violet F 560_40-A"  transforms:value="0.0031069205" />
           <transforms:coefficient data-type:parameter="Violet H 450_50-A"  transforms:value="1" />
         </transforms:spillover>
       </transforms:spilloverMatrix>
       <Transformations>
         <transforms:linear transforms:minRange="0"  transforms:maxRange="262144"  gain="1" >
           <data-type:parameter data-type:name="FSC-A" />
         </transforms:linear>
         <transforms:linear transforms:minRange="0"  transforms:maxRange="262144"  gain="1" >
           <data-type:parameter data-type:name="FSC-H" />
         </transforms:linear>
         <transforms:linear transforms:minRange="0"  transforms:maxRange="262144"  gain="1" >
           <data-type:parameter data-type:name="FSC-W" />
         </transforms:linear>
         <transforms:linear transforms:minRange="0"  transforms:maxRange="262144"  gain="1" >
           <data-type:parameter data-type:name="SSC-A" />
         </transforms:linear>
         <transforms:linear transforms:minRange="0"  transforms:maxRange="262144"  gain="1" >
           <data-type:parameter data-type:name="SSC-H" />
         </transforms:linear>
         <transforms:linear transforms:minRange="0"  transforms:maxRange="262144"  gain="1" >
           <data-type:parameter data-type:name="SSC-W" />
         </transforms:linear>
         <transforms:biex transforms:length="256"  transforms:maxRange="262144"  transforms:neg="0"  transforms:width="-100"  transforms:pos="4.418539922" >
           <data-type:parameter data-type:name="Blue B 515_20-A" />
         </transforms:biex>
         <transforms:biex transforms:length="256"  transforms:maxRange="262144"  transforms:neg="0"  transforms:width="-100"  transforms:pos="4.418539922" >
           <data-type:parameter data-type:name="Violet H 450_50-A" />
         </transforms:biex>
         <transforms:biex transforms:length="256"  transforms:maxRange="262144"  transforms:neg="0"  transforms:width="-100"  transforms:pos="4.418539922" >
           <data-type:parameter data-type:name="Violet F 560_40-A" />
         </transforms:biex>
         <transforms:biex transforms:length="256"  transforms:maxRange="262144"  transforms:neg="0"  transforms:width="-100"  transforms:pos="4.418539922" >
           <data-type:parameter data-type:name="Violet D 605_40-A" />
         </transforms:biex>
         <transforms:biex transforms:length="256"  transforms:maxRange="262144"  transforms:neg="0"  transforms:width="-19.9526231497"  transforms:pos="4.418539922" >
           <data-type:parameter data-type:name="Violet B 705_70-A" />
         </transforms:biex>
         <transforms:biex transforms:length="256"  transforms:maxRange="262144"  transforms:neg="0"  transforms:width="-100"  transforms:pos="4.418539922" >
           <data-type:parameter data-type:name="Red C 660_20-A" />
         </transforms:biex>
         <transforms:biex transforms:length="256"  transforms:maxRange="262144"  transforms:neg="0"  transforms:width="-100"  transforms:pos="4.418539922" >
           <data-type:parameter data-type:name="Green E 575_25-A" />
         </transforms:biex>
         <transforms:biex transforms:length="256"  transforms:maxRange="262144"  transforms:neg="0.2"  transforms:width="-79.4328234724"  transforms:pos="4.35" >
           <data-type:parameter data-type:name="Green A 780_40-A" />
         </transforms:biex>
         <transforms:linear transforms:minRange="0.5292696851"  transforms:maxRange="138"  gain="0.0101005665" >
           <data-type:parameter data-type:name="Time" />
         </transforms:linear>
         <transforms:biex transforms:length="256"  transforms:maxRange="262144"  transforms:neg="0"  transforms:width="-100"  transforms:pos="4.418539922" >
           <data-type:parameter data-type:name="Comp-Blue B 515_20-A" />
         </transforms:biex>
         <transforms:biex transforms:length="256"  transforms:maxRange="262144"  transforms:neg="0"  transforms:width="-100"  transforms:pos="4.418539922" >
           <data-type:parameter data-type:name="Comp-Violet H 450_50-A" />
         </transforms:biex>
         <transforms:biex transforms:length="256"  transforms:maxRange="262144"  transforms:neg="0"  transforms:width="-100"  transforms:pos="4.418539922" >
           <data-type:parameter data-type:name="Comp-Violet F 560_40-A" />
         </transforms:biex>
         <transforms:biex transforms:length="256"  transforms:maxRange="262144"  transforms:neg="0"  transforms:width="-100"  transforms:pos="4.418539922" >
           <data-type:parameter data-type:name="Comp-Violet D 605_40-A" />
         </transforms:biex>
         <transforms:biex transforms:length="256"  transforms:maxRange="262144"  transforms:neg="0"  transforms:width="-19.9526231497"  transforms:pos="4.418539922" >
           <data-type:parameter data-type:name="Comp-Violet B 705_70-A" />
         </transforms:biex>
         <transforms:biex transforms:length="256"  transforms:maxRange="262144"  transforms:neg="0"  transforms:width="-100"  transforms:pos="4.418539922" >
           <data-type:parameter data-type:name="Comp-Red C 660_20-A" />
         </transforms:biex>
         <transforms:biex transforms:length="256"  transforms:maxRange="262144"  transforms:neg="0"  transforms:width="-100"  transforms:pos="4.418539922" >
           <data-type:parameter data-type:name="Comp-Green E 575_25-A" />
         </transforms:biex>
         <transforms:biex transforms:length="256"  transforms:maxRange="262144"  transforms:neg="0.2"  transforms:width="-79.4328234724"  transforms:pos="4.35" >
           <data-type:parameter data-type:name="Comp-Green A 780_40-A" />
         </transforms:biex>
       </Transformations>
       <Keywords>
         <Keyword name="FJ_FCS_VERSION"  value="3" />
         <Keyword name="$BEGINANALYSIS"  value="0" />
         <Keyword name="$ENDANALYSIS"  value="0" />
         <Keyword name="$BEGINSTEXT"  value="0" />
         <Keyword name="$ENDSTEXT"  value="0" />
         <Keyword name="$BEGINDATA"  value="4134" />
         <Keyword name="$ENDDATA"  value="30004133           " />
         <Keyword name="$FIL"  value="samples_Tube_009_001.fcs" />
         <Keyword name="$SYS"  value="Windows 7 6.1" />
         <Keyword name="$TOT"  value="500000             " />
         <Keyword name="$PAR"  value="15" />
         <Keyword name="$MODE"  value="L" />
         <Keyword name="$BYTEORD"  value="4,3,2,1" />
         <Keyword name="$DATATYPE"  value="F" />
         <Keyword name="$NEXTDATA"  value="0" />
         <Keyword name="CREATOR"  value="BD FACSDiva Software Version 8.0.1" />
         <Keyword name="TUBE NAME"  value="Tube_009" />
         <Keyword name="$SRC"  value="samples" />
         <Keyword name="EXPERIMENT NAME"  value="Hopx ki67" />
         <Keyword name="GUID"  value="b2e893e8-27fc-4ef1-91cf-71db66da4fcd" />
         <Keyword name="$DATE"  value="09-MAR-2022" />
         <Keyword name="$BTIM"  value="11:04:21" />
         <Keyword name="$ETIM"  value="11:06:39" />
         <Keyword name="$CYT"  value="Fozzie Bear (LSRII)" />
         <Keyword name="SETTINGS"  value="Cytometer" />
         <Keyword name="CYTNUM"  value="H47100017" />
         <Keyword name="WINDOW EXTENSION"  value="7.00" />
         <Keyword name="EXPORT USER NAME"  value="FozzieUser" />
         <Keyword name="EXPORT TIME"  value="09-MAR-2022-12:58:11" />
         <Keyword name="$OP"  value="FozzieUser" />
         <Keyword name="FSC ASF"  value="0.73" />
         <Keyword name="AUTOBS"  value="TRUE" />
         <Keyword name="$INST"  value=" " />
         <Keyword name="PREF GW NAME"  value="Global Sheet1" />
         <Keyword name="LASER1NAME"  value="Blue" />
         <Keyword name="LASER1DELAY"  value="0.00" />
         <Keyword name="LASER1ASF"  value="0.95" />
         <Keyword name="LASER2NAME"  value="Violet" />
         <Keyword name="LASER2DELAY"  value="16.13" />
         <Keyword name="LASER2ASF"  value="0.66" />
         <Keyword name="LASER3NAME"  value="Red" />
         <Keyword name="LASER3DELAY"  value="37.74" />
         <Keyword name="LASER3ASF"  value="0.61" />
         <Keyword name="LASER4NAME"  value="Green" />
         <Keyword name="LASER4DELAY"  value="54.80" />
         <Keyword name="LASER4ASF"  value="0.64" />
         <Keyword name="$TIMESTEP"  value="0.01" />
         <Keyword name="SPILL"  value="8,Blue B 515_20-A,Violet H 450_50-A,Violet F 560_40-A,Violet D 605_40-A,Violet B 705_70-A,Red C 660_20-A,Green E 575_25-A,Green A 780_40-A,1,0.0002964998280524984,0.0007380952129762673,0.0015834352147020344,0.000050468052032499794,0,0.0033033632582575374,0.00003670403245535932,0.0001313228520005767,1,0.0033259238053639645,0.006436202245223317,0.0001907637072669293,0,0.00007238467491235222,0,0.0361909592386478,2.5146457633287316,1,2.843539409627235,0.0618156159035013,0,0.02542268807673951,0.0022461813080563273,0,0.04396107941311865,0.0019493826364485676,1,0.05061730373996776,0.0014244227079707992,0.012941355691908402,0.0029727958519863863,0.0008734186180489315,0.3822208836055323,0.002427184598124188,0.011771844980871422,1,0.0042622815093189695,0.00011768295707666559,0.010238304948006724,0.001569145358086875,0.0008176057180739882,0.000545071725761325,0.014989471769280045,0.03134162063781798,1,0,0.018235124194145476,0.0009086844601410478,0,0.016449785297738048,0.08876030308732098,0.0021824824426018067,0.00008335267702526709,1,0.004040297845410529,0.001965721978741563,0.00032876997430666163,0.0005057998452207591,0.0029842193170236714,0.0007081198216792666,0.00021036638264657398,0.043701108848891,1" />
         <Keyword name="APPLY COMPENSATION"  value="TRUE" />
         <Keyword name="THRESHOLD"  value="FSC,5000" />
         <Keyword name="$P1N"  value="FSC-A" />
         <Keyword name="$P1R"  value="262144" />
         <Keyword name="$P1B"  value="32" />
         <Keyword name="$P1E"  value="0,0" />
         <Keyword name="$P1V"  value="187" />
         <Keyword name="$P1G"  value="1.0" />
         <Keyword name="P1DISPLAY"  value="LIN" />
         <Keyword name="P1BS"  value="0" />
         <Keyword name="P1MS"  value="0" />
         <Keyword name="$P2N"  value="FSC-H" />
         <Keyword name="$P2R"  value="262144" />
         <Keyword name="$P2B"  value="32" />
         <Keyword name="$P2E"  value="0,0" />
         <Keyword name="$P2V"  value="187" />
         <Keyword name="$P2G"  value="1.0" />
         <Keyword name="P2DISPLAY"  value="LIN" />
         <Keyword name="P2BS"  value="0" />
         <Keyword name="P2MS"  value="0" />
         <Keyword name="$P3N"  value="FSC-W" />
         <Keyword name="$P3R"  value="262144" />
         <Keyword name="$P3B"  value="32" />
         <Keyword name="$P3E"  value="0,0" />
         <Keyword name="$P3V"  value="187" />
         <Keyword name="$P3G"  value="1.0" />
         <Keyword name="P3BS"  value="-1" />
         <Keyword name="P3MS"  value="0" />
         <Keyword name="$P4N"  value="SSC-A" />
         <Keyword name="$P4R"  value="262144" />
         <Keyword name="$P4B"  value="32" />
         <Keyword name="$P4E"  value="0,0" />
         <Keyword name="$P4V"  value="253" />
         <Keyword name="$P4G"  value="1.0" />
         <Keyword name="P4DISPLAY"  value="LIN" />
         <Keyword name="P4BS"  value="0" />
         <Keyword name="P4MS"  value="0" />
         <Keyword name="$P5N"  value="SSC-H" />
         <Keyword name="$P5R"  value="262144" />
         <Keyword name="$P5B"  value="32" />
         <Keyword name="$P5E"  value="0,0" />
         <Keyword name="$P5V"  value="253" />
         <Keyword name="$P5G"  value="1.0" />
         <Keyword name="P5DISPLAY"  value="LIN" />
         <Keyword name="P5BS"  value="0" />
         <Keyword name="P5MS"  value="0" />
         <Keyword name="$P6N"  value="SSC-W" />
         <Keyword name="$P6R"  value="262144" />
         <Keyword name="$P6B"  value="32" />
         <Keyword name="$P6E"  value="0,0" />
         <Keyword name="$P6V"  value="253" />
         <Keyword name="$P6G"  value="1.0" />
         <Keyword name="P6BS"  value="-1" />
         <Keyword name="P6MS"  value="0" />
         <Keyword name="$P7N"  value="Blue B 515_20-A" />
         <Keyword name="$P7R"  value="262144" />
         <Keyword name="$P7B"  value="32" />
         <Keyword name="$P7E"  value="0,0" />
         <Keyword name="$P7V"  value="500" />
         <Keyword name="$P7G"  value="1.0" />
         <Keyword name="P7DISPLAY"  value="LOG" />
         <Keyword name="P7BS"  value="196" />
         <Keyword name="P7MS"  value="0" />
         <Keyword name="$P8N"  value="Violet H 450_50-A" />
         <Keyword name="$P8R"  value="262144" />
         <Keyword name="$P8B"  value="32" />
         <Keyword name="$P8E"  value="0,0" />
         <Keyword name="$P8V"  value="600" />
         <Keyword name="$P8G"  value="1.0" />
         <Keyword name="P8DISPLAY"  value="LOG" />
         <Keyword name="P8BS"  value="52302" />
         <Keyword name="P8MS"  value="0" />
         <Keyword name="$P9N"  value="Violet F 560_40-A" />
         <Keyword name="$P9R"  value="262144" />
         <Keyword name="$P9B"  value="32" />
         <Keyword name="$P9E"  value="0,0" />
         <Keyword name="$P9V"  value="470" />
         <Keyword name="$P9G"  value="1.0" />
         <Keyword name="P9DISPLAY"  value="LOG" />
         <Keyword name="P9BS"  value="166" />
         <Keyword name="P9MS"  value="0" />
         <Keyword name="$P10N"  value="Violet D 605_40-A" />
         <Keyword name="$P10R"  value="262144" />
         <Keyword name="$P10B"  value="32" />
         <Keyword name="$P10E"  value="0,0" />
         <Keyword name="$P10V"  value="593" />
         <Keyword name="$P10G"  value="1.0" />
         <Keyword name="P10DISPLAY"  value="LOG" />
         <Keyword name="P10BS"  value="30312" />
         <Keyword name="P10MS"  value="0" />
         <Keyword name="$P11N"  value="Violet B 705_70-A" />
         <Keyword name="$P11R"  value="262144" />
         <Keyword name="$P11B"  value="32" />
         <Keyword name="$P11E"  value="0,0" />
         <Keyword name="$P11V"  value="545" />
         <Keyword name="$P11G"  value="1.0" />
         <Keyword name="P11DISPLAY"  value="LOG" />
         <Keyword name="P11BS"  value="410" />
         <Keyword name="P11MS"  value="0" />
         <Keyword name="$P12N"  value="Red C 660_20-A" />
         <Keyword name="$P12R"  value="262144" />
         <Keyword name="$P12B"  value="32" />
         <Keyword name="$P12E"  value="0,0" />
         <Keyword name="$P12V"  value="610" />
         <Keyword name="$P12G"  value="1.0" />
         <Keyword name="P12DISPLAY"  value="LOG" />
         <Keyword name="P12BS"  value="94" />
         <Keyword name="P12MS"  value="0" />
         <Keyword name="$P13N"  value="Green E 575_25-A" />
         <Keyword name="$P13R"  value="262144" />
         <Keyword name="$P13B"  value="32" />
         <Keyword name="$P13E"  value="0,0" />
         <Keyword name="$P13V"  value="593" />
         <Keyword name="$P13G"  value="1.0" />
         <Keyword name="P13DISPLAY"  value="LOG" />
         <Keyword name="P13BS"  value="816" />
         <Keyword name="P13MS"  value="0" />
         <Keyword name="$P14N"  value="Green A 780_40-A" />
         <Keyword name="$P14R"  value="262144" />
         <Keyword name="$P14B"  value="32" />
         <Keyword name="$P14E"  value="0,0" />
         <Keyword name="$P14V"  value="539" />
         <Keyword name="$P14G"  value="1.0" />
         <Keyword name="P14DISPLAY"  value="LOG" />
         <Keyword name="P14BS"  value="186" />
         <Keyword name="P14MS"  value="0" />
         <Keyword name="$P15N"  value="Time" />
         <Keyword name="$P15R"  value="262144" />
         <Keyword name="$P15B"  value="32" />
         <Keyword name="$P15E"  value="0,0" />
         <Keyword name="$P15G"  value="0.01" />
         <Keyword name="P15BS"  value="0" />
         <Keyword name="P15MS"  value="0" />
         <Keyword name="CST SETUP STATUS"  value="SUCCESS" />
         <Keyword name="CST BEADS LOT ID"  value="35688" />
         <Keyword name="CYTOMETER CONFIG NAME"  value="New Configuration 122809" />
         <Keyword name="CYTOMETER CONFIG CREATE DATE"  value="2009-12-28T15:03:55-05:00" />
         <Keyword name="CST SETUP DATE"  value="2022-03-09T08:44:38-05:00" />
         <Keyword name="CST BASELINE DATE"  value="2022-01-14T00:53:58-05:00" />
         <Keyword name="CST BEADS EXPIRED"  value="False" />
         <Keyword name="CST PERFORMANCE EXPIRED"  value="2022-03-11T08:44:38-05:00" />
         <Keyword name="CST REGULATORY STATUS"  value="RUO Performance Check" />
         <Keyword name="$P1S"  value="" />
         <Keyword name="$P2S"  value="" />
         <Keyword name="$P3S"  value="" />
         <Keyword name="$P4S"  value="" />
         <Keyword name="$P5S"  value="" />
         <Keyword name="$P6S"  value="" />
         <Keyword name="$P7S"  value="" />
         <Keyword name="$P8S"  value="" />
         <Keyword name="$P9S"  value="" />
         <Keyword name="$P10S"  value="" />
         <Keyword name="$P11S"  value="" />
         <Keyword name="$P12S"  value="" />
         <Keyword name="$P13S"  value="" />
         <Keyword name="$P14S"  value="" />
         <Keyword name="$P15S"  value="" />
         <Keyword name="$P16N"  value="Comp-Blue B 515_20-A" />
         <Keyword name="$P16S"  value="" />
         <Keyword name="$P16R"  value="262144" />
         <Keyword name="$P17N"  value="Comp-Violet H 450_50-A" />
         <Keyword name="$P17S"  value="" />
         <Keyword name="$P17R"  value="262144" />
         <Keyword name="$P18N"  value="Comp-Violet F 560_40-A" />
         <Keyword name="$P18S"  value="" />
         <Keyword name="$P18R"  value="262144" />
         <Keyword name="$P19N"  value="Comp-Violet D 605_40-A" />
         <Keyword name="$P19S"  value="" />
         <Keyword name="$P19R"  value="262144" />
         <Keyword name="$P20N"  value="Comp-Violet B 705_70-A" />
         <Keyword name="$P20S"  value="" />
         <Keyword name="$P20R"  value="262144" />
         <Keyword name="$P21N"  value="Comp-Red C 660_20-A" />
         <Keyword name="$P21S"  value="" />
         <Keyword name="$P21R"  value="262144" />
         <Keyword name="$P22N"  value="Comp-Green E 575_25-A" />
         <Keyword name="$P22S"  value="" />
         <Keyword name="$P22R"  value="262144" />
         <Keyword name="$P23N"  value="Comp-Green A 780_40-A" />
         <Keyword name="$P23S"  value="" />
         <Keyword name="$P23R"  value="262144" />
       </Keywords>
       <SampleNode name="samples_Tube_009_001.fcs"  annotation=""  owningGroup=""  expanded="1"  sortPriority="10"  count="500000"  sampleID="23" >
         <Graph smoothing="0"  backColor="#ffffff"  foreColor="#000000"  type="Pseudocolor"  fast="1" >
           <Axis dimension="x"  name="FSC-A"  label=""  auto="auto" />
           <Axis dimension="y"  name="SSC-A"  label=""  auto="auto" />
           <GraphSettings level="5%"  smoothingHighResolution="1"  contourHighResolution="1"  histogramSmoothingCount="0"  graphResolution="256"  showOutliers="0"  drawLargeDots="0"  dotsToDraw="8000"  tint="le.chartfill.tinted.40"  lineWeight="le.lineweight.normal"  lineStyle="le.linestyle.solid" />
           <GraphEnvironment showGrid="0"  showAxes="tnlTNL"  showGates="1"  showFreqOnPlots="1"  showGateNameOnPlots="1"  showMedians="0"  showUncomped="0"  addEventParam="0"  lastYAxisName="" >
             <TextTraits font="SansSerif"  size="11"  name="Labels"  style="plain"  color="#000000"  background="#00ffffff"  just="left" />
             <TextTraits font="SansSerif"  size="11"  name="LayoutGates"  style="plain"  color="#000000"  background="#00ffffff"  just="left" />
             <TextTraits font="SansSerif"  size="9"  name="Numbers"  style="plain"  color="#000000"  background="#00ffffff"  just="left" />
             <TextTraits font="SansSerif"  size="9"  name="Legend"  style="plain"  color="#000000"  background="#00ffffff"  just="left" />
           </GraphEnvironment>
         </Graph>
         <Subpopulations>
           <Population name="Lymphocytes"  annotation=""  owningGroup="RA and O2"  expanded="1"  sortPriority="10"  count="492737" >
             <Graph smoothing="0"  backColor="#ffffff"  foreColor="#000000"  heatMapStatParameter="Comp-Blue B 515_20-A"  type="Pseudocolor"  fast="1" >
               <Axis dimension="x"  name="FSC-A"  label=""  auto="auto" />
               <Axis dimension="y"  name="Comp-Violet F 560_40-A"  label=""  auto="auto" />
               <GraphSettings level="5%"  smoothingHighResolution="1"  contourHighResolution="1"  histogramSmoothingCount="0"  graphResolution="256"  showOutliers="0"  drawLargeDots="0"  dotsToDraw="8000"  tint="le.chartfill.tinted.40"  lineWeight="le.lineweight.normal"  lineStyle="le.linestyle.solid" />
               <GraphEnvironment showGrid="0"  showAxes="tnlTNL"  showGates="1"  showFreqOnPlots="1"  showGateNameOnPlots="1"  showMedians="0"  showUncomped="0"  addEventParam="0"  lastYAxisName="" >
                 <TextTraits font="SansSerif"  size="11"  name="Labels"  style="plain"  color="#000000"  background="#00ffffff"  just="left" />
                 <TextTraits font="SansSerif"  size="11"  name="LayoutGates"  style="plain"  color="#000000"  background="#00ffffff"  just="left" />
                 <TextTraits font="SansSerif"  size="9"  name="Numbers"  style="plain"  color="#000000"  background="#00ffffff"  just="left" />
                 <TextTraits font="SansSerif"  size="9"  name="Legend"  style="plain"  color="#000000"  background="#00ffffff"  just="left" />
                 <WindowPosition x="477"  y="25"  width="390"  height="582"  displayed="1"  panelState="---" />
               </GraphEnvironment>
             </Graph>
             <Gate gating:id="ID1165031675" >
               <gating:PolygonGate eventsInside="1"  annoOffsetX="0"  annoOffsetY="0"  tint="#000000"  isTinted="0"  lineWeight="Normal"  userDefined="1"  quadId="-1"  gateResolution="256" >
                 <gating:dimension>
                   <data-type:fcs-dimension data-type:name="FSC-A" />
                 </gating:dimension>
                 <gating:dimension>
                   <data-type:fcs-dimension data-type:name="SSC-A" />
                 </gating:dimension>
                 <gating:vertex>
                   <gating:coordinate data-type:value="55731.4015748032" />
                   <gating:coordinate data-type:value="165287.5823293173" />
                 </gating:vertex>
                 <gating:vertex>
                   <gating:coordinate data-type:value="17545.0708661417" />
                   <gating:coordinate data-type:value="127387.2449799197" />
                 </gating:vertex>
                 <gating:vertex>
                   <gating:coordinate data-type:value="0" />
                   <gating:coordinate data-type:value="66325.5903614458" />
                 </gating:vertex>
                 <gating:vertex>
                   <gating:coordinate data-type:value="-3096.188976378" />
                   <gating:coordinate data-type:value="0" />
                 </gating:vertex>
                 <gating:vertex>
                   <gating:coordinate data-type:value="155841.5118110236" />
                   <gating:coordinate data-type:value="6316.7228915663" />
                 </gating:vertex>
                 <gating:vertex>
                   <gating:coordinate data-type:value="215701.1653543307" />
                   <gating:coordinate data-type:value="113701.0120481928" />
                 </gating:vertex>
                 <gating:vertex>
                   <gating:coordinate data-type:value="166162.1417322835" />
                   <gating:coordinate data-type:value="184237.7510040161" />
                 </gating:vertex>
               </gating:PolygonGate>
             </Gate>
             <Subpopulations>
               <Population name="FSC-A, Comp-Violet F 560_40-A subset"  annotation=""  owningGroup="RA and O2"  expanded="1"  sortPriority="10"  count="486710" >
                 <Graph smoothing="0"  backColor="#ffffff"  foreColor="#000000"  heatMapStatParameter="Comp-Blue B 515_20-A"  type="Pseudocolor"  fast="1" >
                   <Axis dimension="x"  name="FSC-A"  label=""  auto="auto" />
                   <Axis dimension="y"  name="Comp-Red C 660_20-A"  label=""  auto="auto" />
                   <GraphSettings level="5%"  smoothingHighResolution="1"  contourHighResolution="1"  histogramSmoothingCount="0"  graphResolution="256"  showOutliers="0"  drawLargeDots="0"  dotsToDraw="8000"  tint="le.chartfill.tinted.40"  lineWeight="le.lineweight.normal"  lineStyle="le.linestyle.solid" />
                   <GraphEnvironment showGrid="0"  showAxes="tnlTNL"  showGates="1"  showFreqOnPlots="1"  showGateNameOnPlots="1"  showMedians="0"  showUncomped="0"  addEventParam="0"  lastYAxisName="" >
                     <TextTraits font="SansSerif"  size="11"  name="Labels"  style="plain"  color="#000000"  background="#00ffffff"  just="left" />
                     <TextTraits font="SansSerif"  size="11"  name="LayoutGates"  style="plain"  color="#000000"  background="#00ffffff"  just="left" />
                     <TextTraits font="SansSerif"  size="9"  name="Numbers"  style="plain"  color="#000000"  background="#00ffffff"  just="left" />
                     <TextTraits font="SansSerif"  size="9"  name="Legend"  style="plain"  color="#000000"  background="#00ffffff"  just="left" />
                     <WindowPosition x="477"  y="25"  width="390"  height="582"  displayed="1"  panelState="---" />
                   </GraphEnvironment>
                 </Graph>
                 <Gate gating:id="ID1755795440"  gating:parent_id="ID1165031675" >
                   <gating:RectangleGate eventsInside="1"  annoOffsetX="0"  annoOffsetY="0"  tint="#000000"  isTinted="0"  lineWeight="Normal"  userDefined="1"  percentX="0"  percentY="0" >
                     <gating:dimension gating:min="-1032.0629921259842"  gating:max="260079.87401574804" >
                       <data-type:fcs-dimension data-type:name="FSC-A" />
                     </gating:dimension>
                     <gating:dimension gating:min="-2960.44098375915"  gating:max="1203.4824453447445" >
                       <data-type:fcs-dimension data-type:name="Comp-Violet F 560_40-A" />
                     </gating:dimension>
                   </gating:RectangleGate>
                 </Gate>
                 <Subpopulations>
                   <Population name="FSC-A, Comp-Red C 660_20-A subset"  annotation=""  owningGroup="RA and O2"  expanded="1"  sortPriority="10"  count="282337" >
                     <Graph smoothing="0"  backColor="#ffffff"  foreColor="#000000"  heatMapStatParameter="Comp-Blue B 515_20-A"  type="Pseudocolor"  fast="1" >
                       <Axis dimension="x"  name="Comp-Green E 575_25-A"  label=""  auto="auto" />
                       <Axis dimension="y"  name="Comp-Violet B 705_70-A"  label=""  auto="auto" />
                       <GraphSettings level="5%"  smoothingHighResolution="1"  contourHighResolution="1"  histogramSmoothingCount="0"  graphResolution="256"  showOutliers="0"  drawLargeDots="0"  dotsToDraw="8000"  tint="le.chartfill.tinted.40"  lineWeight="le.lineweight.normal"  lineStyle="le.linestyle.solid" />
                       <GraphEnvironment showGrid="0"  showAxes="tnlTNL"  showGates="1"  showFreqOnPlots="1"  showGateNameOnPlots="1"  showMedians="0"  showUncomped="0"  addEventParam="0"  lastYAxisName="" >
                         <TextTraits font="SansSerif"  size="11"  name="Labels"  style="plain"  color="#000000"  background="#00ffffff"  just="left" />
                         <TextTraits font="SansSerif"  size="11"  name="LayoutGates"  style="plain"  color="#000000"  background="#00ffffff"  just="left" />
                         <TextTraits font="SansSerif"  size="9"  name="Numbers"  style="plain"  color="#000000"  background="#00ffffff"  just="left" />
                         <TextTraits font="SansSerif"  size="9"  name="Legend"  style="plain"  color="#000000"  background="#00ffffff"  just="left" />
                         <WindowPosition x="477"  y="25"  width="390"  height="582"  displayed="1"  panelState="---" />
                       </GraphEnvironment>
                     </Graph>
                     <Gate gating:id="ID1872238827"  gating:parent_id="ID1755795440" >
                       <gating:PolygonGate eventsInside="1"  annoOffsetX="0"  annoOffsetY="0"  tint="#000000"  isTinted="0"  lineWeight="Normal"  userDefined="1"  quadId="-1"  gateResolution="256" >
                         <gating:dimension>
                           <data-type:fcs-dimension data-type:name="FSC-A" />
                         </gating:dimension>
                         <gating:dimension>
                           <data-type:fcs-dimension data-type:name="Comp-Red C 660_20-A" />
                         </gating:dimension>
                         <gating:vertex>
                           <gating:coordinate data-type:value="9288.5669291339" />
                           <gating:coordinate data-type:value="1407.471613572" />
                         </gating:vertex>
                         <gating:vertex>
                           <gating:coordinate data-type:value="51603.1496062992" />
                           <gating:coordinate data-type:value="3197.5669913893" />
                         </gating:vertex>
                         <gating:vertex>
                           <gating:coordinate data-type:value="118687.2440944882" />
                           <gating:coordinate data-type:value="1643.410358707" />
                         </gating:vertex>
                         <gating:vertex>
                           <gating:coordinate data-type:value="165130.0787401575" />
                           <gating:coordinate data-type:value="670.4277252153" />
                         </gating:vertex>
                         <gating:vertex>
                           <gating:coordinate data-type:value="139328.5039370079" />
                           <gating:coordinate data-type:value="-370.7372594607" />
                         </gating:vertex>
                         <gating:vertex>
                           <gating:coordinate data-type:value="13416.8188976378" />
                           <gating:coordinate data-type:value="-1079.130417458" />
                         </gating:vertex>
                         <gating:vertex>
                           <gating:coordinate data-type:value="1032.062992126" />
                           <gating:coordinate data-type:value="56.7652652814" />
                         </gating:vertex>
                         <gating:vertex>
                           <gating:coordinate data-type:value="2064.125984252" />
                           <gating:coordinate data-type:value="1242.0543669035" />
                         </gating:vertex>
                         <gating:vertex>
                           <gating:coordinate data-type:value="2064.125984252" />
                           <gating:coordinate data-type:value="1322.4347684872" />
                         </gating:vertex>
                       </gating:PolygonGate>
                     </Gate>
                     <Subpopulations>
                       <Population name="CD34 neg"  annotation=""  owningGroup="RA and O2"  expanded="1"  sortPriority="10"  count="280024" >
                         <Graph smoothing="0"  backColor="#ffffff"  foreColor="#000000"  heatMapStatParameter="Comp-Blue B 515_20-A"  type="Pseudocolor"  fast="1" >
                           <Axis dimension="x"  name="Comp-Green E 575_25-A"  label=""  auto="auto" />
                           <Axis dimension="y"  name="Comp-Violet D 605_40-A"  label=""  auto="auto" />
                           <GraphSettings level="5%"  smoothingHighResolution="1"  contourHighResolution="1"  histogramSmoothingCount="0"  graphResolution="256"  showOutliers="0"  drawLargeDots="0"  dotsToDraw="8000"  tint="le.chartfill.tinted.40"  lineWeight="le.lineweight.normal"  lineStyle="le.linestyle.solid" />
                           <GraphEnvironment showGrid="0"  showAxes="tnlTNL"  showGates="1"  showFreqOnPlots="1"  showGateNameOnPlots="1"  showMedians="0"  showUncomped="0"  addEventParam="0"  lastYAxisName="" >
                             <TextTraits font="SansSerif"  size="11"  name="Labels"  style="plain"  color="#000000"  background="#00ffffff"  just="left" />
                             <TextTraits font="SansSerif"  size="11"  name="LayoutGates"  style="plain"  color="#000000"  background="#00ffffff"  just="left" />
                             <TextTraits font="SansSerif"  size="9"  name="Numbers"  style="plain"  color="#000000"  background="#00ffffff"  just="left" />
                             <TextTraits font="SansSerif"  size="9"  name="Legend"  style="plain"  color="#000000"  background="#00ffffff"  just="left" />
                             <WindowPosition x="477"  y="25"  width="390"  height="582"  displayed="1"  panelState="---" />
                           </GraphEnvironment>
                         </Graph>
                         <Gate gating:id="ID1019886261"  gating:parent_id="ID1872238827" >
                           <gating:RectangleGate eventsInside="1"  annoOffsetX="0"  annoOffsetY="0"  tint="#000000"  isTinted="0"  lineWeight="Normal"  userDefined="1"  percentX="0"  percentY="0" >
                             <gating:dimension gating:min="-1481.167982045089"  gating:max="243305.13197501816" >
                               <data-type:fcs-dimension data-type:name="Comp-Green E 575_25-A" />
                             </gating:dimension>
                             <gating:dimension gating:min="-215.6152956205963"  gating:max="867.9872830545629" >
                               <data-type:fcs-dimension data-type:name="Comp-Violet B 705_70-A" />
                             </gating:dimension>
                           </gating:RectangleGate>
                         </Gate>
                         <Subpopulations>
                           <Population name="CD31 neg"  annotation=""  owningGroup="RA and O2"  expanded="1"  sortPriority="10"  count="227036" >
                             <Graph smoothing="0"  backColor="#ffffff"  foreColor="#000000"  heatMapStatParameter="Comp-Blue B 515_20-A"  type="Pseudocolor"  fast="1" >
                               <Axis dimension="x"  name="Comp-Green E 575_25-A"  label=""  auto="auto" />
                               <Axis dimension="y"  name="Comp-Violet H 450_50-A"  label=""  auto="auto" />
                               <GraphSettings level="5%"  smoothingHighResolution="1"  contourHighResolution="1"  histogramSmoothingCount="0"  graphResolution="256"  showOutliers="0"  drawLargeDots="0"  dotsToDraw="8000"  tint="le.chartfill.tinted.40"  lineWeight="le.lineweight.normal"  lineStyle="le.linestyle.solid" />
                               <GraphEnvironment showGrid="0"  showAxes="tnlTNL"  showGates="1"  showFreqOnPlots="1"  showGateNameOnPlots="1"  showMedians="0"  showUncomped="0"  addEventParam="0"  lastYAxisName="" >
                                 <TextTraits font="SansSerif"  size="11"  name="Labels"  style="plain"  color="#000000"  background="#00ffffff"  just="left" />
                                 <TextTraits font="SansSerif"  size="11"  name="LayoutGates"  style="plain"  color="#000000"  background="#00ffffff"  just="left" />
                                 <TextTraits font="SansSerif"  size="9"  name="Numbers"  style="plain"  color="#000000"  background="#00ffffff"  just="left" />
                                 <TextTraits font="SansSerif"  size="9"  name="Legend"  style="plain"  color="#000000"  background="#00ffffff"  just="left" />
                                 <WindowPosition x="477"  y="25"  width="390"  height="582"  displayed="1"  panelState="---" />
                               </GraphEnvironment>
                             </Graph>
                             <Gate gating:id="ID1287403743"  gating:parent_id="ID1019886261" >
                               <gating:PolygonGate eventsInside="1"  annoOffsetX="0"  annoOffsetY="0"  tint="#000000"  isTinted="0"  lineWeight="Normal"  userDefined="1"  quadId="-1"  gateResolution="256" >
                                 <gating:dimension>
                                   <data-type:fcs-dimension data-type:name="Comp-Green E 575_25-A" />
                                 </gating:dimension>
                                 <gating:dimension>
                                   <data-type:fcs-dimension data-type:name="Comp-Violet D 605_40-A" />
                                 </gating:dimension>
                                 <gating:vertex>
                                   <gating:coordinate data-type:value="-1122.8918142322" />
                                   <gating:coordinate data-type:value="1980.0035049571" />
                                 </gating:vertex>
                                 <gating:vertex>
                                   <gating:coordinate data-type:value="52.9648791835" />
                                   <gating:coordinate data-type:value="2717.4856207073" />
                                 </gating:vertex>
                                 <gating:vertex>
                                   <gating:coordinate data-type:value="4341.9642228129" />
                                   <gating:coordinate data-type:value="2717.4856207073" />
                                 </gating:vertex>
                                 <gating:vertex>
                                   <gating:coordinate data-type:value="7551.803679734" />
                                   <gating:coordinate data-type:value="-217.3385908571" />
                                 </gating:vertex>
                                 <gating:vertex>
                                   <gating:coordinate data-type:value="1785.5627342548" />
                                   <gating:coordinate data-type:value="-1885.6580994484" />
                                 </gating:vertex>
                                 <gating:vertex>
                                   <gating:coordinate data-type:value="-780.3768236615" />
                                   <gating:coordinate data-type:value="-1079.130417458" />
                                 </gating:vertex>
                               </gating:PolygonGate>
                             </Gate>
                             <Subpopulations>
                               <Population name="Epithelial cells"  annotation=""  owningGroup="RA and O2"  expanded="1"  sortPriority="10"  count="99194" >
                                 <Graph smoothing="0"  backColor="#ffffff"  foreColor="#000000"  heatMapStatParameter="Comp-Blue B 515_20-A"  type="Pseudocolor"  fast="1" >
                                   <Axis dimension="x"  name="Comp-Violet H 450_50-A"  label=""  auto="auto" />
                                   <Axis dimension="y"  name="Comp-Blue B 515_20-A"  label=""  auto="auto" />
                                   <GraphSettings level="5%"  smoothingHighResolution="1"  contourHighResolution="1"  histogramSmoothingCount="0"  graphResolution="256"  showOutliers="0"  drawLargeDots="0"  dotsToDraw="8000"  tint="le.chartfill.tinted.40"  lineWeight="le.lineweight.normal"  lineStyle="le.linestyle.solid" />
                                   <GraphEnvironment showGrid="0"  showAxes="tnlTNL"  showGates="1"  showFreqOnPlots="1"  showGateNameOnPlots="1"  showMedians="0"  showUncomped="0"  addEventParam="0"  lastYAxisName="" >
                                     <TextTraits font="SansSerif"  size="11"  name="Labels"  style="plain"  color="#000000"  background="#00ffffff"  just="left" />
                                     <TextTraits font="SansSerif"  size="11"  name="LayoutGates"  style="plain"  color="#000000"  background="#00ffffff"  just="left" />
                                     <TextTraits font="SansSerif"  size="9"  name="Numbers"  style="plain"  color="#000000"  background="#00ffffff"  just="left" />
                                     <TextTraits font="SansSerif"  size="9"  name="Legend"  style="plain"  color="#000000"  background="#00ffffff"  just="left" />
                                     <WindowPosition x="477"  y="25"  width="390"  height="582"  displayed="1"  panelState="---" />
                                   </GraphEnvironment>
                                 </Graph>
                                 <Gate gating:id="ID1165037089"  gating:parent_id="ID1287403743" >
                                   <gating:PolygonGate eventsInside="1"  annoOffsetX="0"  annoOffsetY="0"  tint="#000000"  isTinted="0"  lineWeight="Normal"  userDefined="1"  quadId="-1"  gateResolution="256" >
                                     <gating:dimension>
                                       <data-type:fcs-dimension data-type:name="Comp-Green E 575_25-A" />
                                     </gating:dimension>
                                     <gating:dimension>
                                       <data-type:fcs-dimension data-type:name="Comp-Violet H 450_50-A" />
                                     </gating:dimension>
                                     <gating:vertex>
                                       <gating:coordinate data-type:value="-322.3109850925" />
                                       <gating:coordinate data-type:value="392506.175586007" />
                                     </gating:vertex>
                                     <gating:vertex>
                                       <gating:coordinate data-type:value="-525.3756557905" />
                                       <gating:coordinate data-type:value="81353.5024241846" />
                                     </gating:vertex>
                                     <gating:vertex>
                                       <gating:coordinate data-type:value="-725.9985265017" />
                                       <gating:coordinate data-type:value="10597.418723269" />
                                     </gating:vertex>
                                     <gating:vertex>
                                       <gating:coordinate data-type:value="-836.8309105274" />
                                       <gating:coordinate data-type:value="5510.7673435809" />
                                     </gating:vertex>
                                     <gating:vertex>
                                       <gating:coordinate data-type:value="2080.1787463037" />
                                       <gating:coordinate data-type:value="5708.3994124087" />
                                     </gating:vertex>
                                     <gating:vertex>
                                       <gating:coordinate data-type:value="163369.2547393646" />
                                       <gating:coordinate data-type:value="9477.6850425461" />
                                     </gating:vertex>
                                     <gating:vertex>
                                       <gating:coordinate data-type:value="24815.1605730933" />
                                       <gating:coordinate data-type:value="107916.3148123513" />
                                     </gating:vertex>
                                     <gating:vertex>
                                       <gating:coordinate data-type:value="11249.7743453244" />
                                       <gating:coordinate data-type:value="290570.0554098045" />
                                     </gating:vertex>
                                     <gating:vertex>
                                       <gating:coordinate data-type:value="812.692224821" />
                                       <gating:coordinate data-type:value="557452.7623581107" />
                                     </gating:vertex>
                                   </gating:PolygonGate>
                                 </Gate>
                                 <Subpopulations>
                                   <Population name="EpCAM+ HOPX bright"  annotation=""  owningGroup="RA and O2"  expanded="1"  sortPriority="10"  count="77497" >
                                     <Graph smoothing="0"  backColor="#ffffff"  foreColor="#000000"  heatMapStatParameter="Comp-Blue B 515_20-A"  type="Pseudocolor"  fast="1" >
                                       <Axis dimension="x"  name="Comp-Green A 780_40-A"  label=""  auto="auto" />
                                       <Axis dimension="y"  name="Comp-Blue B 515_20-A"  label=""  auto="auto" />
                                       <GraphSettings level="5%"  smoothingHighResolution="1"  contourHighResolution="1"  histogramSmoothingCount="0"  graphResolution="256"  showOutliers="0"  drawLargeDots="0"  dotsToDraw="8000"  tint="le.chartfill.tinted.40"  lineWeight="le.lineweight.normal"  lineStyle="le.linestyle.solid" />
                                       <GraphEnvironment showGrid="0"  showAxes="tnlTNL"  showGates="1"  showFreqOnPlots="1"  showGateNameOnPlots="1"  showMedians="0"  showUncomped="0"  addEventParam="0"  lastYAxisName="" >
                                         <TextTraits font="SansSerif"  size="11"  name="Labels"  style="plain"  color="#000000"  background="#00ffffff"  just="left" />
                                         <TextTraits font="SansSerif"  size="11"  name="LayoutGates"  style="plain"  color="#000000"  background="#00ffffff"  just="left" />
                                         <TextTraits font="SansSerif"  size="9"  name="Numbers"  style="plain"  color="#000000"  background="#00ffffff"  just="left" />
                                         <TextTraits font="SansSerif"  size="9"  name="Legend"  style="plain"  color="#000000"  background="#00ffffff"  just="left" />
                                         <WindowPosition x="541"  y="99"  width="390"  height="582"  displayed="1"  panelState="---" />
                                       </GraphEnvironment>
                                     </Graph>
                                     <Gate gating:id="ID2061264156"  gating:parent_id="ID1165037089" >
                                       <gating:RectangleGate eventsInside="1"  annoOffsetX="40"  annoOffsetY="95"  tint="#000000"  isTinted="0"  lineWeight="Normal"  userDefined="1"  percentX="0"  percentY="0" >
                                         <gating:dimension gating:min="14588.706404925862"  gating:max="215880.92747480067" >
                                           <data-type:fcs-dimension data-type:name="Comp-Violet H 450_50-A" />
                                         </gating:dimension>
                                         <gating:dimension gating:min="1643.4103587070133"  gating:max="233234.24089912532" >
                                           <data-type:fcs-dimension data-type:name="Comp-Blue B 515_20-A" />
                                         </gating:dimension>
                                       </gating:RectangleGate>
                                     </Gate>
                                     <Subpopulations>
                                       <Population name="KI67+ HOPX+"  annotation=""  owningGroup="RA and O2"  expanded="1"  sortPriority="10"  count="8130" >
                                         <Graph smoothing="0"  backColor="#ffffff"  foreColor="#000000"  heatMapStatParameter="Comp-Blue B 515_20-A"  type="Pseudocolor"  fast="1" >
                                           <Axis dimension="x"  name="Comp-Green A 780_40-A"  label=""  auto="auto" />
                                           <Axis dimension="y"  name="Comp-Blue B 515_20-A"  label=""  auto="auto" />
                                           <GraphSettings level="5%"  smoothingHighResolution="1"  contourHighResolution="1"  histogramSmoothingCount="0"  graphResolution="256"  showOutliers="0"  drawLargeDots="0"  dotsToDraw="8000"  tint="le.chartfill.tinted.40"  lineWeight="le.lineweight.normal"  lineStyle="le.linestyle.solid" />
                                           <GraphEnvironment showGrid="0"  showAxes="tnlTNL"  showGates="1"  showFreqOnPlots="1"  showGateNameOnPlots="1"  showMedians="0"  showUncomped="0"  addEventParam="0"  lastYAxisName="" >
                                             <TextTraits font="SansSerif"  size="11"  name="Labels"  style="plain"  color="#000000"  background="#00ffffff"  just="left" />
                                             <TextTraits font="SansSerif"  size="11"  name="LayoutGates"  style="plain"  color="#000000"  background="#00ffffff"  just="left" />
                                             <TextTraits font="SansSerif"  size="9"  name="Numbers"  style="plain"  color="#000000"  background="#00ffffff"  just="left" />
                                             <TextTraits font="SansSerif"  size="9"  name="Legend"  style="plain"  color="#000000"  background="#00ffffff"  just="left" />
                                             <WindowPosition x="541"  y="99"  width="390"  height="582"  displayed="1"  panelState="---" />
                                           </GraphEnvironment>
                                         </Graph>
                                         <Gate gating:id="ID618615036"  gating:parent_id="ID2061264156" >
                                           <gating:RectangleGate eventsInside="1"  annoOffsetX="0"  annoOffsetY="0"  tint="#000000"  isTinted="0"  lineWeight="Normal"  userDefined="1"  percentX="0"  percentY="0" >
                                             <gating:dimension gating:min="1059.2946943935142"  gating:max="243305.13197501816" >
                                               <data-type:fcs-dimension data-type:name="Comp-Green A 780_40-A" />
                                             </gating:dimension>
                                             <gating:dimension gating:min="4473.893487254616"  gating:max="223940.3997917667" >
                                               <data-type:fcs-dimension data-type:name="Comp-Blue B 515_20-A" />
                                             </gating:dimension>
                                           </gating:RectangleGate>
                                         </Gate>
                                       </Population>
                                     </Subpopulations>
                                   </Population>
                                   <Population name="EpCAM+HOPX low"  annotation=""  owningGroup="RA and O2"  expanded="1"  sortPriority="10"  count="9572" >
                                     <Graph smoothing="0"  backColor="#ffffff"  foreColor="#000000"  heatMapStatParameter="Comp-Blue B 515_20-A"  type="Pseudocolor"  fast="1" >
                                       <Axis dimension="x"  name="Comp-Violet H 450_50-A"  label=""  auto="auto" />
                                       <Axis dimension="y"  name="Comp-Blue B 515_20-A"  label=""  auto="auto" />
                                       <GraphSettings level="5%"  smoothingHighResolution="1"  contourHighResolution="1"  histogramSmoothingCount="0"  graphResolution="256"  showOutliers="0"  drawLargeDots="0"  dotsToDraw="8000"  tint="le.chartfill.tinted.40"  lineWeight="le.lineweight.normal"  lineStyle="le.linestyle.solid" />
                                       <GraphEnvironment showGrid="0"  showAxes="tnlTNL"  showGates="1"  showFreqOnPlots="1"  showGateNameOnPlots="1"  showMedians="0"  showUncomped="0"  addEventParam="0"  lastYAxisName="" >
                                         <TextTraits font="SansSerif"  size="11"  name="Labels"  style="plain"  color="#000000"  background="#00ffffff"  just="left" />
                                         <TextTraits font="SansSerif"  size="11"  name="LayoutGates"  style="plain"  color="#000000"  background="#00ffffff"  just="left" />
                                         <TextTraits font="SansSerif"  size="9"  name="Numbers"  style="plain"  color="#000000"  background="#00ffffff"  just="left" />
                                         <TextTraits font="SansSerif"  size="9"  name="Legend"  style="plain"  color="#000000"  background="#00ffffff"  just="left" />
                                         <WindowPosition x="477"  y="25"  width="390"  height="582"  displayed="1"  panelState="---" />
                                       </GraphEnvironment>
                                     </Graph>
                                     <Gate gating:id="ID1688214439"  gating:parent_id="ID1165037089" >
                                       <gating:RectangleGate eventsInside="1"  annoOffsetX="-40"  annoOffsetY="-34"  tint="#000000"  isTinted="0"  lineWeight="Normal"  userDefined="1"  percentX="0"  percentY="0" >
                                         <gating:dimension gating:min="1443.5570848054022"  gating:max="14053.29008035572" >
                                           <data-type:fcs-dimension data-type:name="Comp-Violet H 450_50-A" />
                                         </gating:dimension>
                                         <gating:dimension gating:min="1695.1017706668683"  gating:max="242915.73621328457" >
                                           <data-type:fcs-dimension data-type:name="Comp-Blue B 515_20-A" />
                                         </gating:dimension>
                                       </gating:RectangleGate>
                                     </Gate>
                                   </Population>
                                 </Subpopulations>
                               </Population>
                             </Subpopulations>
                           </Population>
                           <Population name="Edo cells"  annotation=""  owningGroup="RA and O2"  expanded="1"  sortPriority="10"  count="27374" >
                             <Graph smoothing="0"  backColor="#ffffff"  foreColor="#000000"  heatMapStatParameter="Comp-Blue B 515_20-A"  type="Pseudocolor"  fast="1" >
                               <Axis dimension="x"  name="Comp-Green A 780_40-A"  label=""  auto="auto" />
                               <Axis dimension="y"  name="Comp-Green E 575_25-A"  label=""  auto="auto" />
                               <GraphSettings level="5%"  smoothingHighResolution="1"  contourHighResolution="1"  histogramSmoothingCount="0"  graphResolution="256"  showOutliers="0"  drawLargeDots="0"  dotsToDraw="8000"  tint="le.chartfill.tinted.40"  lineWeight="le.lineweight.normal"  lineStyle="le.linestyle.solid" />
                               <GraphEnvironment showGrid="0"  showAxes="tnlTNL"  showGates="1"  showFreqOnPlots="1"  showGateNameOnPlots="1"  showMedians="0"  showUncomped="0"  addEventParam="0"  lastYAxisName="" >
                                 <TextTraits font="SansSerif"  size="11"  name="Labels"  style="plain"  color="#000000"  background="#00ffffff"  just="left" />
                                 <TextTraits font="SansSerif"  size="11"  name="LayoutGates"  style="plain"  color="#000000"  background="#00ffffff"  just="left" />
                                 <TextTraits font="SansSerif"  size="9"  name="Numbers"  style="plain"  color="#000000"  background="#00ffffff"  just="left" />
                                 <TextTraits font="SansSerif"  size="9"  name="Legend"  style="plain"  color="#000000"  background="#00ffffff"  just="left" />
                                 <WindowPosition x="477"  y="25"  width="390"  height="582"  displayed="1"  panelState="---" />
                               </GraphEnvironment>
                             </Graph>
                             <Gate gating:id="ID532190684"  gating:parent_id="ID1019886261" >
                               <gating:PolygonGate eventsInside="1"  annoOffsetX="0"  annoOffsetY="0"  tint="#000000"  isTinted="0"  lineWeight="Normal"  userDefined="1"  quadId="-1"  gateResolution="256" >
                                 <gating:dimension>
                                   <data-type:fcs-dimension data-type:name="Comp-Green E 575_25-A" />
                                 </gating:dimension>
                                 <gating:dimension>
                                   <data-type:fcs-dimension data-type:name="Comp-Violet D 605_40-A" />
                                 </gating:dimension>
                                 <gating:vertex>
                                   <gating:coordinate data-type:value="577.1044901794" />
                                   <gating:coordinate data-type:value="27717.9756057663" />
                                 </gating:vertex>
                                 <gating:vertex>
                                   <gating:coordinate data-type:value="8407.8424275849" />
                                   <gating:coordinate data-type:value="290570.0554098045" />
                                 </gating:vertex>
                                 <gating:vertex>
                                   <gating:coordinate data-type:value="139350.3396119896" />
                                   <gating:coordinate data-type:value="18761.8983957381" />
                                 </gating:vertex>
                                 <gating:vertex>
                                   <gating:coordinate data-type:value="68341.9779708414" />
                                   <gating:coordinate data-type:value="3531.2158812972" />
                                 </gating:vertex>
                                 <gating:vertex>
                                   <gating:coordinate data-type:value="4490.2447565706" />
                                   <gating:coordinate data-type:value="3094.3736016691" />
                                 </gating:vertex>
                                 <gating:vertex>
                                   <gating:coordinate data-type:value="961.7044011943" />
                                   <gating:coordinate data-type:value="7603.8488153523" />
                                 </gating:vertex>
                               </gating:PolygonGate>
                             </Gate>
                             <Subpopulations>
                               <Population name="KI67+ PECAM+"  annotation=""  owningGroup="RA and O2"  expanded="1"  sortPriority="10"  count="876" >
                                 <Graph smoothing="0"  backColor="#ffffff"  foreColor="#000000"  heatMapStatParameter="Comp-Blue B 515_20-A"  type="Pseudocolor"  fast="1" >
                                   <Axis dimension="x"  name="Comp-Green A 780_40-A"  label=""  auto="auto" />
                                   <Axis dimension="y"  name="Comp-Violet D 605_40-A"  label=""  auto="auto" />
                                   <GraphSettings level="5%"  smoothingHighResolution="1"  contourHighResolution="1"  histogramSmoothingCount="0"  graphResolution="256"  showOutliers="0"  drawLargeDots="0"  dotsToDraw="8000"  tint="le.chartfill.tinted.40"  lineWeight="le.lineweight.normal"  lineStyle="le.linestyle.solid" />
                                   <GraphEnvironment showGrid="0"  showAxes="tnlTNL"  showGates="1"  showFreqOnPlots="1"  showGateNameOnPlots="1"  showMedians="0"  showUncomped="0"  addEventParam="0"  lastYAxisName="" >
                                     <TextTraits font="SansSerif"  size="11"  name="Labels"  style="plain"  color="#000000"  background="#00ffffff"  just="left" />
                                     <TextTraits font="SansSerif"  size="11"  name="LayoutGates"  style="plain"  color="#000000"  background="#00ffffff"  just="left" />
                                     <TextTraits font="SansSerif"  size="9"  name="Numbers"  style="plain"  color="#000000"  background="#00ffffff"  just="left" />
                                     <TextTraits font="SansSerif"  size="9"  name="Legend"  style="plain"  color="#000000"  background="#00ffffff"  just="left" />
                                     <WindowPosition x="477"  y="25"  width="390"  height="582"  displayed="1"  panelState="---" />
                                   </GraphEnvironment>
                                 </Graph>
                                 <Gate gating:id="ID1499905855"  gating:parent_id="ID532190684" >
                                   <gating:RectangleGate eventsInside="1"  annoOffsetX="0"  annoOffsetY="0"  tint="#000000"  isTinted="0"  lineWeight="Normal"  userDefined="1"  percentX="0"  percentY="0" >
                                     <gating:dimension gating:min="961.7044011942828"  gating:max="150878.91252502444" >
                                       <data-type:fcs-dimension data-type:name="Comp-Green A 780_40-A" />
                                     </gating:dimension>
                                     <gating:dimension gating:min="3197.5669913893107"  gating:max="215018.88587393906" >
                                       <data-type:fcs-dimension data-type:name="Comp-Violet D 605_40-A" />
                                     </gating:dimension>
                                   </gating:RectangleGate>
                                 </Gate>
                               </Population>
                               <Population name="Ki67+ VE-Cadherin+"  annotation=""  owningGroup="RA and O2"  expanded="1"  sortPriority="10"  count="430" >
                                 <Graph smoothing="0"  backColor="#ffffff"  foreColor="#000000"  heatMapStatParameter="Comp-Blue B 515_20-A"  type="Pseudocolor"  fast="1" >
                                   <Axis dimension="x"  name="Comp-Green A 780_40-A"  label=""  auto="auto" />
                                   <Axis dimension="y"  name="Comp-Green E 575_25-A"  label=""  auto="auto" />
                                   <GraphSettings level="5%"  smoothingHighResolution="1"  contourHighResolution="1"  histogramSmoothingCount="0"  graphResolution="256"  showOutliers="0"  drawLargeDots="0"  dotsToDraw="8000"  tint="le.chartfill.tinted.40"  lineWeight="le.lineweight.normal"  lineStyle="le.linestyle.solid" />
                                   <GraphEnvironment showGrid="0"  showAxes="tnlTNL"  showGates="1"  showFreqOnPlots="1"  showGateNameOnPlots="1"  showMedians="0"  showUncomped="0"  addEventParam="0"  lastYAxisName="" >
                                     <TextTraits font="SansSerif"  size="11"  name="Labels"  style="plain"  color="#000000"  background="#00ffffff"  just="left" />
                                     <TextTraits font="SansSerif"  size="11"  name="LayoutGates"  style="plain"  color="#000000"  background="#00ffffff"  just="left" />
                                     <TextTraits font="SansSerif"  size="9"  name="Numbers"  style="plain"  color="#000000"  background="#00ffffff"  just="left" />
                                     <TextTraits font="SansSerif"  size="9"  name="Legend"  style="plain"  color="#000000"  background="#00ffffff"  just="left" />
                                     <WindowPosition x="477"  y="25"  width="390"  height="582"  displayed="1"  panelState="---" />
                                   </GraphEnvironment>
                                 </Graph>
                                 <Gate gating:id="ID1185043863"  gating:parent_id="ID532190684" >
                                   <gating:RectangleGate eventsInside="1"  annoOffsetX="0"  annoOffsetY="0"  tint="#000000"  isTinted="0"  lineWeight="Normal"  userDefined="1"  percentX="0"  percentY="0" >
                                     <gating:dimension gating:min="1238.6722757784569"  gating:max="191563.06222194553" >
                                       <data-type:fcs-dimension data-type:name="Comp-Green A 780_40-A" />
                                     </gating:dimension>
                                     <gating:dimension gating:min="2244.6441089391174"  gating:max="161810.828237182" >
                                       <data-type:fcs-dimension data-type:name="Comp-Green E 575_25-A" />
                                     </gating:dimension>
                                   </gating:RectangleGate>
                                 </Gate>
                               </Population>
                             </Subpopulations>
                           </Population>
                         </Subpopulations>
                       </Population>
                       <Population name="cd34+"  annotation=""  owningGroup="RA and O2"  expanded="1"  sortPriority="10"  count="1976" >
                         <Graph smoothing="0"  backColor="#ffffff"  foreColor="#000000"  heatMapStatParameter="Comp-Blue B 515_20-A"  type="Pseudocolor"  fast="1" >
                           <Axis dimension="x"  name="Comp-Green E 575_25-A"  label=""  auto="auto" />
                           <Axis dimension="y"  name="Comp-Violet B 705_70-A"  label=""  auto="auto" />
                           <GraphSettings level="5%"  smoothingHighResolution="1"  contourHighResolution="1"  histogramSmoothingCount="0"  graphResolution="256"  showOutliers="0"  drawLargeDots="0"  dotsToDraw="8000"  tint="le.chartfill.tinted.40"  lineWeight="le.lineweight.normal"  lineStyle="le.linestyle.solid" />
                           <GraphEnvironment showGrid="0"  showAxes="tnlTNL"  showGates="1"  showFreqOnPlots="1"  showGateNameOnPlots="1"  showMedians="0"  showUncomped="0"  addEventParam="0"  lastYAxisName="" >
                             <TextTraits font="SansSerif"  size="11"  name="Labels"  style="plain"  color="#000000"  background="#00ffffff"  just="left" />
                             <TextTraits font="SansSerif"  size="11"  name="LayoutGates"  style="plain"  color="#000000"  background="#00ffffff"  just="left" />
                             <TextTraits font="SansSerif"  size="9"  name="Numbers"  style="plain"  color="#000000"  background="#00ffffff"  just="left" />
                             <TextTraits font="SansSerif"  size="9"  name="Legend"  style="plain"  color="#000000"  background="#00ffffff"  just="left" />
                             <WindowPosition x="477"  y="25"  width="390"  height="582"  displayed="1"  panelState="---" />
                           </GraphEnvironment>
                         </Graph>
                         <Gate gating:id="ID274145376"  gating:parent_id="ID1872238827" >
                           <gating:RectangleGate eventsInside="1"  annoOffsetX="0"  annoOffsetY="0"  tint="#000000"  isTinted="0"  lineWeight="Normal"  userDefined="1"  percentX="0"  percentY="0" >
                             <gating:dimension gating:min="-1481.167982045089"  gating:max="304601.0567789718" >
                               <data-type:fcs-dimension data-type:name="Comp-Green E 575_25-A" />
                             </gating:dimension>
                             <gating:dimension gating:min="931.1119170654778"  gating:max="20203.9108088588" >
                               <data-type:fcs-dimension data-type:name="Comp-Violet B 705_70-A" />
                             </gating:dimension>
                           </gating:RectangleGate>
                         </Gate>
                       </Population>
                     </Subpopulations>
                   </Population>
                 </Subpopulations>
               </Population>
             </Subpopulations>
           </Population>
         </Subpopulations>
       </SampleNode>
     </Sample>
     <Sample>
       <DataSet uri="file:/Users/minyee/Desktop/Flow%20file%20orginal/Hopx%20ki67/Hopx%20ki67/samples_Tube_014_023.fcs"  sampleID="24" />
       <transforms:spilloverMatrix spectral="0"  prefix="Comp-"  name="Compensation"  editable="0"  color="#bc1900"  version="FlowJo-10.7.1"  status="FINALIZED"  transforms:id="214da00b-0905-4a87-880c-2a2c1b8d50ee"  suffix="" >
         <data-type:parameters>
           <data-type:parameter data-type:name="Blue B 515_20-A"  userProvidedCompInfix="Comp-Blue B 515_20-A" />
           <data-type:parameter data-type:name="Green A 780_40-A"  userProvidedCompInfix="Comp-Green A 780_40-A" />
           <data-type:parameter data-type:name="Green E 575_25-A"  userProvidedCompInfix="Comp-Green E 575_25-A" />
           <data-type:parameter data-type:name="Red C 660_20-A"  userProvidedCompInfix="Comp-Red C 660_20-A" />
           <data-type:parameter data-type:name="Violet B 705_70-A"  userProvidedCompInfix="Comp-Violet B 705_70-A" />
           <data-type:parameter data-type:name="Violet D 605_40-A"  userProvidedCompInfix="Comp-Violet D 605_40-A" />
           <data-type:parameter data-type:name="Violet F 560_40-A"  userProvidedCompInfix="Comp-Violet F 560_40-A" />
           <data-type:parameter data-type:name="Violet H 450_50-A"  userProvidedCompInfix="Comp-Violet H 450_50-A" />
         </data-type:parameters>
         <transforms:spillover data-type:parameter="Blue B 515_20-A"  userProvidedCompInfix="Comp-Blue B 515_20-A" >
           <transforms:coefficient data-type:parameter="Blue B 515_20-A"  transforms:value="1" />
           <transforms:coefficient data-type:parameter="Green A 780_40-A"  transforms:value="0.0000367275" />
           <transforms:coefficient data-type:parameter="Green E 575_25-A"  transforms:value="0.0033313336" />
           <transforms:coefficient data-type:parameter="Red C 660_20-A"  transforms:value="0" />
           <transforms:coefficient data-type:parameter="Violet B 705_70-A"  transforms:value="0.0000489698" />
           <transforms:coefficient data-type:parameter="Violet D 605_40-A"  transforms:value="0.0015835707" />
           <transforms:coefficient data-type:parameter="Violet F 560_40-A"  transforms:value="0.0007475925" />
           <transforms:coefficient data-type:parameter="Violet H 450_50-A"  transforms:value="0.000337832" />
         </transforms:spillover>
         <transforms:spillover data-type:parameter="Green A 780_40-A"  userProvidedCompInfix="Comp-Green A 780_40-A" >
           <transforms:coefficient data-type:parameter="Blue B 515_20-A"  transforms:value="0.0019780337" />
           <transforms:coefficient data-type:parameter="Green A 780_40-A"  transforms:value="1" />
           <transforms:coefficient data-type:parameter="Green E 575_25-A"  transforms:value="0.0432703127" />
           <transforms:coefficient data-type:parameter="Red C 660_20-A"  transforms:value="0" />
           <transforms:coefficient data-type:parameter="Violet B 705_70-A"  transforms:value="0.000592761" />
           <transforms:coefficient data-type:parameter="Violet D 605_40-A"  transforms:value="0.0026865966" />
           <transforms:coefficient data-type:parameter="Violet F 560_40-A"  transforms:value="0.0004939722" />
           <transforms:coefficient data-type:parameter="Violet H 450_50-A"  transforms:value="0.0005033345" />
         </transforms:spillover>
         <transforms:spillover data-type:parameter="Green E 575_25-A"  userProvidedCompInfix="Comp-Green E 575_25-A" >
           <transforms:coefficient data-type:parameter="Blue B 515_20-A"  transforms:value="0.0008813713" />
           <transforms:coefficient data-type:parameter="Green A 780_40-A"  transforms:value="0.003957043" />
           <transforms:coefficient data-type:parameter="Green E 575_25-A"  transforms:value="1" />
           <transforms:coefficient data-type:parameter="Red C 660_20-A"  transforms:value="0.0000732555" />
           <transforms:coefficient data-type:parameter="Violet B 705_70-A"  transforms:value="0.0021499206" />
           <transforms:coefficient data-type:parameter="Violet D 605_40-A"  transforms:value="0.0885234215" />
           <transforms:coefficient data-type:parameter="Violet F 560_40-A"  transforms:value="0.0164064626" />
           <transforms:coefficient data-type:parameter="Violet H 450_50-A"  transforms:value="-0.0004296311" />
         </transforms:spillover>
         <transforms:spillover data-type:parameter="Red C 660_20-A"  userProvidedCompInfix="Comp-Red C 660_20-A" >
           <transforms:coefficient data-type:parameter="Blue B 515_20-A"  transforms:value="0.1920770742" />
           <transforms:coefficient data-type:parameter="Green A 780_40-A"  transforms:value="0.0959789844" />
           <transforms:coefficient data-type:parameter="Green E 575_25-A"  transforms:value="-0.1927899955" />
           <transforms:coefficient data-type:parameter="Red C 660_20-A"  transforms:value="1" />
           <transforms:coefficient data-type:parameter="Violet B 705_70-A"  transforms:value="0.0959787436" />
           <transforms:coefficient data-type:parameter="Violet D 605_40-A"  transforms:value="0.9654482817" />
           <transforms:coefficient data-type:parameter="Violet F 560_40-A"  transforms:value="0.0959793944" />
           <transforms:coefficient data-type:parameter="Violet H 450_50-A"  transforms:value="0.2933241586" />
         </transforms:spillover>
         <transforms:spillover data-type:parameter="Violet B 705_70-A"  userProvidedCompInfix="Comp-Violet B 705_70-A" >
           <transforms:coefficient data-type:parameter="Blue B 515_20-A"  transforms:value="0.0009670782" />
           <transforms:coefficient data-type:parameter="Green A 780_40-A"  transforms:value="0.0099106769" />
           <transforms:coefficient data-type:parameter="Green E 575_25-A"  transforms:value="0" />
           <transforms:coefficient data-type:parameter="Red C 660_20-A"  transforms:value="0.0040325466" />
           <transforms:coefficient data-type:parameter="Violet B 705_70-A"  transforms:value="1" />
           <transforms:coefficient data-type:parameter="Violet D 605_40-A"  transforms:value="0.0114571973" />
           <transforms:coefficient data-type:parameter="Violet F 560_40-A"  transforms:value="0.0021745665" />
           <transforms:coefficient data-type:parameter="Violet H 450_50-A"  transforms:value="0.3780560791" />
         </transforms:spillover>
         <transforms:spillover data-type:parameter="Violet D 605_40-A"  userProvidedCompInfix="Comp-Violet D 605_40-A" >
           <transforms:coefficient data-type:parameter="Blue B 515_20-A"  transforms:value="0" />
           <transforms:coefficient data-type:parameter="Green A 780_40-A"  transforms:value="0.004066823" />
           <transforms:coefficient data-type:parameter="Green E 575_25-A"  transforms:value="0.0201453513" />
           <transforms:coefficient data-type:parameter="Red C 660_20-A"  transforms:value="0.0011681318" />
           <transforms:coefficient data-type:parameter="Violet B 705_70-A"  transforms:value="0.0499253427" />
           <transforms:coefficient data-type:parameter="Violet D 605_40-A"  transforms:value="1" />
           <transforms:coefficient data-type:parameter="Violet F 560_40-A"  transforms:value="0.0026641605" />
           <transforms:coefficient data-type:parameter="Violet H 450_50-A"  transforms:value="0.1243881112" />
         </transforms:spillover>
         <transforms:spillover data-type:parameter="Violet F 560_40-A"  userProvidedCompInfix="Comp-Violet F 560_40-A" >
           <transforms:coefficient data-type:parameter="Blue B 515_20-A"  transforms:value="0.778323091" />
           <transforms:coefficient data-type:parameter="Green A 780_40-A"  transforms:value="0.0442192565" />
           <transforms:coefficient data-type:parameter="Green E 575_25-A"  transforms:value="0.860578365" />
           <transforms:coefficient data-type:parameter="Red C 660_20-A"  transforms:value="-1.4500594465" />
           <transforms:coefficient data-type:parameter="Violet B 705_70-A"  transforms:value="0.1474111453" />
           <transforms:coefficient data-type:parameter="Violet D 605_40-A"  transforms:value="3.0923932712" />
           <transforms:coefficient data-type:parameter="Violet F 560_40-A"  transforms:value="1" />
           <transforms:coefficient data-type:parameter="Violet H 450_50-A"  transforms:value="1.8269200387" />
         </transforms:spillover>
         <transforms:spillover data-type:parameter="Violet H 450_50-A"  userProvidedCompInfix="Comp-Violet H 450_50-A" >
           <transforms:coefficient data-type:parameter="Blue B 515_20-A"  transforms:value="0.0001285045" />
           <transforms:coefficient data-type:parameter="Green A 780_40-A"  transforms:value="0" />
           <transforms:coefficient data-type:parameter="Green E 575_25-A"  transforms:value="0.0000703727" />
           <transforms:coefficient data-type:parameter="Red C 660_20-A"  transforms:value="-0.0000485142" />
           <transforms:coefficient data-type:parameter="Violet B 705_70-A"  transforms:value="0.0001517483" />
           <transforms:coefficient data-type:parameter="Violet D 605_40-A"  transforms:value="0.0058774103" />
           <transforms:coefficient data-type:parameter="Violet F 560_40-A"  transforms:value="0.0031069205" />
           <transforms:coefficient data-type:parameter="Violet H 450_50-A"  transforms:value="1" />
         </transforms:spillover>
       </transforms:spilloverMatrix>
       <Transformations>
         <transforms:linear transforms:minRange="0"  transforms:maxRange="262144"  gain="1" >
           <data-type:parameter data-type:name="FSC-A" />
         </transforms:linear>
         <transforms:linear transforms:minRange="0"  transforms:maxRange="262144"  gain="1" >
           <data-type:parameter data-type:name="FSC-H" />
         </transforms:linear>
         <transforms:linear transforms:minRange="0"  transforms:maxRange="262144"  gain="1" >
           <data-type:parameter data-type:name="FSC-W" />
         </transforms:linear>
         <transforms:linear transforms:minRange="0"  transforms:maxRange="262144"  gain="1" >
           <data-type:parameter data-type:name="SSC-A" />
         </transforms:linear>
         <transforms:linear transforms:minRange="0"  transforms:maxRange="262144"  gain="1" >
           <data-type:parameter data-type:name="SSC-H" />
         </transforms:linear>
         <transforms:linear transforms:minRange="0"  transforms:maxRange="262144"  gain="1" >
           <data-type:parameter data-type:name="SSC-W" />
         </transforms:linear>
         <transforms:biex transforms:length="256"  transforms:maxRange="262144"  transforms:neg="0"  transforms:width="-100"  transforms:pos="4.418539922" >
           <data-type:parameter data-type:name="Blue B 515_20-A" />
         </transforms:biex>
         <transforms:biex transforms:length="256"  transforms:maxRange="262144"  transforms:neg="0"  transforms:width="-100"  transforms:pos="4.418539922" >
           <data-type:parameter data-type:name="Violet H 450_50-A" />
         </transforms:biex>
         <transforms:biex transforms:length="256"  transforms:maxRange="262144"  transforms:neg="0"  transforms:width="-100"  transforms:pos="4.418539922" >
           <data-type:parameter data-type:name="Violet F 560_40-A" />
         </transforms:biex>
         <transforms:biex transforms:length="256"  transforms:maxRange="262144"  transforms:neg="0"  transforms:width="-100"  transforms:pos="4.418539922" >
           <data-type:parameter data-type:name="Violet D 605_40-A" />
         </transforms:biex>
         <transforms:biex transforms:length="256"  transforms:maxRange="262144"  transforms:neg="0"  transforms:width="-19.9526231497"  transforms:pos="4.418539922" >
           <data-type:parameter data-type:name="Violet B 705_70-A" />
         </transforms:biex>
         <transforms:biex transforms:length="256"  transforms:maxRange="262144"  transforms:neg="0"  transforms:width="-100"  transforms:pos="4.418539922" >
           <data-type:parameter data-type:name="Red C 660_20-A" />
         </transforms:biex>
         <transforms:biex transforms:length="256"  transforms:maxRange="262144"  transforms:neg="0"  transforms:width="-100"  transforms:pos="4.418539922" >
           <data-type:parameter data-type:name="Green E 575_25-A" />
         </transforms:biex>
         <transforms:biex transforms:length="256"  transforms:maxRange="262144"  transforms:neg="0.2"  transforms:width="-79.4328234724"  transforms:pos="4.35" >
           <data-type:parameter data-type:name="Green A 780_40-A" />
         </transforms:biex>
         <transforms:linear transforms:minRange="0.5595061155"  transforms:maxRange="1045"  gain="0.0100269913" >
           <data-type:parameter data-type:name="Time" />
         </transforms:linear>
         <transforms:biex transforms:length="256"  transforms:maxRange="262144"  transforms:neg="0"  transforms:width="-100"  transforms:pos="4.418539922" >
           <data-type:parameter data-type:name="Comp-Blue B 515_20-A" />
         </transforms:biex>
         <transforms:biex transforms:length="256"  transforms:maxRange="262144"  transforms:neg="0"  transforms:width="-100"  transforms:pos="4.418539922" >
           <data-type:parameter data-type:name="Comp-Violet H 450_50-A" />
         </transforms:biex>
         <transforms:biex transforms:length="256"  transforms:maxRange="262144"  transforms:neg="0"  transforms:width="-100"  transforms:pos="4.418539922" >
           <data-type:parameter data-type:name="Comp-Violet F 560_40-A" />
         </transforms:biex>
         <transforms:biex transforms:length="256"  transforms:maxRange="262144"  transforms:neg="0"  transforms:width="-100"  transforms:pos="4.418539922" >
           <data-type:parameter data-type:name="Comp-Violet D 605_40-A" />
         </transforms:biex>
         <transforms:biex transforms:length="256"  transforms:maxRange="262144"  transforms:neg="0"  transforms:width="-19.9526231497"  transforms:pos="4.418539922" >
           <data-type:parameter data-type:name="Comp-Violet B 705_70-A" />
         </transforms:biex>
         <transforms:biex transforms:length="256"  transforms:maxRange="262144"  transforms:neg="0"  transforms:width="-100"  transforms:pos="4.418539922" >
           <data-type:parameter data-type:name="Comp-Red C 660_20-A" />
         </transforms:biex>
         <transforms:biex transforms:length="256"  transforms:maxRange="262144"  transforms:neg="0"  transforms:width="-100"  transforms:pos="4.418539922" >
           <data-type:parameter data-type:name="Comp-Green E 575_25-A" />
         </transforms:biex>
         <transforms:biex transforms:length="256"  transforms:maxRange="262144"  transforms:neg="0.2"  transforms:width="-79.4328234724"  transforms:pos="4.35" >
           <data-type:parameter data-type:name="Comp-Green A 780_40-A" />
         </transforms:biex>
       </Transformations>
       <Keywords>
         <Keyword name="FJ_FCS_VERSION"  value="3" />
         <Keyword name="$BEGINANALYSIS"  value="0" />
         <Keyword name="$ENDANALYSIS"  value="0" />
         <Keyword name="$BEGINSTEXT"  value="0" />
         <Keyword name="$ENDSTEXT"  value="0" />
         <Keyword name="$BEGINDATA"  value="4132" />
         <Keyword name="$ENDDATA"  value="30004131           " />
         <Keyword name="$FIL"  value="samples_Tube_014_023.fcs" />
         <Keyword name="$SYS"  value="Windows 7 6.1" />
         <Keyword name="$TOT"  value="500000             " />
         <Keyword name="$PAR"  value="15" />
         <Keyword name="$MODE"  value="L" />
         <Keyword name="$BYTEORD"  value="4,3,2,1" />
         <Keyword name="$DATATYPE"  value="F" />
         <Keyword name="$NEXTDATA"  value="0" />
         <Keyword name="CREATOR"  value="BD FACSDiva Software Version 8.0.1" />
         <Keyword name="TUBE NAME"  value="Tube_014" />
         <Keyword name="$SRC"  value="samples" />
         <Keyword name="EXPERIMENT NAME"  value="Hopx ki67" />
         <Keyword name="GUID"  value="5d04221d-b226-4fec-8f88-673ca2acee42" />
         <Keyword name="$DATE"  value="09-MAR-2022" />
         <Keyword name="$BTIM"  value="11:53:06" />
         <Keyword name="$ETIM"  value="12:10:31" />
         <Keyword name="$CYT"  value="Fozzie Bear (LSRII)" />
         <Keyword name="SETTINGS"  value="Cytometer" />
         <Keyword name="CYTNUM"  value="H47100017" />
         <Keyword name="WINDOW EXTENSION"  value="7.00" />
         <Keyword name="EXPORT USER NAME"  value="FozzieUser" />
         <Keyword name="EXPORT TIME"  value="09-MAR-2022-14:02:45" />
         <Keyword name="$OP"  value="FozzieUser" />
         <Keyword name="FSC ASF"  value="0.73" />
         <Keyword name="AUTOBS"  value="TRUE" />
         <Keyword name="$INST"  value=" " />
         <Keyword name="PREF GW NAME"  value="Global Sheet1" />
         <Keyword name="LASER1NAME"  value="Blue" />
         <Keyword name="LASER1DELAY"  value="0.00" />
         <Keyword name="LASER1ASF"  value="0.95" />
         <Keyword name="LASER2NAME"  value="Violet" />
         <Keyword name="LASER2DELAY"  value="16.13" />
         <Keyword name="LASER2ASF"  value="0.66" />
         <Keyword name="LASER3NAME"  value="Red" />
         <Keyword name="LASER3DELAY"  value="37.74" />
         <Keyword name="LASER3ASF"  value="0.61" />
         <Keyword name="LASER4NAME"  value="Green" />
         <Keyword name="LASER4DELAY"  value="54.80" />
         <Keyword name="LASER4ASF"  value="0.64" />
         <Keyword name="$TIMESTEP"  value="0.01" />
         <Keyword name="SPILL"  value="8,Blue B 515_20-A,Violet H 450_50-A,Violet F 560_40-A,Violet D 605_40-A,Violet B 705_70-A,Red C 660_20-A,Green E 575_25-A,Green A 780_40-A,1,0.0002964998280524984,0.0007380952129762673,0.0015834352147020344,0.000050468052032499794,0,0.0033033632582575374,0.00003670403245535932,0.0001313228520005767,1,0.0033259238053639645,0.006436202245223317,0.0001907637072669293,0,0.00007238467491235222,0,0.0361909592386478,2.5146457633287316,1,2.843539409627235,0.0618156159035013,0,0.02542268807673951,0.0022461813080563273,0,0.04396107941311865,0.0019493826364485676,1,0.05061730373996776,0.0014244227079707992,0.012941355691908402,0.0029727958519863863,0.0008734186180489315,0.3822208836055323,0.002427184598124188,0.011771844980871422,1,0.0042622815093189695,0.00011768295707666559,0.010238304948006724,0.001569145358086875,0.0008176057180739882,0.000545071725761325,0.014989471769280045,0.03134162063781798,1,0,0.018235124194145476,0.0009086844601410478,0,0.016449785297738048,0.08876030308732098,0.0021824824426018067,0.00008335267702526709,1,0.004040297845410529,0.001965721978741563,0.00032876997430666163,0.0005057998452207591,0.0029842193170236714,0.0007081198216792666,0.00021036638264657398,0.043701108848891,1" />
         <Keyword name="APPLY COMPENSATION"  value="TRUE" />
         <Keyword name="THRESHOLD"  value="FSC,5000" />
         <Keyword name="$P1N"  value="FSC-A" />
         <Keyword name="$P1R"  value="262144" />
         <Keyword name="$P1B"  value="32" />
         <Keyword name="$P1E"  value="0,0" />
         <Keyword name="$P1V"  value="187" />
         <Keyword name="$P1G"  value="1.0" />
         <Keyword name="P1DISPLAY"  value="LIN" />
         <Keyword name="P1BS"  value="0" />
         <Keyword name="P1MS"  value="0" />
         <Keyword name="$P2N"  value="FSC-H" />
         <Keyword name="$P2R"  value="262144" />
         <Keyword name="$P2B"  value="32" />
         <Keyword name="$P2E"  value="0,0" />
         <Keyword name="$P2V"  value="187" />
         <Keyword name="$P2G"  value="1.0" />
         <Keyword name="P2DISPLAY"  value="LIN" />
         <Keyword name="P2BS"  value="0" />
         <Keyword name="P2MS"  value="0" />
         <Keyword name="$P3N"  value="FSC-W" />
         <Keyword name="$P3R"  value="262144" />
         <Keyword name="$P3B"  value="32" />
         <Keyword name="$P3E"  value="0,0" />
         <Keyword name="$P3V"  value="187" />
         <Keyword name="$P3G"  value="1.0" />
         <Keyword name="P3BS"  value="-1" />
         <Keyword name="P3MS"  value="0" />
         <Keyword name="$P4N"  value="SSC-A" />
         <Keyword name="$P4R"  value="262144" />
         <Keyword name="$P4B"  value="32" />
         <Keyword name="$P4E"  value="0,0" />
         <Keyword name="$P4V"  value="253" />
         <Keyword name="$P4G"  value="1.0" />
         <Keyword name="P4DISPLAY"  value="LIN" />
         <Keyword name="P4BS"  value="0" />
         <Keyword name="P4MS"  value="0" />
         <Keyword name="$P5N"  value="SSC-H" />
         <Keyword name="$P5R"  value="262144" />
         <Keyword name="$P5B"  value="32" />
         <Keyword name="$P5E"  value="0,0" />
         <Keyword name="$P5V"  value="253" />
         <Keyword name="$P5G"  value="1.0" />
         <Keyword name="P5DISPLAY"  value="LIN" />
         <Keyword name="P5BS"  value="0" />
         <Keyword name="P5MS"  value="0" />
         <Keyword name="$P6N"  value="SSC-W" />
         <Keyword name="$P6R"  value="262144" />
         <Keyword name="$P6B"  value="32" />
         <Keyword name="$P6E"  value="0,0" />
         <Keyword name="$P6V"  value="253" />
         <Keyword name="$P6G"  value="1.0" />
         <Keyword name="P6BS"  value="-1" />
         <Keyword name="P6MS"  value="0" />
         <Keyword name="$P7N"  value="Blue B 515_20-A" />
         <Keyword name="$P7R"  value="262144" />
         <Keyword name="$P7B"  value="32" />
         <Keyword name="$P7E"  value="0,0" />
         <Keyword name="$P7V"  value="500" />
         <Keyword name="$P7G"  value="1.0" />
         <Keyword name="P7DISPLAY"  value="LOG" />
         <Keyword name="P7BS"  value="0" />
         <Keyword name="P7MS"  value="0" />
         <Keyword name="$P8N"  value="Violet H 450_50-A" />
         <Keyword name="$P8R"  value="262144" />
         <Keyword name="$P8B"  value="32" />
         <Keyword name="$P8E"  value="0,0" />
         <Keyword name="$P8V"  value="600" />
         <Keyword name="$P8G"  value="1.0" />
         <Keyword name="P8DISPLAY"  value="LOG" />
         <Keyword name="P8BS"  value="90575" />
         <Keyword name="P8MS"  value="0" />
         <Keyword name="$P9N"  value="Violet F 560_40-A" />
         <Keyword name="$P9R"  value="262144" />
         <Keyword name="$P9B"  value="32" />
         <Keyword name="$P9E"  value="0,0" />
         <Keyword name="$P9V"  value="470" />
         <Keyword name="$P9G"  value="1.0" />
         <Keyword name="P9DISPLAY"  value="LOG" />
         <Keyword name="P9BS"  value="326" />
         <Keyword name="P9MS"  value="0" />
         <Keyword name="$P10N"  value="Violet D 605_40-A" />
         <Keyword name="$P10R"  value="262144" />
         <Keyword name="$P10B"  value="32" />
         <Keyword name="$P10E"  value="0,0" />
         <Keyword name="$P10V"  value="593" />
         <Keyword name="$P10G"  value="1.0" />
         <Keyword name="P10DISPLAY"  value="LOG" />
         <Keyword name="P10BS"  value="38392" />
         <Keyword name="P10MS"  value="0" />
         <Keyword name="$P11N"  value="Violet B 705_70-A" />
         <Keyword name="$P11R"  value="262144" />
         <Keyword name="$P11B"  value="32" />
         <Keyword name="$P11E"  value="0,0" />
         <Keyword name="$P11V"  value="545" />
         <Keyword name="$P11G"  value="1.0" />
         <Keyword name="P11DISPLAY"  value="LOG" />
         <Keyword name="P11BS"  value="477" />
         <Keyword name="P11MS"  value="0" />
         <Keyword name="$P12N"  value="Red C 660_20-A" />
         <Keyword name="$P12R"  value="262144" />
         <Keyword name="$P12B"  value="32" />
         <Keyword name="$P12E"  value="0,0" />
         <Keyword name="$P12V"  value="610" />
         <Keyword name="$P12G"  value="1.0" />
         <Keyword name="P12DISPLAY"  value="LOG" />
         <Keyword name="P12BS"  value="92" />
         <Keyword name="P12MS"  value="0" />
         <Keyword name="$P13N"  value="Green E 575_25-A" />
         <Keyword name="$P13R"  value="262144" />
         <Keyword name="$P13B"  value="32" />
         <Keyword name="$P13E"  value="0,0" />
         <Keyword name="$P13V"  value="593" />
         <Keyword name="$P13G"  value="1.0" />
         <Keyword name="P13DISPLAY"  value="LOG" />
         <Keyword name="P13BS"  value="771" />
         <Keyword name="P13MS"  value="0" />
         <Keyword name="$P14N"  value="Green A 780_40-A" />
         <Keyword name="$P14R"  value="262144" />
         <Keyword name="$P14B"  value="32" />
         <Keyword name="$P14E"  value="0,0" />
         <Keyword name="$P14V"  value="539" />
         <Keyword name="$P14G"  value="1.0" />
         <Keyword name="P14DISPLAY"  value="LOG" />
         <Keyword name="P14BS"  value="132" />
         <Keyword name="P14MS"  value="0" />
         <Keyword name="$P15N"  value="Time" />
         <Keyword name="$P15R"  value="262144" />
         <Keyword name="$P15B"  value="32" />
         <Keyword name="$P15E"  value="0,0" />
         <Keyword name="$P15G"  value="0.01" />
         <Keyword name="P15BS"  value="0" />
         <Keyword name="P15MS"  value="0" />
         <Keyword name="CST SETUP STATUS"  value="SUCCESS" />
         <Keyword name="CST BEADS LOT ID"  value="35688" />
         <Keyword name="CYTOMETER CONFIG NAME"  value="New Configuration 122809" />
         <Keyword name="CYTOMETER CONFIG CREATE DATE"  value="2009-12-28T15:03:55-05:00" />
         <Keyword name="CST SETUP DATE"  value="2022-03-09T08:44:38-05:00" />
         <Keyword name="CST BASELINE DATE"  value="2022-01-14T00:53:58-05:00" />
         <Keyword name="CST BEADS EXPIRED"  value="False" />
         <Keyword name="CST PERFORMANCE EXPIRED"  value="2022-03-11T08:44:38-05:00" />
         <Keyword name="CST REGULATORY STATUS"  value="RUO Performance Check" />
         <Keyword name="$P1S"  value="" />
         <Keyword name="$P2S"  value="" />
         <Keyword name="$P3S"  value="" />
         <Keyword name="$P4S"  value="" />
         <Keyword name="$P5S"  value="" />
         <Keyword name="$P6S"  value="" />
         <Keyword name="$P7S"  value="" />
         <Keyword name="$P8S"  value="" />
         <Keyword name="$P9S"  value="" />
         <Keyword name="$P10S"  value="" />
         <Keyword name="$P11S"  value="" />
         <Keyword name="$P12S"  value="" />
         <Keyword name="$P13S"  value="" />
         <Keyword name="$P14S"  value="" />
         <Keyword name="$P15S"  value="" />
         <Keyword name="$P16N"  value="Comp-Blue B 515_20-A" />
         <Keyword name="$P16S"  value="" />
         <Keyword name="$P16R"  value="262144" />
         <Keyword name="$P17N"  value="Comp-Violet H 450_50-A" />
         <Keyword name="$P17S"  value="" />
         <Keyword name="$P17R"  value="262144" />
         <Keyword name="$P18N"  value="Comp-Violet F 560_40-A" />
         <Keyword name="$P18S"  value="" />
         <Keyword name="$P18R"  value="262144" />
         <Keyword name="$P19N"  value="Comp-Violet D 605_40-A" />
         <Keyword name="$P19S"  value="" />
         <Keyword name="$P19R"  value="262144" />
         <Keyword name="$P20N"  value="Comp-Violet B 705_70-A" />
         <Keyword name="$P20S"  value="" />
         <Keyword name="$P20R"  value="262144" />
         <Keyword name="$P21N"  value="Comp-Red C 660_20-A" />
         <Keyword name="$P21S"  value="" />
         <Keyword name="$P21R"  value="262144" />
         <Keyword name="$P22N"  value="Comp-Green E 575_25-A" />
         <Keyword name="$P22S"  value="" />
         <Keyword name="$P22R"  value="262144" />
         <Keyword name="$P23N"  value="Comp-Green A 780_40-A" />
         <Keyword name="$P23S"  value="" />
         <Keyword name="$P23R"  value="262144" />
       </Keywords>
       <SampleNode name="samples_Tube_014_023.fcs"  annotation=""  owningGroup=""  expanded="1"  sortPriority="10"  count="500000"  sampleID="24" >
         <Graph smoothing="0"  backColor="#ffffff"  foreColor="#000000"  type="Pseudocolor"  fast="1" >
           <Axis dimension="x"  name="FSC-A"  label=""  auto="auto" />
           <Axis dimension="y"  name="SSC-A"  label=""  auto="auto" />
           <GraphSettings level="5%"  smoothingHighResolution="1"  contourHighResolution="1"  histogramSmoothingCount="0"  graphResolution="256"  showOutliers="0"  drawLargeDots="0"  dotsToDraw="8000"  tint="le.chartfill.tinted.40"  lineWeight="le.lineweight.normal"  lineStyle="le.linestyle.solid" />
           <GraphEnvironment showGrid="0"  showAxes="tnlTNL"  showGates="1"  showFreqOnPlots="1"  showGateNameOnPlots="1"  showMedians="0"  showUncomped="0"  addEventParam="0"  lastYAxisName="" >
             <TextTraits font="SansSerif"  size="11"  name="Labels"  style="plain"  color="#000000"  background="#00ffffff"  just="left" />
             <TextTraits font="SansSerif"  size="11"  name="LayoutGates"  style="plain"  color="#000000"  background="#00ffffff"  just="left" />
             <TextTraits font="SansSerif"  size="9"  name="Numbers"  style="plain"  color="#000000"  background="#00ffffff"  just="left" />
             <TextTraits font="SansSerif"  size="9"  name="Legend"  style="plain"  color="#000000"  background="#00ffffff"  just="left" />
           </GraphEnvironment>
         </Graph>
         <Subpopulations>
           <Population name="Lymphocytes"  annotation=""  owningGroup="RA and O2"  expanded="1"  sortPriority="10"  count="489059" >
             <Graph smoothing="0"  backColor="#ffffff"  foreColor="#000000"  heatMapStatParameter="Comp-Blue B 515_20-A"  type="Pseudocolor"  fast="1" >
               <Axis dimension="x"  name="FSC-A"  label=""  auto="auto" />
               <Axis dimension="y"  name="Comp-Violet F 560_40-A"  label=""  auto="auto" />
               <GraphSettings level="5%"  smoothingHighResolution="1"  contourHighResolution="1"  histogramSmoothingCount="0"  graphResolution="256"  showOutliers="0"  drawLargeDots="0"  dotsToDraw="8000"  tint="le.chartfill.tinted.40"  lineWeight="le.lineweight.normal"  lineStyle="le.linestyle.solid" />
               <GraphEnvironment showGrid="0"  showAxes="tnlTNL"  showGates="1"  showFreqOnPlots="1"  showGateNameOnPlots="1"  showMedians="0"  showUncomped="0"  addEventParam="0"  lastYAxisName="" >
                 <TextTraits font="SansSerif"  size="11"  name="Labels"  style="plain"  color="#000000"  background="#00ffffff"  just="left" />
                 <TextTraits font="SansSerif"  size="11"  name="LayoutGates"  style="plain"  color="#000000"  background="#00ffffff"  just="left" />
                 <TextTraits font="SansSerif"  size="9"  name="Numbers"  style="plain"  color="#000000"  background="#00ffffff"  just="left" />
                 <TextTraits font="SansSerif"  size="9"  name="Legend"  style="plain"  color="#000000"  background="#00ffffff"  just="left" />
                 <WindowPosition x="477"  y="25"  width="390"  height="582"  displayed="1"  panelState="---" />
               </GraphEnvironment>
             </Graph>
             <Gate gating:id="ID498279007" >
               <gating:PolygonGate eventsInside="1"  annoOffsetX="0"  annoOffsetY="0"  tint="#000000"  isTinted="0"  lineWeight="Normal"  userDefined="1"  quadId="-1"  gateResolution="256" >
                 <gating:dimension>
                   <data-type:fcs-dimension data-type:name="FSC-A" />
                 </gating:dimension>
                 <gating:dimension>
                   <data-type:fcs-dimension data-type:name="SSC-A" />
                 </gating:dimension>
                 <gating:vertex>
                   <gating:coordinate data-type:value="55731.4015748032" />
                   <gating:coordinate data-type:value="165287.5823293173" />
                 </gating:vertex>
                 <gating:vertex>
                   <gating:coordinate data-type:value="17545.0708661417" />
                   <gating:coordinate data-type:value="127387.2449799197" />
                 </gating:vertex>
                 <gating:vertex>
                   <gating:coordinate data-type:value="0" />
                   <gating:coordinate data-type:value="66325.5903614458" />
                 </gating:vertex>
                 <gating:vertex>
                   <gating:coordinate data-type:value="-3096.188976378" />
                   <gating:coordinate data-type:value="0" />
                 </gating:vertex>
                 <gating:vertex>
                   <gating:coordinate data-type:value="155841.5118110236" />
                   <gating:coordinate data-type:value="6316.7228915663" />
                 </gating:vertex>
                 <gating:vertex>
                   <gating:coordinate data-type:value="215701.1653543307" />
                   <gating:coordinate data-type:value="113701.0120481928" />
                 </gating:vertex>
                 <gating:vertex>
                   <gating:coordinate data-type:value="166162.1417322835" />
                   <gating:coordinate data-type:value="184237.7510040161" />
                 </gating:vertex>
               </gating:PolygonGate>
             </Gate>
             <Subpopulations>
               <Population name="FSC-A, Comp-Violet F 560_40-A subset"  annotation=""  owningGroup="RA and O2"  expanded="1"  sortPriority="10"  count="474235" >
                 <Graph smoothing="0"  backColor="#ffffff"  foreColor="#000000"  heatMapStatParameter="Comp-Blue B 515_20-A"  type="Pseudocolor"  fast="1" >
                   <Axis dimension="x"  name="FSC-A"  label=""  auto="auto" />
                   <Axis dimension="y"  name="Comp-Red C 660_20-A"  label=""  auto="auto" />
                   <GraphSettings level="5%"  smoothingHighResolution="1"  contourHighResolution="1"  histogramSmoothingCount="0"  graphResolution="256"  showOutliers="0"  drawLargeDots="0"  dotsToDraw="8000"  tint="le.chartfill.tinted.40"  lineWeight="le.lineweight.normal"  lineStyle="le.linestyle.solid" />
                   <GraphEnvironment showGrid="0"  showAxes="tnlTNL"  showGates="1"  showFreqOnPlots="1"  showGateNameOnPlots="1"  showMedians="0"  showUncomped="0"  addEventParam="0"  lastYAxisName="" >
                     <TextTraits font="SansSerif"  size="11"  name="Labels"  style="plain"  color="#000000"  background="#00ffffff"  just="left" />
                     <TextTraits font="SansSerif"  size="11"  name="LayoutGates"  style="plain"  color="#000000"  background="#00ffffff"  just="left" />
                     <TextTraits font="SansSerif"  size="9"  name="Numbers"  style="plain"  color="#000000"  background="#00ffffff"  just="left" />
                     <TextTraits font="SansSerif"  size="9"  name="Legend"  style="plain"  color="#000000"  background="#00ffffff"  just="left" />
                     <WindowPosition x="477"  y="25"  width="390"  height="582"  displayed="1"  panelState="---" />
                   </GraphEnvironment>
                 </Graph>
                 <Gate gating:id="ID654491920"  gating:parent_id="ID498279007" >
                   <gating:RectangleGate eventsInside="1"  annoOffsetX="0"  annoOffsetY="0"  tint="#000000"  isTinted="0"  lineWeight="Normal"  userDefined="1"  percentX="0"  percentY="0" >
                     <gating:dimension gating:min="-1032.0629921259842"  gating:max="260079.87401574804" >
                       <data-type:fcs-dimension data-type:name="FSC-A" />
                     </gating:dimension>
                     <gating:dimension gating:min="-2960.44098375915"  gating:max="1203.4824453447445" >
                       <data-type:fcs-dimension data-type:name="Comp-Violet F 560_40-A" />
                     </gating:dimension>
                   </gating:RectangleGate>
                 </Gate>
                 <Subpopulations>
                   <Population name="FSC-A, Comp-Red C 660_20-A subset"  annotation=""  owningGroup="RA and O2"  expanded="1"  sortPriority="10"  count="237479" >
                     <Graph smoothing="0"  backColor="#ffffff"  foreColor="#000000"  heatMapStatParameter="Comp-Blue B 515_20-A"  type="Pseudocolor"  fast="1" >
                       <Axis dimension="x"  name="Comp-Green E 575_25-A"  label=""  auto="auto" />
                       <Axis dimension="y"  name="Comp-Violet B 705_70-A"  label=""  auto="auto" />
                       <GraphSettings level="5%"  smoothingHighResolution="1"  contourHighResolution="1"  histogramSmoothingCount="0"  graphResolution="256"  showOutliers="0"  drawLargeDots="0"  dotsToDraw="8000"  tint="le.chartfill.tinted.40"  lineWeight="le.lineweight.normal"  lineStyle="le.linestyle.solid" />
                       <GraphEnvironment showGrid="0"  showAxes="tnlTNL"  showGates="1"  showFreqOnPlots="1"  showGateNameOnPlots="1"  showMedians="0"  showUncomped="0"  addEventParam="0"  lastYAxisName="" >
                         <TextTraits font="SansSerif"  size="11"  name="Labels"  style="plain"  color="#000000"  background="#00ffffff"  just="left" />
                         <TextTraits font="SansSerif"  size="11"  name="LayoutGates"  style="plain"  color="#000000"  background="#00ffffff"  just="left" />
                         <TextTraits font="SansSerif"  size="9"  name="Numbers"  style="plain"  color="#000000"  background="#00ffffff"  just="left" />
                         <TextTraits font="SansSerif"  size="9"  name="Legend"  style="plain"  color="#000000"  background="#00ffffff"  just="left" />
                         <WindowPosition x="477"  y="25"  width="390"  height="582"  displayed="1"  panelState="---" />
                       </GraphEnvironment>
                     </Graph>
                     <Gate gating:id="ID2132337421"  gating:parent_id="ID654491920" >
                       <gating:PolygonGate eventsInside="1"  annoOffsetX="0"  annoOffsetY="0"  tint="#000000"  isTinted="0"  lineWeight="Normal"  userDefined="1"  quadId="-1"  gateResolution="256" >
                         <gating:dimension>
                           <data-type:fcs-dimension data-type:name="FSC-A" />
                         </gating:dimension>
                         <gating:dimension>
                           <data-type:fcs-dimension data-type:name="Comp-Red C 660_20-A" />
                         </gating:dimension>
                         <gating:vertex>
                           <gating:coordinate data-type:value="9288.5669291339" />
                           <gating:coordinate data-type:value="1407.471613572" />
                         </gating:vertex>
                         <gating:vertex>
                           <gating:coordinate data-type:value="51603.1496062992" />
                           <gating:coordinate data-type:value="3197.5669913893" />
                         </gating:vertex>
                         <gating:vertex>
                           <gating:coordinate data-type:value="118687.2440944882" />
                           <gating:coordinate data-type:value="1643.410358707" />
                         </gating:vertex>
                         <gating:vertex>
                           <gating:coordinate data-type:value="165130.0787401575" />
                           <gating:coordinate data-type:value="670.4277252153" />
                         </gating:vertex>
                         <gating:vertex>
                           <gating:coordinate data-type:value="139328.5039370079" />
                           <gating:coordinate data-type:value="-370.7372594607" />
                         </gating:vertex>
                         <gating:vertex>
                           <gating:coordinate data-type:value="13416.8188976378" />
                           <gating:coordinate data-type:value="-1079.130417458" />
                         </gating:vertex>
                         <gating:vertex>
                           <gating:coordinate data-type:value="1032.062992126" />
                           <gating:coordinate data-type:value="56.7652652814" />
                         </gating:vertex>
                         <gating:vertex>
                           <gating:coordinate data-type:value="2064.125984252" />
                           <gating:coordinate data-type:value="1242.0543669035" />
                         </gating:vertex>
                         <gating:vertex>
                           <gating:coordinate data-type:value="2064.125984252" />
                           <gating:coordinate data-type:value="1322.4347684872" />
                         </gating:vertex>
                       </gating:PolygonGate>
                     </Gate>
                     <Subpopulations>
                       <Population name="CD34 neg"  annotation=""  owningGroup="RA and O2"  expanded="1"  sortPriority="10"  count="235522" >
                         <Graph smoothing="0"  backColor="#ffffff"  foreColor="#000000"  heatMapStatParameter="Comp-Blue B 515_20-A"  type="Pseudocolor"  fast="1" >
                           <Axis dimension="x"  name="Comp-Green E 575_25-A"  label=""  auto="auto" />
                           <Axis dimension="y"  name="Comp-Violet D 605_40-A"  label=""  auto="auto" />
                           <GraphSettings level="5%"  smoothingHighResolution="1"  contourHighResolution="1"  histogramSmoothingCount="0"  graphResolution="256"  showOutliers="0"  drawLargeDots="0"  dotsToDraw="8000"  tint="le.chartfill.tinted.40"  lineWeight="le.lineweight.normal"  lineStyle="le.linestyle.solid" />
                           <GraphEnvironment showGrid="0"  showAxes="tnlTNL"  showGates="1"  showFreqOnPlots="1"  showGateNameOnPlots="1"  showMedians="0"  showUncomped="0"  addEventParam="0"  lastYAxisName="" >
                             <TextTraits font="SansSerif"  size="11"  name="Labels"  style="plain"  color="#000000"  background="#00ffffff"  just="left" />
                             <TextTraits font="SansSerif"  size="11"  name="LayoutGates"  style="plain"  color="#000000"  background="#00ffffff"  just="left" />
                             <TextTraits font="SansSerif"  size="9"  name="Numbers"  style="plain"  color="#000000"  background="#00ffffff"  just="left" />
                             <TextTraits font="SansSerif"  size="9"  name="Legend"  style="plain"  color="#000000"  background="#00ffffff"  just="left" />
                             <WindowPosition x="477"  y="25"  width="390"  height="582"  displayed="1"  panelState="---" />
                           </GraphEnvironment>
                         </Graph>
                         <Gate gating:id="ID898199727"  gating:parent_id="ID2132337421" >
                           <gating:RectangleGate eventsInside="1"  annoOffsetX="0"  annoOffsetY="0"  tint="#000000"  isTinted="0"  lineWeight="Normal"  userDefined="1"  percentX="0"  percentY="0" >
                             <gating:dimension gating:min="-1481.167982045089"  gating:max="243305.13197501816" >
                               <data-type:fcs-dimension data-type:name="Comp-Green E 575_25-A" />
                             </gating:dimension>
                             <gating:dimension gating:min="-215.6152956205963"  gating:max="867.9872830545629" >
                               <data-type:fcs-dimension data-type:name="Comp-Violet B 705_70-A" />
                             </gating:dimension>
                           </gating:RectangleGate>
                         </Gate>
                         <Subpopulations>
                           <Population name="CD31 neg"  annotation=""  owningGroup="RA and O2"  expanded="1"  sortPriority="10"  count="188361" >
                             <Graph smoothing="0"  backColor="#ffffff"  foreColor="#000000"  heatMapStatParameter="Comp-Blue B 515_20-A"  type="Pseudocolor"  fast="1" >
                               <Axis dimension="x"  name="Comp-Green E 575_25-A"  label=""  auto="auto" />
                               <Axis dimension="y"  name="Comp-Violet H 450_50-A"  label=""  auto="auto" />
                               <GraphSettings level="5%"  smoothingHighResolution="1"  contourHighResolution="1"  histogramSmoothingCount="0"  graphResolution="256"  showOutliers="0"  drawLargeDots="0"  dotsToDraw="8000"  tint="le.chartfill.tinted.40"  lineWeight="le.lineweight.normal"  lineStyle="le.linestyle.solid" />
                               <GraphEnvironment showGrid="0"  showAxes="tnlTNL"  showGates="1"  showFreqOnPlots="1"  showGateNameOnPlots="1"  showMedians="0"  showUncomped="0"  addEventParam="0"  lastYAxisName="" >
                                 <TextTraits font="SansSerif"  size="11"  name="Labels"  style="plain"  color="#000000"  background="#00ffffff"  just="left" />
                                 <TextTraits font="SansSerif"  size="11"  name="LayoutGates"  style="plain"  color="#000000"  background="#00ffffff"  just="left" />
                                 <TextTraits font="SansSerif"  size="9"  name="Numbers"  style="plain"  color="#000000"  background="#00ffffff"  just="left" />
                                 <TextTraits font="SansSerif"  size="9"  name="Legend"  style="plain"  color="#000000"  background="#00ffffff"  just="left" />
                                 <WindowPosition x="477"  y="25"  width="390"  height="582"  displayed="1"  panelState="---" />
                               </GraphEnvironment>
                             </Graph>
                             <Gate gating:id="ID1974072387"  gating:parent_id="ID898199727" >
                               <gating:PolygonGate eventsInside="1"  annoOffsetX="0"  annoOffsetY="0"  tint="#000000"  isTinted="0"  lineWeight="Normal"  userDefined="1"  quadId="-1"  gateResolution="256" >
                                 <gating:dimension>
                                   <data-type:fcs-dimension data-type:name="Comp-Green E 575_25-A" />
                                 </gating:dimension>
                                 <gating:dimension>
                                   <data-type:fcs-dimension data-type:name="Comp-Violet D 605_40-A" />
                                 </gating:dimension>
                                 <gating:vertex>
                                   <gating:coordinate data-type:value="-1122.8918142322" />
                                   <gating:coordinate data-type:value="1980.0035049571" />
                                 </gating:vertex>
                                 <gating:vertex>
                                   <gating:coordinate data-type:value="52.9648791835" />
                                   <gating:coordinate data-type:value="2717.4856207073" />
                                 </gating:vertex>
                                 <gating:vertex>
                                   <gating:coordinate data-type:value="4341.9642228129" />
                                   <gating:coordinate data-type:value="2717.4856207073" />
                                 </gating:vertex>
                                 <gating:vertex>
                                   <gating:coordinate data-type:value="7551.803679734" />
                                   <gating:coordinate data-type:value="-217.3385908571" />
                                 </gating:vertex>
                                 <gating:vertex>
                                   <gating:coordinate data-type:value="1785.5627342548" />
                                   <gating:coordinate data-type:value="-1885.6580994484" />
                                 </gating:vertex>
                                 <gating:vertex>
                                   <gating:coordinate data-type:value="-780.3768236615" />
                                   <gating:coordinate data-type:value="-1079.130417458" />
                                 </gating:vertex>
                               </gating:PolygonGate>
                             </Gate>
                             <Subpopulations>
                               <Population name="Epithelial cells"  annotation=""  owningGroup="RA and O2"  expanded="1"  sortPriority="10"  count="125508" >
                                 <Graph smoothing="0"  backColor="#ffffff"  foreColor="#000000"  heatMapStatParameter="Comp-Blue B 515_20-A"  type="Pseudocolor"  fast="1" >
                                   <Axis dimension="x"  name="Comp-Violet H 450_50-A"  label=""  auto="auto" />
                                   <Axis dimension="y"  name="Comp-Blue B 515_20-A"  label=""  auto="auto" />
                                   <GraphSettings level="5%"  smoothingHighResolution="1"  contourHighResolution="1"  histogramSmoothingCount="0"  graphResolution="256"  showOutliers="0"  drawLargeDots="0"  dotsToDraw="8000"  tint="le.chartfill.tinted.40"  lineWeight="le.lineweight.normal"  lineStyle="le.linestyle.solid" />
                                   <GraphEnvironment showGrid="0"  showAxes="tnlTNL"  showGates="1"  showFreqOnPlots="1"  showGateNameOnPlots="1"  showMedians="0"  showUncomped="0"  addEventParam="0"  lastYAxisName="" >
                                     <TextTraits font="SansSerif"  size="11"  name="Labels"  style="plain"  color="#000000"  background="#00ffffff"  just="left" />
                                     <TextTraits font="SansSerif"  size="11"  name="LayoutGates"  style="plain"  color="#000000"  background="#00ffffff"  just="left" />
                                     <TextTraits font="SansSerif"  size="9"  name="Numbers"  style="plain"  color="#000000"  background="#00ffffff"  just="left" />
                                     <TextTraits font="SansSerif"  size="9"  name="Legend"  style="plain"  color="#000000"  background="#00ffffff"  just="left" />
                                     <WindowPosition x="477"  y="25"  width="390"  height="582"  displayed="1"  panelState="---" />
                                   </GraphEnvironment>
                                 </Graph>
                                 <Gate gating:id="ID1581225975"  gating:parent_id="ID1974072387" >
                                   <gating:PolygonGate eventsInside="1"  annoOffsetX="0"  annoOffsetY="0"  tint="#000000"  isTinted="0"  lineWeight="Normal"  userDefined="1"  quadId="-1"  gateResolution="256" >
                                     <gating:dimension>
                                       <data-type:fcs-dimension data-type:name="Comp-Green E 575_25-A" />
                                     </gating:dimension>
                                     <gating:dimension>
                                       <data-type:fcs-dimension data-type:name="Comp-Violet H 450_50-A" />
                                     </gating:dimension>
                                     <gating:vertex>
                                       <gating:coordinate data-type:value="-322.3109850925" />
                                       <gating:coordinate data-type:value="392506.175586007" />
                                     </gating:vertex>
                                     <gating:vertex>
                                       <gating:coordinate data-type:value="-525.3756557905" />
                                       <gating:coordinate data-type:value="81353.5024241846" />
                                     </gating:vertex>
                                     <gating:vertex>
                                       <gating:coordinate data-type:value="-725.9985265017" />
                                       <gating:coordinate data-type:value="10597.418723269" />
                                     </gating:vertex>
                                     <gating:vertex>
                                       <gating:coordinate data-type:value="-836.8309105274" />
                                       <gating:coordinate data-type:value="5510.7673435809" />
                                     </gating:vertex>
                                     <gating:vertex>
                                       <gating:coordinate data-type:value="2080.1787463037" />
                                       <gating:coordinate data-type:value="5708.3994124087" />
                                     </gating:vertex>
                                     <gating:vertex>
                                       <gating:coordinate data-type:value="163369.2547393646" />
                                       <gating:coordinate data-type:value="9477.6850425461" />
                                     </gating:vertex>
                                     <gating:vertex>
                                       <gating:coordinate data-type:value="24815.1605730933" />
                                       <gating:coordinate data-type:value="107916.3148123513" />
                                     </gating:vertex>
                                     <gating:vertex>
                                       <gating:coordinate data-type:value="11249.7743453244" />
                                       <gating:coordinate data-type:value="290570.0554098045" />
                                     </gating:vertex>
                                     <gating:vertex>
                                       <gating:coordinate data-type:value="812.692224821" />
                                       <gating:coordinate data-type:value="557452.7623581107" />
                                     </gating:vertex>
                                   </gating:PolygonGate>
                                 </Gate>
                                 <Subpopulations>
                                   <Population name="EpCAM+ HOPX bright"  annotation=""  owningGroup="RA and O2"  expanded="1"  sortPriority="10"  count="118016" >
                                     <Graph smoothing="0"  backColor="#ffffff"  foreColor="#000000"  heatMapStatParameter="Comp-Blue B 515_20-A"  type="Pseudocolor"  fast="1" >
                                       <Axis dimension="x"  name="Comp-Green A 780_40-A"  label=""  auto="auto" />
                                       <Axis dimension="y"  name="Comp-Blue B 515_20-A"  label=""  auto="auto" />
                                       <GraphSettings level="5%"  smoothingHighResolution="1"  contourHighResolution="1"  histogramSmoothingCount="0"  graphResolution="256"  showOutliers="0"  drawLargeDots="0"  dotsToDraw="8000"  tint="le.chartfill.tinted.40"  lineWeight="le.lineweight.normal"  lineStyle="le.linestyle.solid" />
                                       <GraphEnvironment showGrid="0"  showAxes="tnlTNL"  showGates="1"  showFreqOnPlots="1"  showGateNameOnPlots="1"  showMedians="0"  showUncomped="0"  addEventParam="0"  lastYAxisName="" >
                                         <TextTraits font="SansSerif"  size="11"  name="Labels"  style="plain"  color="#000000"  background="#00ffffff"  just="left" />
                                         <TextTraits font="SansSerif"  size="11"  name="LayoutGates"  style="plain"  color="#000000"  background="#00ffffff"  just="left" />
                                         <TextTraits font="SansSerif"  size="9"  name="Numbers"  style="plain"  color="#000000"  background="#00ffffff"  just="left" />
                                         <TextTraits font="SansSerif"  size="9"  name="Legend"  style="plain"  color="#000000"  background="#00ffffff"  just="left" />
                                         <WindowPosition x="541"  y="99"  width="390"  height="582"  displayed="1"  panelState="---" />
                                       </GraphEnvironment>
                                     </Graph>
                                     <Gate gating:id="ID672248096"  gating:parent_id="ID1581225975" >
                                       <gating:RectangleGate eventsInside="1"  annoOffsetX="40"  annoOffsetY="95"  tint="#000000"  isTinted="0"  lineWeight="Normal"  userDefined="1"  percentX="0"  percentY="0" >
                                         <gating:dimension gating:min="14588.706404925862"  gating:max="215880.92747480067" >
                                           <data-type:fcs-dimension data-type:name="Comp-Violet H 450_50-A" />
                                         </gating:dimension>
                                         <gating:dimension gating:min="1643.4103587070133"  gating:max="233234.24089912532" >
                                           <data-type:fcs-dimension data-type:name="Comp-Blue B 515_20-A" />
                                         </gating:dimension>
                                       </gating:RectangleGate>
                                     </Gate>
                                     <Subpopulations>
                                       <Population name="KI67+ HOPX+"  annotation=""  owningGroup="RA and O2"  expanded="1"  sortPriority="10"  count="103330" >
                                         <Graph smoothing="0"  backColor="#ffffff"  foreColor="#000000"  heatMapStatParameter="Comp-Blue B 515_20-A"  type="Pseudocolor"  fast="1" >
                                           <Axis dimension="x"  name="Comp-Green A 780_40-A"  label=""  auto="auto" />
                                           <Axis dimension="y"  name="Comp-Blue B 515_20-A"  label=""  auto="auto" />
                                           <GraphSettings level="5%"  smoothingHighResolution="1"  contourHighResolution="1"  histogramSmoothingCount="0"  graphResolution="256"  showOutliers="0"  drawLargeDots="0"  dotsToDraw="8000"  tint="le.chartfill.tinted.40"  lineWeight="le.lineweight.normal"  lineStyle="le.linestyle.solid" />
                                           <GraphEnvironment showGrid="0"  showAxes="tnlTNL"  showGates="1"  showFreqOnPlots="1"  showGateNameOnPlots="1"  showMedians="0"  showUncomped="0"  addEventParam="0"  lastYAxisName="" >
                                             <TextTraits font="SansSerif"  size="11"  name="Labels"  style="plain"  color="#000000"  background="#00ffffff"  just="left" />
                                             <TextTraits font="SansSerif"  size="11"  name="LayoutGates"  style="plain"  color="#000000"  background="#00ffffff"  just="left" />
                                             <TextTraits font="SansSerif"  size="9"  name="Numbers"  style="plain"  color="#000000"  background="#00ffffff"  just="left" />
                                             <TextTraits font="SansSerif"  size="9"  name="Legend"  style="plain"  color="#000000"  background="#00ffffff"  just="left" />
                                             <WindowPosition x="541"  y="99"  width="390"  height="582"  displayed="1"  panelState="---" />
                                           </GraphEnvironment>
                                         </Graph>
                                         <Gate gating:id="ID971547133"  gating:parent_id="ID672248096" >
                                           <gating:RectangleGate eventsInside="1"  annoOffsetX="0"  annoOffsetY="0"  tint="#000000"  isTinted="0"  lineWeight="Normal"  userDefined="1"  percentX="0"  percentY="0" >
                                             <gating:dimension gating:min="1059.2946943935142"  gating:max="243305.13197501816" >
                                               <data-type:fcs-dimension data-type:name="Comp-Green A 780_40-A" />
                                             </gating:dimension>
                                             <gating:dimension gating:min="4473.893487254616"  gating:max="223940.3997917667" >
                                               <data-type:fcs-dimension data-type:name="Comp-Blue B 515_20-A" />
                                             </gating:dimension>
                                           </gating:RectangleGate>
                                         </Gate>
                                       </Population>
                                     </Subpopulations>
                                   </Population>
                                   <Population name="EpCAM+HOPX low"  annotation=""  owningGroup="RA and O2"  expanded="1"  sortPriority="10"  count="4480" >
                                     <Graph smoothing="0"  backColor="#ffffff"  foreColor="#000000"  heatMapStatParameter="Comp-Blue B 515_20-A"  type="Pseudocolor"  fast="1" >
                                       <Axis dimension="x"  name="Comp-Violet H 450_50-A"  label=""  auto="auto" />
                                       <Axis dimension="y"  name="Comp-Blue B 515_20-A"  label=""  auto="auto" />
                                       <GraphSettings level="5%"  smoothingHighResolution="1"  contourHighResolution="1"  histogramSmoothingCount="0"  graphResolution="256"  showOutliers="0"  drawLargeDots="0"  dotsToDraw="8000"  tint="le.chartfill.tinted.40"  lineWeight="le.lineweight.normal"  lineStyle="le.linestyle.solid" />
                                       <GraphEnvironment showGrid="0"  showAxes="tnlTNL"  showGates="1"  showFreqOnPlots="1"  showGateNameOnPlots="1"  showMedians="0"  showUncomped="0"  addEventParam="0"  lastYAxisName="" >
                                         <TextTraits font="SansSerif"  size="11"  name="Labels"  style="plain"  color="#000000"  background="#00ffffff"  just="left" />
                                         <TextTraits font="SansSerif"  size="11"  name="LayoutGates"  style="plain"  color="#000000"  background="#00ffffff"  just="left" />
                                         <TextTraits font="SansSerif"  size="9"  name="Numbers"  style="plain"  color="#000000"  background="#00ffffff"  just="left" />
                                         <TextTraits font="SansSerif"  size="9"  name="Legend"  style="plain"  color="#000000"  background="#00ffffff"  just="left" />
                                         <WindowPosition x="477"  y="25"  width="390"  height="582"  displayed="1"  panelState="---" />
                                       </GraphEnvironment>
                                     </Graph>
                                     <Gate gating:id="ID832455608"  gating:parent_id="ID1581225975" >
                                       <gating:RectangleGate eventsInside="1"  annoOffsetX="-40"  annoOffsetY="-34"  tint="#000000"  isTinted="0"  lineWeight="Normal"  userDefined="1"  percentX="0"  percentY="0" >
                                         <gating:dimension gating:min="1443.5570848054022"  gating:max="14053.29008035572" >
                                           <data-type:fcs-dimension data-type:name="Comp-Violet H 450_50-A" />
                                         </gating:dimension>
                                         <gating:dimension gating:min="1695.1017706668683"  gating:max="242915.73621328457" >
                                           <data-type:fcs-dimension data-type:name="Comp-Blue B 515_20-A" />
                                         </gating:dimension>
                                       </gating:RectangleGate>
                                     </Gate>
                                   </Population>
                                 </Subpopulations>
                               </Population>
                             </Subpopulations>
                           </Population>
                           <Population name="Edo cells"  annotation=""  owningGroup="RA and O2"  expanded="1"  sortPriority="10"  count="31470" >
                             <Graph smoothing="0"  backColor="#ffffff"  foreColor="#000000"  heatMapStatParameter="Comp-Blue B 515_20-A"  type="Pseudocolor"  fast="1" >
                               <Axis dimension="x"  name="Comp-Green A 780_40-A"  label=""  auto="auto" />
                               <Axis dimension="y"  name="Comp-Green E 575_25-A"  label=""  auto="auto" />
                               <GraphSettings level="5%"  smoothingHighResolution="1"  contourHighResolution="1"  histogramSmoothingCount="0"  graphResolution="256"  showOutliers="0"  drawLargeDots="0"  dotsToDraw="8000"  tint="le.chartfill.tinted.40"  lineWeight="le.lineweight.normal"  lineStyle="le.linestyle.solid" />
                               <GraphEnvironment showGrid="0"  showAxes="tnlTNL"  showGates="1"  showFreqOnPlots="1"  showGateNameOnPlots="1"  showMedians="0"  showUncomped="0"  addEventParam="0"  lastYAxisName="" >
                                 <TextTraits font="SansSerif"  size="11"  name="Labels"  style="plain"  color="#000000"  background="#00ffffff"  just="left" />
                                 <TextTraits font="SansSerif"  size="11"  name="LayoutGates"  style="plain"  color="#000000"  background="#00ffffff"  just="left" />
                                 <TextTraits font="SansSerif"  size="9"  name="Numbers"  style="plain"  color="#000000"  background="#00ffffff"  just="left" />
                                 <TextTraits font="SansSerif"  size="9"  name="Legend"  style="plain"  color="#000000"  background="#00ffffff"  just="left" />
                                 <WindowPosition x="477"  y="25"  width="390"  height="582"  displayed="1"  panelState="---" />
                               </GraphEnvironment>
                             </Graph>
                             <Gate gating:id="ID815138619"  gating:parent_id="ID898199727" >
                               <gating:PolygonGate eventsInside="1"  annoOffsetX="0"  annoOffsetY="0"  tint="#000000"  isTinted="0"  lineWeight="Normal"  userDefined="1"  quadId="-1"  gateResolution="256" >
                                 <gating:dimension>
                                   <data-type:fcs-dimension data-type:name="Comp-Green E 575_25-A" />
                                 </gating:dimension>
                                 <gating:dimension>
                                   <data-type:fcs-dimension data-type:name="Comp-Violet D 605_40-A" />
                                 </gating:dimension>
                                 <gating:vertex>
                                   <gating:coordinate data-type:value="577.1044901794" />
                                   <gating:coordinate data-type:value="27717.9756057663" />
                                 </gating:vertex>
                                 <gating:vertex>
                                   <gating:coordinate data-type:value="8407.8424275849" />
                                   <gating:coordinate data-type:value="290570.0554098045" />
                                 </gating:vertex>
                                 <gating:vertex>
                                   <gating:coordinate data-type:value="139350.3396119896" />
                                   <gating:coordinate data-type:value="18761.8983957381" />
                                 </gating:vertex>
                                 <gating:vertex>
                                   <gating:coordinate data-type:value="68341.9779708414" />
                                   <gating:coordinate data-type:value="3531.2158812972" />
                                 </gating:vertex>
                                 <gating:vertex>
                                   <gating:coordinate data-type:value="4490.2447565706" />
                                   <gating:coordinate data-type:value="3094.3736016691" />
                                 </gating:vertex>
                                 <gating:vertex>
                                   <gating:coordinate data-type:value="961.7044011943" />
                                   <gating:coordinate data-type:value="7603.8488153523" />
                                 </gating:vertex>
                               </gating:PolygonGate>
                             </Gate>
                             <Subpopulations>
                               <Population name="KI67+ PECAM+"  annotation=""  owningGroup="RA and O2"  expanded="1"  sortPriority="10"  count="7818" >
                                 <Graph smoothing="0"  backColor="#ffffff"  foreColor="#000000"  heatMapStatParameter="Comp-Blue B 515_20-A"  type="Pseudocolor"  fast="1" >
                                   <Axis dimension="x"  name="Comp-Green A 780_40-A"  label=""  auto="auto" />
                                   <Axis dimension="y"  name="Comp-Violet D 605_40-A"  label=""  auto="auto" />
                                   <GraphSettings level="5%"  smoothingHighResolution="1"  contourHighResolution="1"  histogramSmoothingCount="0"  graphResolution="256"  showOutliers="0"  drawLargeDots="0"  dotsToDraw="8000"  tint="le.chartfill.tinted.40"  lineWeight="le.lineweight.normal"  lineStyle="le.linestyle.solid" />
                                   <GraphEnvironment showGrid="0"  showAxes="tnlTNL"  showGates="1"  showFreqOnPlots="1"  showGateNameOnPlots="1"  showMedians="0"  showUncomped="0"  addEventParam="0"  lastYAxisName="" >
                                     <TextTraits font="SansSerif"  size="11"  name="Labels"  style="plain"  color="#000000"  background="#00ffffff"  just="left" />
                                     <TextTraits font="SansSerif"  size="11"  name="LayoutGates"  style="plain"  color="#000000"  background="#00ffffff"  just="left" />
                                     <TextTraits font="SansSerif"  size="9"  name="Numbers"  style="plain"  color="#000000"  background="#00ffffff"  just="left" />
                                     <TextTraits font="SansSerif"  size="9"  name="Legend"  style="plain"  color="#000000"  background="#00ffffff"  just="left" />
                                     <WindowPosition x="477"  y="25"  width="390"  height="582"  displayed="1"  panelState="---" />
                                   </GraphEnvironment>
                                 </Graph>
                                 <Gate gating:id="ID628789697"  gating:parent_id="ID815138619" >
                                   <gating:RectangleGate eventsInside="1"  annoOffsetX="0"  annoOffsetY="0"  tint="#000000"  isTinted="0"  lineWeight="Normal"  userDefined="1"  percentX="0"  percentY="0" >
                                     <gating:dimension gating:min="961.7044011942828"  gating:max="150878.91252502444" >
                                       <data-type:fcs-dimension data-type:name="Comp-Green A 780_40-A" />
                                     </gating:dimension>
                                     <gating:dimension gating:min="3197.5669913893107"  gating:max="215018.88587393906" >
                                       <data-type:fcs-dimension data-type:name="Comp-Violet D 605_40-A" />
                                     </gating:dimension>
                                   </gating:RectangleGate>
                                 </Gate>
                               </Population>
                               <Population name="Ki67+ VE-Cadherin+"  annotation=""  owningGroup="RA and O2"  expanded="1"  sortPriority="10"  count="5163" >
                                 <Graph smoothing="0"  backColor="#ffffff"  foreColor="#000000"  heatMapStatParameter="Comp-Blue B 515_20-A"  type="Pseudocolor"  fast="1" >
                                   <Axis dimension="x"  name="Comp-Green A 780_40-A"  label=""  auto="auto" />
                                   <Axis dimension="y"  name="Comp-Green E 575_25-A"  label=""  auto="auto" />
                                   <GraphSettings level="5%"  smoothingHighResolution="1"  contourHighResolution="1"  histogramSmoothingCount="0"  graphResolution="256"  showOutliers="0"  drawLargeDots="0"  dotsToDraw="8000"  tint="le.chartfill.tinted.40"  lineWeight="le.lineweight.normal"  lineStyle="le.linestyle.solid" />
                                   <GraphEnvironment showGrid="0"  showAxes="tnlTNL"  showGates="1"  showFreqOnPlots="1"  showGateNameOnPlots="1"  showMedians="0"  showUncomped="0"  addEventParam="0"  lastYAxisName="" >
                                     <TextTraits font="SansSerif"  size="11"  name="Labels"  style="plain"  color="#000000"  background="#00ffffff"  just="left" />
                                     <TextTraits font="SansSerif"  size="11"  name="LayoutGates"  style="plain"  color="#000000"  background="#00ffffff"  just="left" />
                                     <TextTraits font="SansSerif"  size="9"  name="Numbers"  style="plain"  color="#000000"  background="#00ffffff"  just="left" />
                                     <TextTraits font="SansSerif"  size="9"  name="Legend"  style="plain"  color="#000000"  background="#00ffffff"  just="left" />
                                     <WindowPosition x="477"  y="25"  width="390"  height="582"  displayed="1"  panelState="---" />
                                   </GraphEnvironment>
                                 </Graph>
                                 <Gate gating:id="ID976982419"  gating:parent_id="ID815138619" >
                                   <gating:RectangleGate eventsInside="1"  annoOffsetX="0"  annoOffsetY="0"  tint="#000000"  isTinted="0"  lineWeight="Normal"  userDefined="1"  percentX="0"  percentY="0" >
                                     <gating:dimension gating:min="1238.6722757784569"  gating:max="191563.06222194553" >
                                       <data-type:fcs-dimension data-type:name="Comp-Green A 780_40-A" />
                                     </gating:dimension>
                                     <gating:dimension gating:min="2244.6441089391174"  gating:max="161810.828237182" >
                                       <data-type:fcs-dimension data-type:name="Comp-Green E 575_25-A" />
                                     </gating:dimension>
                                   </gating:RectangleGate>
                                 </Gate>
                               </Population>
                             </Subpopulations>
                           </Population>
                         </Subpopulations>
                       </Population>
                       <Population name="cd34+"  annotation=""  owningGroup="RA and O2"  expanded="1"  sortPriority="10"  count="1184" >
                         <Graph smoothing="0"  backColor="#ffffff"  foreColor="#000000"  heatMapStatParameter="Comp-Blue B 515_20-A"  type="Pseudocolor"  fast="1" >
                           <Axis dimension="x"  name="Comp-Green E 575_25-A"  label=""  auto="auto" />
                           <Axis dimension="y"  name="Comp-Violet B 705_70-A"  label=""  auto="auto" />
                           <GraphSettings level="5%"  smoothingHighResolution="1"  contourHighResolution="1"  histogramSmoothingCount="0"  graphResolution="256"  showOutliers="0"  drawLargeDots="0"  dotsToDraw="8000"  tint="le.chartfill.tinted.40"  lineWeight="le.lineweight.normal"  lineStyle="le.linestyle.solid" />
                           <GraphEnvironment showGrid="0"  showAxes="tnlTNL"  showGates="1"  showFreqOnPlots="1"  showGateNameOnPlots="1"  showMedians="0"  showUncomped="0"  addEventParam="0"  lastYAxisName="" >
                             <TextTraits font="SansSerif"  size="11"  name="Labels"  style="plain"  color="#000000"  background="#00ffffff"  just="left" />
                             <TextTraits font="SansSerif"  size="11"  name="LayoutGates"  style="plain"  color="#000000"  background="#00ffffff"  just="left" />
                             <TextTraits font="SansSerif"  size="9"  name="Numbers"  style="plain"  color="#000000"  background="#00ffffff"  just="left" />
                             <TextTraits font="SansSerif"  size="9"  name="Legend"  style="plain"  color="#000000"  background="#00ffffff"  just="left" />
                             <WindowPosition x="477"  y="25"  width="390"  height="582"  displayed="1"  panelState="---" />
                           </GraphEnvironment>
                         </Graph>
                         <Gate gating:id="ID104225613"  gating:parent_id="ID2132337421" >
                           <gating:RectangleGate eventsInside="1"  annoOffsetX="0"  annoOffsetY="0"  tint="#000000"  isTinted="0"  lineWeight="Normal"  userDefined="1"  percentX="0"  percentY="0" >
                             <gating:dimension gating:min="-1481.167982045089"  gating:max="304601.0567789718" >
                               <data-type:fcs-dimension data-type:name="Comp-Green E 575_25-A" />
                             </gating:dimension>
                             <gating:dimension gating:min="931.1119170654778"  gating:max="20203.9108088588" >
                               <data-type:fcs-dimension data-type:name="Comp-Violet B 705_70-A" />
                             </gating:dimension>
                           </gating:RectangleGate>
                         </Gate>
                       </Population>
                     </Subpopulations>
                   </Population>
                 </Subpopulations>
               </Population>
             </Subpopulations>
           </Population>
         </Subpopulations>
       </SampleNode>
     </Sample>
     <Sample>
       <DataSet uri="file:/Users/minyee/Desktop/Flow%20file%20orginal/Hopx%20ki67/Hopx%20ki67/Compensation%20Controls_Red%20C%20660,2f,20%20Stained%20Control_007.fcs"  sampleID="25" />
       <transforms:spilloverMatrix spectral="0"  prefix="Comp-"  name="Compensation"  editable="0"  color="#bc1900"  version="FlowJo-10.7.1"  status="FINALIZED"  transforms:id="214da00b-0905-4a87-880c-2a2c1b8d50ee"  suffix="" >
         <data-type:parameters>
           <data-type:parameter data-type:name="Blue B 515_20-A"  userProvidedCompInfix="Comp-Blue B 515_20-A" />
           <data-type:parameter data-type:name="Green A 780_40-A"  userProvidedCompInfix="Comp-Green A 780_40-A" />
           <data-type:parameter data-type:name="Green E 575_25-A"  userProvidedCompInfix="Comp-Green E 575_25-A" />
           <data-type:parameter data-type:name="Red C 660_20-A"  userProvidedCompInfix="Comp-Red C 660_20-A" />
           <data-type:parameter data-type:name="Violet B 705_70-A"  userProvidedCompInfix="Comp-Violet B 705_70-A" />
           <data-type:parameter data-type:name="Violet D 605_40-A"  userProvidedCompInfix="Comp-Violet D 605_40-A" />
           <data-type:parameter data-type:name="Violet F 560_40-A"  userProvidedCompInfix="Comp-Violet F 560_40-A" />
           <data-type:parameter data-type:name="Violet H 450_50-A"  userProvidedCompInfix="Comp-Violet H 450_50-A" />
         </data-type:parameters>
         <transforms:spillover data-type:parameter="Blue B 515_20-A"  userProvidedCompInfix="Comp-Blue B 515_20-A" >
           <transforms:coefficient data-type:parameter="Blue B 515_20-A"  transforms:value="1" />
           <transforms:coefficient data-type:parameter="Green A 780_40-A"  transforms:value="0.0000367275" />
           <transforms:coefficient data-type:parameter="Green E 575_25-A"  transforms:value="0.0033313336" />
           <transforms:coefficient data-type:parameter="Red C 660_20-A"  transforms:value="0" />
           <transforms:coefficient data-type:parameter="Violet B 705_70-A"  transforms:value="0.0000489698" />
           <transforms:coefficient data-type:parameter="Violet D 605_40-A"  transforms:value="0.0015835707" />
           <transforms:coefficient data-type:parameter="Violet F 560_40-A"  transforms:value="0.0007475925" />
           <transforms:coefficient data-type:parameter="Violet H 450_50-A"  transforms:value="0.000337832" />
         </transforms:spillover>
         <transforms:spillover data-type:parameter="Green A 780_40-A"  userProvidedCompInfix="Comp-Green A 780_40-A" >
           <transforms:coefficient data-type:parameter="Blue B 515_20-A"  transforms:value="0.0019780337" />
           <transforms:coefficient data-type:parameter="Green A 780_40-A"  transforms:value="1" />
           <transforms:coefficient data-type:parameter="Green E 575_25-A"  transforms:value="0.0432703127" />
           <transforms:coefficient data-type:parameter="Red C 660_20-A"  transforms:value="0" />
           <transforms:coefficient data-type:parameter="Violet B 705_70-A"  transforms:value="0.000592761" />
           <transforms:coefficient data-type:parameter="Violet D 605_40-A"  transforms:value="0.0026865966" />
           <transforms:coefficient data-type:parameter="Violet F 560_40-A"  transforms:value="0.0004939722" />
           <transforms:coefficient data-type:parameter="Violet H 450_50-A"  transforms:value="0.0005033345" />
         </transforms:spillover>
         <transforms:spillover data-type:parameter="Green E 575_25-A"  userProvidedCompInfix="Comp-Green E 575_25-A" >
           <transforms:coefficient data-type:parameter="Blue B 515_20-A"  transforms:value="0.0008813713" />
           <transforms:coefficient data-type:parameter="Green A 780_40-A"  transforms:value="0.003957043" />
           <transforms:coefficient data-type:parameter="Green E 575_25-A"  transforms:value="1" />
           <transforms:coefficient data-type:parameter="Red C 660_20-A"  transforms:value="0.0000732555" />
           <transforms:coefficient data-type:parameter="Violet B 705_70-A"  transforms:value="0.0021499206" />
           <transforms:coefficient data-type:parameter="Violet D 605_40-A"  transforms:value="0.0885234215" />
           <transforms:coefficient data-type:parameter="Violet F 560_40-A"  transforms:value="0.0164064626" />
           <transforms:coefficient data-type:parameter="Violet H 450_50-A"  transforms:value="-0.0004296311" />
         </transforms:spillover>
         <transforms:spillover data-type:parameter="Red C 660_20-A"  userProvidedCompInfix="Comp-Red C 660_20-A" >
           <transforms:coefficient data-type:parameter="Blue B 515_20-A"  transforms:value="0.1920770742" />
           <transforms:coefficient data-type:parameter="Green A 780_40-A"  transforms:value="0.0959789844" />
           <transforms:coefficient data-type:parameter="Green E 575_25-A"  transforms:value="-0.1927899955" />
           <transforms:coefficient data-type:parameter="Red C 660_20-A"  transforms:value="1" />
           <transforms:coefficient data-type:parameter="Violet B 705_70-A"  transforms:value="0.0959787436" />
           <transforms:coefficient data-type:parameter="Violet D 605_40-A"  transforms:value="0.9654482817" />
           <transforms:coefficient data-type:parameter="Violet F 560_40-A"  transforms:value="0.0959793944" />
           <transforms:coefficient data-type:parameter="Violet H 450_50-A"  transforms:value="0.2933241586" />
         </transforms:spillover>
         <transforms:spillover data-type:parameter="Violet B 705_70-A"  userProvidedCompInfix="Comp-Violet B 705_70-A" >
           <transforms:coefficient data-type:parameter="Blue B 515_20-A"  transforms:value="0.0009670782" />
           <transforms:coefficient data-type:parameter="Green A 780_40-A"  transforms:value="0.0099106769" />
           <transforms:coefficient data-type:parameter="Green E 575_25-A"  transforms:value="0" />
           <transforms:coefficient data-type:parameter="Red C 660_20-A"  transforms:value="0.0040325466" />
           <transforms:coefficient data-type:parameter="Violet B 705_70-A"  transforms:value="1" />
           <transforms:coefficient data-type:parameter="Violet D 605_40-A"  transforms:value="0.0114571973" />
           <transforms:coefficient data-type:parameter="Violet F 560_40-A"  transforms:value="0.0021745665" />
           <transforms:coefficient data-type:parameter="Violet H 450_50-A"  transforms:value="0.3780560791" />
         </transforms:spillover>
         <transforms:spillover data-type:parameter="Violet D 605_40-A"  userProvidedCompInfix="Comp-Violet D 605_40-A" >
           <transforms:coefficient data-type:parameter="Blue B 515_20-A"  transforms:value="0" />
           <transforms:coefficient data-type:parameter="Green A 780_40-A"  transforms:value="0.004066823" />
           <transforms:coefficient data-type:parameter="Green E 575_25-A"  transforms:value="0.0201453513" />
           <transforms:coefficient data-type:parameter="Red C 660_20-A"  transforms:value="0.0011681318" />
           <transforms:coefficient data-type:parameter="Violet B 705_70-A"  transforms:value="0.0499253427" />
           <transforms:coefficient data-type:parameter="Violet D 605_40-A"  transforms:value="1" />
           <transforms:coefficient data-type:parameter="Violet F 560_40-A"  transforms:value="0.0026641605" />
           <transforms:coefficient data-type:parameter="Violet H 450_50-A"  transforms:value="0.1243881112" />
         </transforms:spillover>
         <transforms:spillover data-type:parameter="Violet F 560_40-A"  userProvidedCompInfix="Comp-Violet F 560_40-A" >
           <transforms:coefficient data-type:parameter="Blue B 515_20-A"  transforms:value="0.778323091" />
           <transforms:coefficient data-type:parameter="Green A 780_40-A"  transforms:value="0.0442192565" />
           <transforms:coefficient data-type:parameter="Green E 575_25-A"  transforms:value="0.860578365" />
           <transforms:coefficient data-type:parameter="Red C 660_20-A"  transforms:value="-1.4500594465" />
           <transforms:coefficient data-type:parameter="Violet B 705_70-A"  transforms:value="0.1474111453" />
           <transforms:coefficient data-type:parameter="Violet D 605_40-A"  transforms:value="3.0923932712" />
           <transforms:coefficient data-type:parameter="Violet F 560_40-A"  transforms:value="1" />
           <transforms:coefficient data-type:parameter="Violet H 450_50-A"  transforms:value="1.8269200387" />
         </transforms:spillover>
         <transforms:spillover data-type:parameter="Violet H 450_50-A"  userProvidedCompInfix="Comp-Violet H 450_50-A" >
           <transforms:coefficient data-type:parameter="Blue B 515_20-A"  transforms:value="0.0001285045" />
           <transforms:coefficient data-type:parameter="Green A 780_40-A"  transforms:value="0" />
           <transforms:coefficient data-type:parameter="Green E 575_25-A"  transforms:value="0.0000703727" />
           <transforms:coefficient data-type:parameter="Red C 660_20-A"  transforms:value="-0.0000485142" />
           <transforms:coefficient data-type:parameter="Violet B 705_70-A"  transforms:value="0.0001517483" />
           <transforms:coefficient data-type:parameter="Violet D 605_40-A"  transforms:value="0.0058774103" />
           <transforms:coefficient data-type:parameter="Violet F 560_40-A"  transforms:value="0.0031069205" />
           <transforms:coefficient data-type:parameter="Violet H 450_50-A"  transforms:value="1" />
         </transforms:spillover>
       </transforms:spilloverMatrix>
       <Transformations>
         <transforms:linear transforms:minRange="0"  transforms:maxRange="262144"  gain="1" >
           <data-type:parameter data-type:name="FSC-A" />
         </transforms:linear>
         <transforms:linear transforms:minRange="0"  transforms:maxRange="262144"  gain="1" >
           <data-type:parameter data-type:name="FSC-H" />
         </transforms:linear>
         <transforms:linear transforms:minRange="0"  transforms:maxRange="262144"  gain="1" >
           <data-type:parameter data-type:name="FSC-W" />
         </transforms:linear>
         <transforms:linear transforms:minRange="0"  transforms:maxRange="262144"  gain="1" >
           <data-type:parameter data-type:name="SSC-A" />
         </transforms:linear>
         <transforms:linear transforms:minRange="0"  transforms:maxRange="262144"  gain="1" >
           <data-type:parameter data-type:name="SSC-H" />
         </transforms:linear>
         <transforms:linear transforms:minRange="0"  transforms:maxRange="262144"  gain="1" >
           <data-type:parameter data-type:name="SSC-W" />
         </transforms:linear>
         <transforms:biex transforms:length="256"  transforms:maxRange="262144"  transforms:neg="0"  transforms:width="-100"  transforms:pos="4.418539922" >
           <data-type:parameter data-type:name="Blue B 515_20-A" />
         </transforms:biex>
         <transforms:biex transforms:length="256"  transforms:maxRange="262144"  transforms:neg="0"  transforms:width="-100"  transforms:pos="4.418539922" >
           <data-type:parameter data-type:name="Violet H 450_50-A" />
         </transforms:biex>
         <transforms:biex transforms:length="256"  transforms:maxRange="262144"  transforms:neg="0"  transforms:width="-100"  transforms:pos="4.418539922" >
           <data-type:parameter data-type:name="Violet F 560_40-A" />
         </transforms:biex>
         <transforms:biex transforms:length="256"  transforms:maxRange="262144"  transforms:neg="0"  transforms:width="-100"  transforms:pos="4.418539922" >
           <data-type:parameter data-type:name="Violet D 605_40-A" />
         </transforms:biex>
         <transforms:biex transforms:length="256"  transforms:maxRange="262144"  transforms:neg="0"  transforms:width="-19.9526231497"  transforms:pos="4.418539922" >
           <data-type:parameter data-type:name="Violet B 705_70-A" />
         </transforms:biex>
         <transforms:biex transforms:length="256"  transforms:maxRange="262144"  transforms:neg="0"  transforms:width="-100"  transforms:pos="4.418539922" >
           <data-type:parameter data-type:name="Red C 660_20-A" />
         </transforms:biex>
         <transforms:biex transforms:length="256"  transforms:maxRange="262144"  transforms:neg="0"  transforms:width="-100"  transforms:pos="4.418539922" >
           <data-type:parameter data-type:name="Green E 575_25-A" />
         </transforms:biex>
         <transforms:biex transforms:length="256"  transforms:maxRange="262144"  transforms:neg="0.2"  transforms:width="-79.4328234724"  transforms:pos="4.35" >
           <data-type:parameter data-type:name="Green A 780_40-A" />
         </transforms:biex>
         <transforms:linear transforms:minRange="0.5192226191"  transforms:maxRange="67"  gain="0.0101410668" >
           <data-type:parameter data-type:name="Time" />
         </transforms:linear>
         <transforms:biex transforms:length="256"  transforms:maxRange="262144"  transforms:neg="0"  transforms:width="-100"  transforms:pos="4.418539922" >
           <data-type:parameter data-type:name="Comp-Blue B 515_20-A" />
         </transforms:biex>
         <transforms:biex transforms:length="256"  transforms:maxRange="262144"  transforms:neg="0.2"  transforms:width="-79.4328234724"  transforms:pos="4.35" >
           <data-type:parameter data-type:name="Comp-Green A 780_40-A" />
         </transforms:biex>
         <transforms:biex transforms:length="256"  transforms:maxRange="262144"  transforms:neg="0"  transforms:width="-100"  transforms:pos="4.418539922" >
           <data-type:parameter data-type:name="Comp-Green E 575_25-A" />
         </transforms:biex>
         <transforms:biex transforms:length="256"  transforms:maxRange="262144"  transforms:neg="0"  transforms:width="-100"  transforms:pos="4.418539922" >
           <data-type:parameter data-type:name="Comp-Red C 660_20-A" />
         </transforms:biex>
         <transforms:biex transforms:length="256"  transforms:maxRange="262144"  transforms:neg="0"  transforms:width="-19.9526231497"  transforms:pos="4.418539922" >
           <data-type:parameter data-type:name="Comp-Violet B 705_70-A" />
         </transforms:biex>
         <transforms:biex transforms:length="256"  transforms:maxRange="262144"  transforms:neg="0"  transforms:width="-100"  transforms:pos="4.418539922" >
           <data-type:parameter data-type:name="Comp-Violet D 605_40-A" />
         </transforms:biex>
         <transforms:biex transforms:length="256"  transforms:maxRange="262144"  transforms:neg="0"  transforms:width="-100"  transforms:pos="4.418539922" >
           <data-type:parameter data-type:name="Comp-Violet F 560_40-A" />
         </transforms:biex>
         <transforms:biex transforms:length="256"  transforms:maxRange="262144"  transforms:neg="0"  transforms:width="-100"  transforms:pos="4.418539922" >
           <data-type:parameter data-type:name="Comp-Violet H 450_50-A" />
         </transforms:biex>
       </Transformations>
       <Keywords>
         <Keyword name="FJ_FCS_VERSION"  value="3" />
         <Keyword name="$BEGINANALYSIS"  value="0" />
         <Keyword name="$ENDANALYSIS"  value="0" />
         <Keyword name="$BEGINSTEXT"  value="0" />
         <Keyword name="$ENDSTEXT"  value="0" />
         <Keyword name="$BEGINDATA"  value="3200" />
         <Keyword name="$ENDDATA"  value="303199             " />
         <Keyword name="$FIL"  value="Compensation Controls_Red C 660,2f,20 Stained Control_007.fcs" />
         <Keyword name="$SYS"  value="Windows 7 6.1" />
         <Keyword name="$TOT"  value="5000               " />
         <Keyword name="$PAR"  value="15" />
         <Keyword name="$MODE"  value="L" />
         <Keyword name="$BYTEORD"  value="4,3,2,1" />
         <Keyword name="$DATATYPE"  value="F" />
         <Keyword name="$NEXTDATA"  value="0" />
         <Keyword name="CREATOR"  value="BD FACSDiva Software Version 8.0.1" />
         <Keyword name="TUBE NAME"  value="Red C 660_20 Stained Control" />
         <Keyword name="$SRC"  value="Compensation Controls" />
         <Keyword name="EXPERIMENT NAME"  value="Hopx ki67" />
         <Keyword name="GUID"  value="fc04a1b8-daa3-4c50-98d9-85d97d3a1f7e" />
         <Keyword name="$DATE"  value="09-MAR-2022" />
         <Keyword name="$BTIM"  value="09:47:34" />
         <Keyword name="$ETIM"  value="09:48:41" />
         <Keyword name="$CYT"  value="Fozzie Bear (LSRII)" />
         <Keyword name="SETTINGS"  value="Cytometer" />
         <Keyword name="CYTNUM"  value="H47100017" />
         <Keyword name="WINDOW EXTENSION"  value="7.00" />
         <Keyword name="EXPORT USER NAME"  value="FozzieUser" />
         <Keyword name="EXPORT TIME"  value="09-MAR-2022-14:02:37" />
         <Keyword name="$OP"  value="FozzieUser" />
         <Keyword name="FSC ASF"  value="0.73" />
         <Keyword name="AUTOBS"  value="TRUE" />
         <Keyword name="$INST"  value=" " />
         <Keyword name="LASER1NAME"  value="Blue" />
         <Keyword name="LASER1DELAY"  value="0.00" />
         <Keyword name="LASER1ASF"  value="0.95" />
         <Keyword name="LASER2NAME"  value="Violet" />
         <Keyword name="LASER2DELAY"  value="16.13" />
         <Keyword name="LASER2ASF"  value="0.66" />
         <Keyword name="LASER3NAME"  value="Red" />
         <Keyword name="LASER3DELAY"  value="37.74" />
         <Keyword name="LASER3ASF"  value="0.61" />
         <Keyword name="LASER4NAME"  value="Green" />
         <Keyword name="LASER4DELAY"  value="54.80" />
         <Keyword name="LASER4ASF"  value="0.64" />
         <Keyword name="$TIMESTEP"  value="0.01" />
         <Keyword name="SPILL"  value="8,Blue B 515_20-A,Violet H 450_50-A,Violet F 560_40-A,Violet D 605_40-A,Violet B 705_70-A,Red C 660_20-A,Green E 575_25-A,Green A 780_40-A,1,0,0,0,0,0,0,0,0,1,0,0,0,0,0,0,0,0,1,0,0,0,0,0,0,0,0,1,0,0,0,0,0,0,0,0,1,0,0,0,0,0,0,0,0,1,0,0,0,0,0,0,0,0,1,0,0,0,0,0,0,0,0,1" />
         <Keyword name="THRESHOLD"  value="FSC,5000" />
         <Keyword name="$P1N"  value="FSC-A" />
         <Keyword name="$P1R"  value="262144" />
         <Keyword name="$P1B"  value="32" />
         <Keyword name="$P1E"  value="0,0" />
         <Keyword name="$P1V"  value="187" />
         <Keyword name="$P1G"  value="1.0" />
         <Keyword name="P1DISPLAY"  value="LIN" />
         <Keyword name="P1BS"  value="0" />
         <Keyword name="P1MS"  value="0" />
         <Keyword name="$P2N"  value="FSC-H" />
         <Keyword name="$P2R"  value="262144" />
         <Keyword name="$P2B"  value="32" />
         <Keyword name="$P2E"  value="0,0" />
         <Keyword name="$P2V"  value="187" />
         <Keyword name="$P2G"  value="1.0" />
         <Keyword name="P2DISPLAY"  value="LIN" />
         <Keyword name="P2BS"  value="0" />
         <Keyword name="P2MS"  value="0" />
         <Keyword name="$P3N"  value="FSC-W" />
         <Keyword name="$P3R"  value="262144" />
         <Keyword name="$P3B"  value="32" />
         <Keyword name="$P3E"  value="0,0" />
         <Keyword name="$P3V"  value="187" />
         <Keyword name="$P3G"  value="1.0" />
         <Keyword name="P3BS"  value="-1" />
         <Keyword name="P3MS"  value="0" />
         <Keyword name="$P4N"  value="SSC-A" />
         <Keyword name="$P4R"  value="262144" />
         <Keyword name="$P4B"  value="32" />
         <Keyword name="$P4E"  value="0,0" />
         <Keyword name="$P4V"  value="187" />
         <Keyword name="$P4G"  value="1.0" />
         <Keyword name="P4DISPLAY"  value="LIN" />
         <Keyword name="P4BS"  value="0" />
         <Keyword name="P4MS"  value="0" />
         <Keyword name="$P5N"  value="SSC-H" />
         <Keyword name="$P5R"  value="262144" />
         <Keyword name="$P5B"  value="32" />
         <Keyword name="$P5E"  value="0,0" />
         <Keyword name="$P5V"  value="187" />
         <Keyword name="$P5G"  value="1.0" />
         <Keyword name="P5DISPLAY"  value="LIN" />
         <Keyword name="P5BS"  value="0" />
         <Keyword name="P5MS"  value="0" />
         <Keyword name="$P6N"  value="SSC-W" />
         <Keyword name="$P6R"  value="262144" />
         <Keyword name="$P6B"  value="32" />
         <Keyword name="$P6E"  value="0,0" />
         <Keyword name="$P6V"  value="187" />
         <Keyword name="$P6G"  value="1.0" />
         <Keyword name="P6BS"  value="-1" />
         <Keyword name="P6MS"  value="0" />
         <Keyword name="$P7N"  value="Blue B 515_20-A" />
         <Keyword name="$P7R"  value="262144" />
         <Keyword name="$P7B"  value="32" />
         <Keyword name="$P7E"  value="0,0" />
         <Keyword name="$P7V"  value="500" />
         <Keyword name="$P7G"  value="1.0" />
         <Keyword name="P7DISPLAY"  value="LOG" />
         <Keyword name="P7BS"  value="76" />
         <Keyword name="P7MS"  value="0" />
         <Keyword name="$P8N"  value="Violet H 450_50-A" />
         <Keyword name="$P8R"  value="262144" />
         <Keyword name="$P8B"  value="32" />
         <Keyword name="$P8E"  value="0,0" />
         <Keyword name="$P8V"  value="600" />
         <Keyword name="$P8G"  value="1.0" />
         <Keyword name="P8DISPLAY"  value="LOG" />
         <Keyword name="P8BS"  value="417" />
         <Keyword name="P8MS"  value="0" />
         <Keyword name="$P9N"  value="Violet F 560_40-A" />
         <Keyword name="$P9R"  value="262144" />
         <Keyword name="$P9B"  value="32" />
         <Keyword name="$P9E"  value="0,0" />
         <Keyword name="$P9V"  value="470" />
         <Keyword name="$P9G"  value="1.0" />
         <Keyword name="P9DISPLAY"  value="LOG" />
         <Keyword name="P9BS"  value="75" />
         <Keyword name="P9MS"  value="0" />
         <Keyword name="$P10N"  value="Violet D 605_40-A" />
         <Keyword name="$P10R"  value="262144" />
         <Keyword name="$P10B"  value="32" />
         <Keyword name="$P10E"  value="0,0" />
         <Keyword name="$P10V"  value="593" />
         <Keyword name="$P10G"  value="1.0" />
         <Keyword name="P10DISPLAY"  value="LOG" />
         <Keyword name="P10BS"  value="45" />
         <Keyword name="P10MS"  value="0" />
         <Keyword name="$P11N"  value="Violet B 705_70-A" />
         <Keyword name="$P11R"  value="262144" />
         <Keyword name="$P11B"  value="32" />
         <Keyword name="$P11E"  value="0,0" />
         <Keyword name="$P11V"  value="545" />
         <Keyword name="$P11G"  value="1.0" />
         <Keyword name="P11DISPLAY"  value="LOG" />
         <Keyword name="P11BS"  value="45" />
         <Keyword name="P11MS"  value="0" />
         <Keyword name="$P12N"  value="Red C 660_20-A" />
         <Keyword name="$P12R"  value="262144" />
         <Keyword name="$P12B"  value="32" />
         <Keyword name="$P12E"  value="0,0" />
         <Keyword name="$P12V"  value="610" />
         <Keyword name="$P12G"  value="1.0" />
         <Keyword name="P12DISPLAY"  value="LOG" />
         <Keyword name="P12BS"  value="46" />
         <Keyword name="P12MS"  value="0" />
         <Keyword name="$P13N"  value="Green E 575_25-A" />
         <Keyword name="$P13R"  value="262144" />
         <Keyword name="$P13B"  value="32" />
         <Keyword name="$P13E"  value="0,0" />
         <Keyword name="$P13V"  value="593" />
         <Keyword name="$P13G"  value="1.0" />
         <Keyword name="P13DISPLAY"  value="LOG" />
         <Keyword name="P13BS"  value="158" />
         <Keyword name="P13MS"  value="0" />
         <Keyword name="$P14N"  value="Green A 780_40-A" />
         <Keyword name="$P14R"  value="262144" />
         <Keyword name="$P14B"  value="32" />
         <Keyword name="$P14E"  value="0,0" />
         <Keyword name="$P14V"  value="539" />
         <Keyword name="$P14G"  value="1.0" />
         <Keyword name="P14DISPLAY"  value="LOG" />
         <Keyword name="P14BS"  value="191" />
         <Keyword name="P14MS"  value="0" />
         <Keyword name="$P15N"  value="Time" />
         <Keyword name="$P15R"  value="262144" />
         <Keyword name="$P15B"  value="32" />
         <Keyword name="$P15E"  value="0,0" />
         <Keyword name="$P15G"  value="0.01" />
         <Keyword name="P15BS"  value="0" />
         <Keyword name="P15MS"  value="0" />
         <Keyword name="CST SETUP STATUS"  value="SUCCESS" />
         <Keyword name="CST BEADS LOT ID"  value="35688" />
         <Keyword name="CYTOMETER CONFIG NAME"  value="New Configuration 122809" />
         <Keyword name="CYTOMETER CONFIG CREATE DATE"  value="2009-12-28T15:03:55-05:00" />
         <Keyword name="CST SETUP DATE"  value="2022-03-09T08:44:38-05:00" />
         <Keyword name="CST BASELINE DATE"  value="2022-01-14T00:53:58-05:00" />
         <Keyword name="CST BEADS EXPIRED"  value="False" />
         <Keyword name="CST PERFORMANCE EXPIRED"  value="2022-03-11T08:44:38-05:00" />
         <Keyword name="CST REGULATORY STATUS"  value="RUO Performance Check" />
         <Keyword name="$P1S"  value="" />
         <Keyword name="$P2S"  value="" />
         <Keyword name="$P3S"  value="" />
         <Keyword name="$P4S"  value="" />
         <Keyword name="$P5S"  value="" />
         <Keyword name="$P6S"  value="" />
         <Keyword name="$P7S"  value="" />
         <Keyword name="$P8S"  value="" />
         <Keyword name="$P9S"  value="" />
         <Keyword name="$P10S"  value="" />
         <Keyword name="$P11S"  value="" />
         <Keyword name="$P12S"  value="" />
         <Keyword name="$P13S"  value="" />
         <Keyword name="$P14S"  value="" />
         <Keyword name="$P15S"  value="" />
         <Keyword name="$P16N"  value="Comp-Blue B 515_20-A" />
         <Keyword name="$P16S"  value="" />
         <Keyword name="$P16R"  value="262144" />
         <Keyword name="$P17N"  value="Comp-Green A 780_40-A" />
         <Keyword name="$P17S"  value="" />
         <Keyword name="$P17R"  value="262144" />
         <Keyword name="$P18N"  value="Comp-Green E 575_25-A" />
         <Keyword name="$P18S"  value="" />
         <Keyword name="$P18R"  value="262144" />
         <Keyword name="$P19N"  value="Comp-Red C 660_20-A" />
         <Keyword name="$P19S"  value="" />
         <Keyword name="$P19R"  value="262144" />
         <Keyword name="$P20N"  value="Comp-Violet B 705_70-A" />
         <Keyword name="$P20S"  value="" />
         <Keyword name="$P20R"  value="262144" />
         <Keyword name="$P21N"  value="Comp-Violet D 605_40-A" />
         <Keyword name="$P21S"  value="" />
         <Keyword name="$P21R"  value="262144" />
         <Keyword name="$P22N"  value="Comp-Violet F 560_40-A" />
         <Keyword name="$P22S"  value="" />
         <Keyword name="$P22R"  value="262144" />
         <Keyword name="$P23N"  value="Comp-Violet H 450_50-A" />
         <Keyword name="$P23S"  value="" />
         <Keyword name="$P23R"  value="262144" />
       </Keywords>
       <SampleNode name="Compensation Controls_Red C 660,2f,20 Stained Control_007.fcs"  annotation=""  owningGroup=""  expanded="1"  sortPriority="10"  count="5000"  sampleID="25" >
         <Graph smoothing="0"  backColor="#ffffff"  foreColor="#000000"  type="Pseudocolor"  fast="1" >
           <Axis dimension="x"  name="FSC-A"  label=""  auto="auto" />
           <Axis dimension="y"  name="SSC-A"  label=""  auto="auto" />
           <GraphSettings level="5%"  smoothingHighResolution="1"  contourHighResolution="1"  histogramSmoothingCount="0"  graphResolution="256"  showOutliers="0"  drawLargeDots="0"  dotsToDraw="8000"  tint="le.chartfill.tinted.40"  lineWeight="le.lineweight.normal"  lineStyle="le.linestyle.solid" />
           <GraphEnvironment showGrid="0"  showAxes="tnlTNL"  showGates="1"  showFreqOnPlots="1"  showGateNameOnPlots="1"  showMedians="0"  showUncomped="0"  addEventParam="0"  lastYAxisName="" >
             <TextTraits font="SansSerif"  size="11"  name="Labels"  style="plain"  color="#000000"  background="#00ffffff"  just="left" />
             <TextTraits font="SansSerif"  size="11"  name="LayoutGates"  style="plain"  color="#000000"  background="#00ffffff"  just="left" />
             <TextTraits font="SansSerif"  size="9"  name="Numbers"  style="plain"  color="#000000"  background="#00ffffff"  just="left" />
             <TextTraits font="SansSerif"  size="9"  name="Legend"  style="plain"  color="#000000"  background="#00ffffff"  just="left" />
           </GraphEnvironment>
         </Graph>
         <Subpopulations>
           <Population name="Lymphocytes"  annotation=""  owningGroup="All Samples"  expanded="1"  sortPriority="10"  count="4985" >
             <Graph smoothing="0"  backColor="#ffffff"  foreColor="#000000"  heatMapStatParameter="Comp-Blue B 515_20-A"  type="Pseudocolor"  fast="1" >
               <Axis dimension="x"  name="FSC-A"  label=""  auto="auto" />
               <Axis dimension="y"  name="Comp-Violet F 560_40-A"  label=""  auto="auto" />
               <GraphSettings level="5%"  smoothingHighResolution="1"  contourHighResolution="1"  histogramSmoothingCount="0"  graphResolution="256"  showOutliers="0"  drawLargeDots="0"  dotsToDraw="8000"  tint="le.chartfill.tinted.40"  lineWeight="le.lineweight.normal"  lineStyle="le.linestyle.solid" />
               <GraphEnvironment showGrid="0"  showAxes="tnlTNL"  showGates="1"  showFreqOnPlots="1"  showGateNameOnPlots="1"  showMedians="0"  showUncomped="0"  addEventParam="0"  lastYAxisName="" >
                 <TextTraits font="SansSerif"  size="11"  name="Labels"  style="plain"  color="#000000"  background="#00ffffff"  just="left" />
                 <TextTraits font="SansSerif"  size="11"  name="LayoutGates"  style="plain"  color="#000000"  background="#00ffffff"  just="left" />
                 <TextTraits font="SansSerif"  size="9"  name="Numbers"  style="plain"  color="#000000"  background="#00ffffff"  just="left" />
                 <TextTraits font="SansSerif"  size="9"  name="Legend"  style="plain"  color="#000000"  background="#00ffffff"  just="left" />
                 <WindowPosition x="477"  y="25"  width="390"  height="582"  displayed="1"  panelState="---" />
               </GraphEnvironment>
             </Graph>
             <Gate gating:id="ID1554141116" >
               <gating:PolygonGate eventsInside="1"  annoOffsetX="0"  annoOffsetY="0"  tint="#000000"  isTinted="0"  lineWeight="Normal"  userDefined="1"  quadId="-1"  gateResolution="256" >
                 <gating:dimension>
                   <data-type:fcs-dimension data-type:name="FSC-A" />
                 </gating:dimension>
                 <gating:dimension>
                   <data-type:fcs-dimension data-type:name="SSC-A" />
                 </gating:dimension>
                 <gating:vertex>
                   <gating:coordinate data-type:value="55731.4015748032" />
                   <gating:coordinate data-type:value="165287.5823293173" />
                 </gating:vertex>
                 <gating:vertex>
                   <gating:coordinate data-type:value="17545.0708661417" />
                   <gating:coordinate data-type:value="127387.2449799197" />
                 </gating:vertex>
                 <gating:vertex>
                   <gating:coordinate data-type:value="0" />
                   <gating:coordinate data-type:value="66325.5903614458" />
                 </gating:vertex>
                 <gating:vertex>
                   <gating:coordinate data-type:value="-3096.188976378" />
                   <gating:coordinate data-type:value="0" />
                 </gating:vertex>
                 <gating:vertex>
                   <gating:coordinate data-type:value="155841.5118110236" />
                   <gating:coordinate data-type:value="6316.7228915663" />
                 </gating:vertex>
                 <gating:vertex>
                   <gating:coordinate data-type:value="215701.1653543307" />
                   <gating:coordinate data-type:value="113701.0120481928" />
                 </gating:vertex>
                 <gating:vertex>
                   <gating:coordinate data-type:value="166162.1417322835" />
                   <gating:coordinate data-type:value="184237.7510040161" />
                 </gating:vertex>
               </gating:PolygonGate>
             </Gate>
             <Subpopulations>
               <Population name="FSC-A, Comp-Violet F 560_40-A subset"  annotation=""  owningGroup="All Samples"  expanded="1"  sortPriority="10"  count="4980" >
                 <Graph smoothing="0"  backColor="#ffffff"  foreColor="#000000"  heatMapStatParameter="Comp-Blue B 515_20-A"  type="Pseudocolor"  fast="1" >
                   <Axis dimension="x"  name="FSC-A"  label=""  auto="auto" />
                   <Axis dimension="y"  name="Comp-Red C 660_20-A"  label=""  auto="auto" />
                   <GraphSettings level="5%"  smoothingHighResolution="1"  contourHighResolution="1"  histogramSmoothingCount="0"  graphResolution="256"  showOutliers="0"  drawLargeDots="0"  dotsToDraw="8000"  tint="le.chartfill.tinted.40"  lineWeight="le.lineweight.normal"  lineStyle="le.linestyle.solid" />
                   <GraphEnvironment showGrid="0"  showAxes="tnlTNL"  showGates="1"  showFreqOnPlots="1"  showGateNameOnPlots="1"  showMedians="0"  showUncomped="0"  addEventParam="0"  lastYAxisName="" >
                     <TextTraits font="SansSerif"  size="11"  name="Labels"  style="plain"  color="#000000"  background="#00ffffff"  just="left" />
                     <TextTraits font="SansSerif"  size="11"  name="LayoutGates"  style="plain"  color="#000000"  background="#00ffffff"  just="left" />
                     <TextTraits font="SansSerif"  size="9"  name="Numbers"  style="plain"  color="#000000"  background="#00ffffff"  just="left" />
                     <TextTraits font="SansSerif"  size="9"  name="Legend"  style="plain"  color="#000000"  background="#00ffffff"  just="left" />
                     <WindowPosition x="477"  y="25"  width="390"  height="582"  displayed="1"  panelState="---" />
                   </GraphEnvironment>
                 </Graph>
                 <Gate gating:id="ID13228104"  gating:parent_id="ID1554141116" >
                   <gating:RectangleGate eventsInside="1"  annoOffsetX="0"  annoOffsetY="0"  tint="#000000"  isTinted="0"  lineWeight="Normal"  userDefined="1"  percentX="0"  percentY="0" >
                     <gating:dimension gating:min="-1032.0629921259842"  gating:max="260079.87401574804" >
                       <data-type:fcs-dimension data-type:name="FSC-A" />
                     </gating:dimension>
                     <gating:dimension gating:min="-2960.44098375915"  gating:max="1203.4824453447445" >
                       <data-type:fcs-dimension data-type:name="Comp-Violet F 560_40-A" />
                     </gating:dimension>
                   </gating:RectangleGate>
                 </Gate>
                 <Subpopulations>
                   <Population name="FSC-A, Comp-Red C 660_20-A subset"  annotation=""  owningGroup="All Samples"  expanded="1"  sortPriority="10"  count="3505" >
                     <Graph smoothing="0"  backColor="#ffffff"  foreColor="#000000"  heatMapStatParameter="Comp-Blue B 515_20-A"  type="Pseudocolor"  fast="1" >
                       <Axis dimension="x"  name="Comp-Green E 575_25-A"  label=""  auto="auto" />
                       <Axis dimension="y"  name="Comp-Violet B 705_70-A"  label=""  auto="auto" />
                       <GraphSettings level="5%"  smoothingHighResolution="1"  contourHighResolution="1"  histogramSmoothingCount="0"  graphResolution="256"  showOutliers="0"  drawLargeDots="0"  dotsToDraw="8000"  tint="le.chartfill.tinted.40"  lineWeight="le.lineweight.normal"  lineStyle="le.linestyle.solid" />
                       <GraphEnvironment showGrid="0"  showAxes="tnlTNL"  showGates="1"  showFreqOnPlots="1"  showGateNameOnPlots="1"  showMedians="0"  showUncomped="0"  addEventParam="0"  lastYAxisName="" >
                         <TextTraits font="SansSerif"  size="11"  name="Labels"  style="plain"  color="#000000"  background="#00ffffff"  just="left" />
                         <TextTraits font="SansSerif"  size="11"  name="LayoutGates"  style="plain"  color="#000000"  background="#00ffffff"  just="left" />
                         <TextTraits font="SansSerif"  size="9"  name="Numbers"  style="plain"  color="#000000"  background="#00ffffff"  just="left" />
                         <TextTraits font="SansSerif"  size="9"  name="Legend"  style="plain"  color="#000000"  background="#00ffffff"  just="left" />
                         <WindowPosition x="477"  y="25"  width="390"  height="582"  displayed="0"  panelState="---" />
                       </GraphEnvironment>
                     </Graph>
                     <Gate gating:id="ID1229870364"  gating:parent_id="ID13228104" >
                       <gating:PolygonGate eventsInside="1"  annoOffsetX="0"  annoOffsetY="0"  tint="#000000"  isTinted="0"  lineWeight="Normal"  userDefined="1"  quadId="-1"  gateResolution="256" >
                         <gating:dimension>
                           <data-type:fcs-dimension data-type:name="FSC-A" />
                         </gating:dimension>
                         <gating:dimension>
                           <data-type:fcs-dimension data-type:name="Comp-Red C 660_20-A" />
                         </gating:dimension>
                         <gating:vertex>
                           <gating:coordinate data-type:value="9288.5669291339" />
                           <gating:coordinate data-type:value="1407.471613572" />
                         </gating:vertex>
                         <gating:vertex>
                           <gating:coordinate data-type:value="51603.1496062992" />
                           <gating:coordinate data-type:value="3197.5669913893" />
                         </gating:vertex>
                         <gating:vertex>
                           <gating:coordinate data-type:value="118687.2440944882" />
                           <gating:coordinate data-type:value="1643.410358707" />
                         </gating:vertex>
                         <gating:vertex>
                           <gating:coordinate data-type:value="165130.0787401575" />
                           <gating:coordinate data-type:value="670.4277252153" />
                         </gating:vertex>
                         <gating:vertex>
                           <gating:coordinate data-type:value="139328.5039370079" />
                           <gating:coordinate data-type:value="-370.7372594607" />
                         </gating:vertex>
                         <gating:vertex>
                           <gating:coordinate data-type:value="13416.8188976378" />
                           <gating:coordinate data-type:value="-1079.130417458" />
                         </gating:vertex>
                         <gating:vertex>
                           <gating:coordinate data-type:value="1032.062992126" />
                           <gating:coordinate data-type:value="56.7652652814" />
                         </gating:vertex>
                         <gating:vertex>
                           <gating:coordinate data-type:value="2064.125984252" />
                           <gating:coordinate data-type:value="1242.0543669035" />
                         </gating:vertex>
                         <gating:vertex>
                           <gating:coordinate data-type:value="2064.125984252" />
                           <gating:coordinate data-type:value="1322.4347684872" />
                         </gating:vertex>
                       </gating:PolygonGate>
                     </Gate>
                     <Subpopulations>
                       <Population name="CD34 neg"  annotation=""  owningGroup="All Samples"  expanded="1"  sortPriority="10"  count="3503" >
                         <Graph smoothing="0"  backColor="#ffffff"  foreColor="#000000"  heatMapStatParameter="Comp-Blue B 515_20-A"  type="Pseudocolor"  fast="1" >
                           <Axis dimension="x"  name="Comp-Green E 575_25-A"  label=""  auto="auto" />
                           <Axis dimension="y"  name="Comp-Violet D 605_40-A"  label=""  auto="auto" />
                           <GraphSettings level="5%"  smoothingHighResolution="1"  contourHighResolution="1"  histogramSmoothingCount="0"  graphResolution="256"  showOutliers="0"  drawLargeDots="0"  dotsToDraw="8000"  tint="le.chartfill.tinted.40"  lineWeight="le.lineweight.normal"  lineStyle="le.linestyle.solid" />
                           <GraphEnvironment showGrid="0"  showAxes="tnlTNL"  showGates="1"  showFreqOnPlots="1"  showGateNameOnPlots="1"  showMedians="0"  showUncomped="0"  addEventParam="0"  lastYAxisName="" >
                             <TextTraits font="SansSerif"  size="11"  name="Labels"  style="plain"  color="#000000"  background="#00ffffff"  just="left" />
                             <TextTraits font="SansSerif"  size="11"  name="LayoutGates"  style="plain"  color="#000000"  background="#00ffffff"  just="left" />
                             <TextTraits font="SansSerif"  size="9"  name="Numbers"  style="plain"  color="#000000"  background="#00ffffff"  just="left" />
                             <TextTraits font="SansSerif"  size="9"  name="Legend"  style="plain"  color="#000000"  background="#00ffffff"  just="left" />
                             <WindowPosition x="477"  y="25"  width="390"  height="582"  displayed="1"  panelState="---" />
                           </GraphEnvironment>
                         </Graph>
                         <Gate gating:id="ID859665687"  gating:parent_id="ID1229870364" >
                           <gating:RectangleGate eventsInside="1"  annoOffsetX="0"  annoOffsetY="0"  tint="#000000"  isTinted="0"  lineWeight="Normal"  userDefined="1"  percentX="0"  percentY="0" >
                             <gating:dimension gating:min="-1481.167982045089"  gating:max="243305.13197501816" >
                               <data-type:fcs-dimension data-type:name="Comp-Green E 575_25-A" />
                             </gating:dimension>
                             <gating:dimension gating:min="-215.6152956205963"  gating:max="867.9872830545629" >
                               <data-type:fcs-dimension data-type:name="Comp-Violet B 705_70-A" />
                             </gating:dimension>
                           </gating:RectangleGate>
                         </Gate>
                         <Subpopulations>
                           <Population name="CD31 neg"  annotation=""  owningGroup="All Samples"  expanded="1"  sortPriority="10"  count="3481" >
                             <Graph smoothing="0"  backColor="#ffffff"  foreColor="#000000"  heatMapStatParameter="Comp-Blue B 515_20-A"  type="Pseudocolor"  fast="1" >
                               <Axis dimension="x"  name="Comp-Green E 575_25-A"  label=""  auto="auto" />
                               <Axis dimension="y"  name="Comp-Violet H 450_50-A"  label=""  auto="auto" />
                               <GraphSettings level="5%"  smoothingHighResolution="1"  contourHighResolution="1"  histogramSmoothingCount="0"  graphResolution="256"  showOutliers="0"  drawLargeDots="0"  dotsToDraw="8000"  tint="le.chartfill.tinted.40"  lineWeight="le.lineweight.normal"  lineStyle="le.linestyle.solid" />
                               <GraphEnvironment showGrid="0"  showAxes="tnlTNL"  showGates="1"  showFreqOnPlots="1"  showGateNameOnPlots="1"  showMedians="0"  showUncomped="0"  addEventParam="0"  lastYAxisName="" >
                                 <TextTraits font="SansSerif"  size="11"  name="Labels"  style="plain"  color="#000000"  background="#00ffffff"  just="left" />
                                 <TextTraits font="SansSerif"  size="11"  name="LayoutGates"  style="plain"  color="#000000"  background="#00ffffff"  just="left" />
                                 <TextTraits font="SansSerif"  size="9"  name="Numbers"  style="plain"  color="#000000"  background="#00ffffff"  just="left" />
                                 <TextTraits font="SansSerif"  size="9"  name="Legend"  style="plain"  color="#000000"  background="#00ffffff"  just="left" />
                                 <WindowPosition x="477"  y="25"  width="390"  height="582"  displayed="1"  panelState="---" />
                               </GraphEnvironment>
                             </Graph>
                             <Gate gating:id="ID1972468378"  gating:parent_id="ID859665687" >
                               <gating:PolygonGate eventsInside="1"  annoOffsetX="0"  annoOffsetY="0"  tint="#000000"  isTinted="0"  lineWeight="Normal"  userDefined="1"  quadId="-1"  gateResolution="256" >
                                 <gating:dimension>
                                   <data-type:fcs-dimension data-type:name="Comp-Green E 575_25-A" />
                                 </gating:dimension>
                                 <gating:dimension>
                                   <data-type:fcs-dimension data-type:name="Comp-Violet D 605_40-A" />
                                 </gating:dimension>
                                 <gating:vertex>
                                   <gating:coordinate data-type:value="-1122.8918142322" />
                                   <gating:coordinate data-type:value="1980.0035049571" />
                                 </gating:vertex>
                                 <gating:vertex>
                                   <gating:coordinate data-type:value="52.9648791835" />
                                   <gating:coordinate data-type:value="2717.4856207073" />
                                 </gating:vertex>
                                 <gating:vertex>
                                   <gating:coordinate data-type:value="4341.9642228129" />
                                   <gating:coordinate data-type:value="2717.4856207073" />
                                 </gating:vertex>
                                 <gating:vertex>
                                   <gating:coordinate data-type:value="7551.803679734" />
                                   <gating:coordinate data-type:value="-217.3385908571" />
                                 </gating:vertex>
                                 <gating:vertex>
                                   <gating:coordinate data-type:value="1785.5627342548" />
                                   <gating:coordinate data-type:value="-1885.6580994484" />
                                 </gating:vertex>
                                 <gating:vertex>
                                   <gating:coordinate data-type:value="-780.3768236615" />
                                   <gating:coordinate data-type:value="-1079.130417458" />
                                 </gating:vertex>
                               </gating:PolygonGate>
                             </Gate>
                           </Population>
                         </Subpopulations>
                       </Population>
                     </Subpopulations>
                   </Population>
                 </Subpopulations>
               </Population>
             </Subpopulations>
           </Population>
           <Population name="Size"  annotation=""  owningGroup=""  expanded="1"  sortPriority="10"  count="4471" >
             <Graph smoothing="0"  backColor="#ffffff"  foreColor="#000000"  type="Pseudocolor"  fast="1" >
               <Axis dimension="x"  name="FSC-A"  label=""  auto="auto" />
               <Axis dimension="y"  name="SSC-A"  label=""  auto="auto" />
               <GraphSettings level="5%"  smoothingHighResolution="1"  contourHighResolution="1"  histogramSmoothingCount="0"  graphResolution="256"  showOutliers="0"  drawLargeDots="0"  dotsToDraw="8000" />
               <GraphEnvironment showGrid="0"  showAxes="tnlTNL"  showGates="1"  showFreqOnPlots="1"  showGateNameOnPlots="1"  showMedians="0"  showUncomped="0"  addEventParam="0"  lastYAxisName="" >
                 <TextTraits font="SansSerif"  size="11"  name="Labels"  style="plain"  color="#000000"  background="#00ffffff"  just="left" />
                 <TextTraits font="SansSerif"  size="11"  name="LayoutGates"  style="plain"  color="#000000"  background="#00ffffff"  just="left" />
                 <TextTraits font="SansSerif"  size="9"  name="Numbers"  style="plain"  color="#000000"  background="#00ffffff"  just="left" />
                 <TextTraits font="SansSerif"  size="9"  name="Legend"  style="plain"  color="#000000"  background="#00ffffff"  just="left" />
                 <WindowPosition x="0"  y="0"  width="0"  height="0"  displayed="0"  panelState="" />
               </GraphEnvironment>
             </Graph>
             <Gate gating:id="ID1111104779" >
               <gating:PolygonGate eventsInside="1"  annoOffsetX="20"  annoOffsetY="-20"  tint="#000000"  isTinted="1"  lineWeight="Normal"  userDefined="0"  quadId="-1"  gateResolution="256" >
                 <gating:dimension>
                   <data-type:fcs-dimension data-type:name="FSC-A" />
                 </gating:dimension>
                 <gating:dimension>
                   <data-type:fcs-dimension data-type:name="SSC-A" />
                 </gating:dimension>
                 <gating:vertex>
                   <gating:coordinate data-type:value="28672" />
                   <gating:coordinate data-type:value="16384" />
                 </gating:vertex>
                 <gating:vertex>
                   <gating:coordinate data-type:value="33792" />
                   <gating:coordinate data-type:value="18432" />
                 </gating:vertex>
                 <gating:vertex>
                   <gating:coordinate data-type:value="35840" />
                   <gating:coordinate data-type:value="24576" />
                 </gating:vertex>
                 <gating:vertex>
                   <gating:coordinate data-type:value="34816" />
                   <gating:coordinate data-type:value="30720" />
                 </gating:vertex>
                 <gating:vertex>
                   <gating:coordinate data-type:value="27648" />
                   <gating:coordinate data-type:value="31744" />
                 </gating:vertex>
                 <gating:vertex>
                   <gating:coordinate data-type:value="23552" />
                   <gating:coordinate data-type:value="28672" />
                 </gating:vertex>
                 <gating:vertex>
                   <gating:coordinate data-type:value="22528" />
                   <gating:coordinate data-type:value="21504" />
                 </gating:vertex>
                 <gating:vertex>
                   <gating:coordinate data-type:value="28672" />
                   <gating:coordinate data-type:value="16384" />
                 </gating:vertex>
               </gating:PolygonGate>
             </Gate>
             <Subpopulations>
               <Population name="Red C 660_20-A+"  annotation=""  owningGroup=""  expanded="1"  sortPriority="10"  count="2442" >
                 <Graph smoothing="0"  backColor="#ffffff"  foreColor="#000000"  type="Histogram"  fast="1" >
                   <Axis dimension="x"  name="Red C 660_20-A"  label=""  auto="auto" />
                   <Axis dimension="y"  name=""  label=""  auto="auto" />
                   <GraphSettings level="5%"  smoothingHighResolution="1"  contourHighResolution="1"  histogramSmoothingCount="0"  graphResolution="256"  showOutliers="0"  drawLargeDots="0"  dotsToDraw="8000" />
                   <GraphEnvironment showGrid="0"  showAxes="tnlTNL"  showGates="1"  showFreqOnPlots="1"  showGateNameOnPlots="1"  showMedians="0"  showUncomped="0"  addEventParam="0"  lastYAxisName="" >
                     <TextTraits font="SansSerif"  size="11"  name="Labels"  style="plain"  color="#000000"  background="#00ffffff"  just="left" />
                     <TextTraits font="SansSerif"  size="11"  name="LayoutGates"  style="plain"  color="#000000"  background="#00ffffff"  just="left" />
                     <TextTraits font="SansSerif"  size="9"  name="Numbers"  style="plain"  color="#000000"  background="#00ffffff"  just="left" />
                     <TextTraits font="SansSerif"  size="9"  name="Legend"  style="plain"  color="#000000"  background="#00ffffff"  just="left" />
                     <WindowPosition x="0"  y="0"  width="0"  height="0"  displayed="0"  panelState="" />
                   </GraphEnvironment>
                 </Graph>
                 <Gate gating:id="ID2123731321"  gating:parent_id="ID1111104779" >
                   <gating:RectangleGate eventsInside="1"  annoOffsetX="0"  annoOffsetY="-20"  tint="#228822"  isTinted="1"  lineWeight="Normal"  userDefined="1" >
                     <gating:dimension gating:min="111.04406150053023"  gating:max="534.4380464023868"  yRatio="0.3" >
                       <data-type:fcs-dimension data-type:name="Red C 660_20-A" />
                     </gating:dimension>
                   </gating:RectangleGate>
                 </Gate>
               </Population>
             </Subpopulations>
           </Population>
         </Subpopulations>
       </SampleNode>
     </Sample>
     <Sample>
       <DataSet uri="file:/Users/minyee/Desktop/Flow%20file%20orginal/Hopx%20ki67/Hopx%20ki67/Compensation%20Controls_Violet%20D%20605,2f,40%20Stained%20Control_005.fcs"  sampleID="26" />
       <transforms:spilloverMatrix spectral="0"  prefix="Comp-"  name="Compensation"  editable="0"  color="#bc1900"  version="FlowJo-10.7.1"  status="FINALIZED"  transforms:id="214da00b-0905-4a87-880c-2a2c1b8d50ee"  suffix="" >
         <data-type:parameters>
           <data-type:parameter data-type:name="Blue B 515_20-A"  userProvidedCompInfix="Comp-Blue B 515_20-A" />
           <data-type:parameter data-type:name="Green A 780_40-A"  userProvidedCompInfix="Comp-Green A 780_40-A" />
           <data-type:parameter data-type:name="Green E 575_25-A"  userProvidedCompInfix="Comp-Green E 575_25-A" />
           <data-type:parameter data-type:name="Red C 660_20-A"  userProvidedCompInfix="Comp-Red C 660_20-A" />
           <data-type:parameter data-type:name="Violet B 705_70-A"  userProvidedCompInfix="Comp-Violet B 705_70-A" />
           <data-type:parameter data-type:name="Violet D 605_40-A"  userProvidedCompInfix="Comp-Violet D 605_40-A" />
           <data-type:parameter data-type:name="Violet F 560_40-A"  userProvidedCompInfix="Comp-Violet F 560_40-A" />
           <data-type:parameter data-type:name="Violet H 450_50-A"  userProvidedCompInfix="Comp-Violet H 450_50-A" />
         </data-type:parameters>
         <transforms:spillover data-type:parameter="Blue B 515_20-A"  userProvidedCompInfix="Comp-Blue B 515_20-A" >
           <transforms:coefficient data-type:parameter="Blue B 515_20-A"  transforms:value="1" />
           <transforms:coefficient data-type:parameter="Green A 780_40-A"  transforms:value="0.0000367275" />
           <transforms:coefficient data-type:parameter="Green E 575_25-A"  transforms:value="0.0033313336" />
           <transforms:coefficient data-type:parameter="Red C 660_20-A"  transforms:value="0" />
           <transforms:coefficient data-type:parameter="Violet B 705_70-A"  transforms:value="0.0000489698" />
           <transforms:coefficient data-type:parameter="Violet D 605_40-A"  transforms:value="0.0015835707" />
           <transforms:coefficient data-type:parameter="Violet F 560_40-A"  transforms:value="0.0007475925" />
           <transforms:coefficient data-type:parameter="Violet H 450_50-A"  transforms:value="0.000337832" />
         </transforms:spillover>
         <transforms:spillover data-type:parameter="Green A 780_40-A"  userProvidedCompInfix="Comp-Green A 780_40-A" >
           <transforms:coefficient data-type:parameter="Blue B 515_20-A"  transforms:value="0.0019780337" />
           <transforms:coefficient data-type:parameter="Green A 780_40-A"  transforms:value="1" />
           <transforms:coefficient data-type:parameter="Green E 575_25-A"  transforms:value="0.0432703127" />
           <transforms:coefficient data-type:parameter="Red C 660_20-A"  transforms:value="0" />
           <transforms:coefficient data-type:parameter="Violet B 705_70-A"  transforms:value="0.000592761" />
           <transforms:coefficient data-type:parameter="Violet D 605_40-A"  transforms:value="0.0026865966" />
           <transforms:coefficient data-type:parameter="Violet F 560_40-A"  transforms:value="0.0004939722" />
           <transforms:coefficient data-type:parameter="Violet H 450_50-A"  transforms:value="0.0005033345" />
         </transforms:spillover>
         <transforms:spillover data-type:parameter="Green E 575_25-A"  userProvidedCompInfix="Comp-Green E 575_25-A" >
           <transforms:coefficient data-type:parameter="Blue B 515_20-A"  transforms:value="0.0008813713" />
           <transforms:coefficient data-type:parameter="Green A 780_40-A"  transforms:value="0.003957043" />
           <transforms:coefficient data-type:parameter="Green E 575_25-A"  transforms:value="1" />
           <transforms:coefficient data-type:parameter="Red C 660_20-A"  transforms:value="0.0000732555" />
           <transforms:coefficient data-type:parameter="Violet B 705_70-A"  transforms:value="0.0021499206" />
           <transforms:coefficient data-type:parameter="Violet D 605_40-A"  transforms:value="0.0885234215" />
           <transforms:coefficient data-type:parameter="Violet F 560_40-A"  transforms:value="0.0164064626" />
           <transforms:coefficient data-type:parameter="Violet H 450_50-A"  transforms:value="-0.0004296311" />
         </transforms:spillover>
         <transforms:spillover data-type:parameter="Red C 660_20-A"  userProvidedCompInfix="Comp-Red C 660_20-A" >
           <transforms:coefficient data-type:parameter="Blue B 515_20-A"  transforms:value="0.1920770742" />
           <transforms:coefficient data-type:parameter="Green A 780_40-A"  transforms:value="0.0959789844" />
           <transforms:coefficient data-type:parameter="Green E 575_25-A"  transforms:value="-0.1927899955" />
           <transforms:coefficient data-type:parameter="Red C 660_20-A"  transforms:value="1" />
           <transforms:coefficient data-type:parameter="Violet B 705_70-A"  transforms:value="0.0959787436" />
           <transforms:coefficient data-type:parameter="Violet D 605_40-A"  transforms:value="0.9654482817" />
           <transforms:coefficient data-type:parameter="Violet F 560_40-A"  transforms:value="0.0959793944" />
           <transforms:coefficient data-type:parameter="Violet H 450_50-A"  transforms:value="0.2933241586" />
         </transforms:spillover>
         <transforms:spillover data-type:parameter="Violet B 705_70-A"  userProvidedCompInfix="Comp-Violet B 705_70-A" >
           <transforms:coefficient data-type:parameter="Blue B 515_20-A"  transforms:value="0.0009670782" />
           <transforms:coefficient data-type:parameter="Green A 780_40-A"  transforms:value="0.0099106769" />
           <transforms:coefficient data-type:parameter="Green E 575_25-A"  transforms:value="0" />
           <transforms:coefficient data-type:parameter="Red C 660_20-A"  transforms:value="0.0040325466" />
           <transforms:coefficient data-type:parameter="Violet B 705_70-A"  transforms:value="1" />
           <transforms:coefficient data-type:parameter="Violet D 605_40-A"  transforms:value="0.0114571973" />
           <transforms:coefficient data-type:parameter="Violet F 560_40-A"  transforms:value="0.0021745665" />
           <transforms:coefficient data-type:parameter="Violet H 450_50-A"  transforms:value="0.3780560791" />
         </transforms:spillover>
         <transforms:spillover data-type:parameter="Violet D 605_40-A"  userProvidedCompInfix="Comp-Violet D 605_40-A" >
           <transforms:coefficient data-type:parameter="Blue B 515_20-A"  transforms:value="0" />
           <transforms:coefficient data-type:parameter="Green A 780_40-A"  transforms:value="0.004066823" />
           <transforms:coefficient data-type:parameter="Green E 575_25-A"  transforms:value="0.0201453513" />
           <transforms:coefficient data-type:parameter="Red C 660_20-A"  transforms:value="0.0011681318" />
           <transforms:coefficient data-type:parameter="Violet B 705_70-A"  transforms:value="0.0499253427" />
           <transforms:coefficient data-type:parameter="Violet D 605_40-A"  transforms:value="1" />
           <transforms:coefficient data-type:parameter="Violet F 560_40-A"  transforms:value="0.0026641605" />
           <transforms:coefficient data-type:parameter="Violet H 450_50-A"  transforms:value="0.1243881112" />
         </transforms:spillover>
         <transforms:spillover data-type:parameter="Violet F 560_40-A"  userProvidedCompInfix="Comp-Violet F 560_40-A" >
           <transforms:coefficient data-type:parameter="Blue B 515_20-A"  transforms:value="0.778323091" />
           <transforms:coefficient data-type:parameter="Green A 780_40-A"  transforms:value="0.0442192565" />
           <transforms:coefficient data-type:parameter="Green E 575_25-A"  transforms:value="0.860578365" />
           <transforms:coefficient data-type:parameter="Red C 660_20-A"  transforms:value="-1.4500594465" />
           <transforms:coefficient data-type:parameter="Violet B 705_70-A"  transforms:value="0.1474111453" />
           <transforms:coefficient data-type:parameter="Violet D 605_40-A"  transforms:value="3.0923932712" />
           <transforms:coefficient data-type:parameter="Violet F 560_40-A"  transforms:value="1" />
           <transforms:coefficient data-type:parameter="Violet H 450_50-A"  transforms:value="1.8269200387" />
         </transforms:spillover>
         <transforms:spillover data-type:parameter="Violet H 450_50-A"  userProvidedCompInfix="Comp-Violet H 450_50-A" >
           <transforms:coefficient data-type:parameter="Blue B 515_20-A"  transforms:value="0.0001285045" />
           <transforms:coefficient data-type:parameter="Green A 780_40-A"  transforms:value="0" />
           <transforms:coefficient data-type:parameter="Green E 575_25-A"  transforms:value="0.0000703727" />
           <transforms:coefficient data-type:parameter="Red C 660_20-A"  transforms:value="-0.0000485142" />
           <transforms:coefficient data-type:parameter="Violet B 705_70-A"  transforms:value="0.0001517483" />
           <transforms:coefficient data-type:parameter="Violet D 605_40-A"  transforms:value="0.0058774103" />
           <transforms:coefficient data-type:parameter="Violet F 560_40-A"  transforms:value="0.0031069205" />
           <transforms:coefficient data-type:parameter="Violet H 450_50-A"  transforms:value="1" />
         </transforms:spillover>
       </transforms:spilloverMatrix>
       <Transformations>
         <transforms:linear transforms:minRange="0"  transforms:maxRange="262144"  gain="1" >
           <data-type:parameter data-type:name="FSC-A" />
         </transforms:linear>
         <transforms:linear transforms:minRange="0"  transforms:maxRange="262144"  gain="1" >
           <data-type:parameter data-type:name="FSC-H" />
         </transforms:linear>
         <transforms:linear transforms:minRange="0"  transforms:maxRange="262144"  gain="1" >
           <data-type:parameter data-type:name="FSC-W" />
         </transforms:linear>
         <transforms:linear transforms:minRange="0"  transforms:maxRange="262144"  gain="1" >
           <data-type:parameter data-type:name="SSC-A" />
         </transforms:linear>
         <transforms:linear transforms:minRange="0"  transforms:maxRange="262144"  gain="1" >
           <data-type:parameter data-type:name="SSC-H" />
         </transforms:linear>
         <transforms:linear transforms:minRange="0"  transforms:maxRange="262144"  gain="1" >
           <data-type:parameter data-type:name="SSC-W" />
         </transforms:linear>
         <transforms:biex transforms:length="256"  transforms:maxRange="262144"  transforms:neg="0"  transforms:width="-100"  transforms:pos="4.418539922" >
           <data-type:parameter data-type:name="Blue B 515_20-A" />
         </transforms:biex>
         <transforms:biex transforms:length="256"  transforms:maxRange="262144"  transforms:neg="0"  transforms:width="-100"  transforms:pos="4.418539922" >
           <data-type:parameter data-type:name="Violet H 450_50-A" />
         </transforms:biex>
         <transforms:biex transforms:length="256"  transforms:maxRange="262144"  transforms:neg="0"  transforms:width="-100"  transforms:pos="4.418539922" >
           <data-type:parameter data-type:name="Violet F 560_40-A" />
         </transforms:biex>
         <transforms:biex transforms:length="256"  transforms:maxRange="262144"  transforms:neg="0"  transforms:width="-100"  transforms:pos="4.418539922" >
           <data-type:parameter data-type:name="Violet D 605_40-A" />
         </transforms:biex>
         <transforms:biex transforms:length="256"  transforms:maxRange="262144"  transforms:neg="0"  transforms:width="-19.9526231497"  transforms:pos="4.418539922" >
           <data-type:parameter data-type:name="Violet B 705_70-A" />
         </transforms:biex>
         <transforms:biex transforms:length="256"  transforms:maxRange="262144"  transforms:neg="0"  transforms:width="-100"  transforms:pos="4.418539922" >
           <data-type:parameter data-type:name="Red C 660_20-A" />
         </transforms:biex>
         <transforms:biex transforms:length="256"  transforms:maxRange="262144"  transforms:neg="0"  transforms:width="-100"  transforms:pos="4.418539922" >
           <data-type:parameter data-type:name="Green E 575_25-A" />
         </transforms:biex>
         <transforms:biex transforms:length="256"  transforms:maxRange="262144"  transforms:neg="0.2"  transforms:width="-79.4328234724"  transforms:pos="4.35" >
           <data-type:parameter data-type:name="Green A 780_40-A" />
         </transforms:biex>
         <transforms:linear transforms:minRange="0.5153357023"  transforms:maxRange="55"  gain="0.0102861418" >
           <data-type:parameter data-type:name="Time" />
         </transforms:linear>
         <transforms:biex transforms:length="256"  transforms:maxRange="262144"  transforms:neg="0"  transforms:width="-100"  transforms:pos="4.418539922" >
           <data-type:parameter data-type:name="Comp-Blue B 515_20-A" />
         </transforms:biex>
         <transforms:biex transforms:length="256"  transforms:maxRange="262144"  transforms:neg="0.2"  transforms:width="-79.4328234724"  transforms:pos="4.35" >
           <data-type:parameter data-type:name="Comp-Green A 780_40-A" />
         </transforms:biex>
         <transforms:biex transforms:length="256"  transforms:maxRange="262144"  transforms:neg="0"  transforms:width="-100"  transforms:pos="4.418539922" >
           <data-type:parameter data-type:name="Comp-Green E 575_25-A" />
         </transforms:biex>
         <transforms:biex transforms:length="256"  transforms:maxRange="262144"  transforms:neg="0"  transforms:width="-100"  transforms:pos="4.418539922" >
           <data-type:parameter data-type:name="Comp-Red C 660_20-A" />
         </transforms:biex>
         <transforms:biex transforms:length="256"  transforms:maxRange="262144"  transforms:neg="0"  transforms:width="-19.9526231497"  transforms:pos="4.418539922" >
           <data-type:parameter data-type:name="Comp-Violet B 705_70-A" />
         </transforms:biex>
         <transforms:biex transforms:length="256"  transforms:maxRange="262144"  transforms:neg="0"  transforms:width="-100"  transforms:pos="4.418539922" >
           <data-type:parameter data-type:name="Comp-Violet D 605_40-A" />
         </transforms:biex>
         <transforms:biex transforms:length="256"  transforms:maxRange="262144"  transforms:neg="0"  transforms:width="-100"  transforms:pos="4.418539922" >
           <data-type:parameter data-type:name="Comp-Violet F 560_40-A" />
         </transforms:biex>
         <transforms:biex transforms:length="256"  transforms:maxRange="262144"  transforms:neg="0"  transforms:width="-100"  transforms:pos="4.418539922" >
           <data-type:parameter data-type:name="Comp-Violet H 450_50-A" />
         </transforms:biex>
       </Transformations>
       <Keywords>
         <Keyword name="FJ_FCS_VERSION"  value="3" />
         <Keyword name="$BEGINANALYSIS"  value="0" />
         <Keyword name="$ENDANALYSIS"  value="0" />
         <Keyword name="$BEGINSTEXT"  value="0" />
         <Keyword name="$ENDSTEXT"  value="0" />
         <Keyword name="$BEGINDATA"  value="3207" />
         <Keyword name="$ENDDATA"  value="303206             " />
         <Keyword name="$FIL"  value="Compensation Controls_Violet D 605,2f,40 Stained Control_005.fcs" />
         <Keyword name="$SYS"  value="Windows 7 6.1" />
         <Keyword name="$TOT"  value="5000               " />
         <Keyword name="$PAR"  value="15" />
         <Keyword name="$MODE"  value="L" />
         <Keyword name="$BYTEORD"  value="4,3,2,1" />
         <Keyword name="$DATATYPE"  value="F" />
         <Keyword name="$NEXTDATA"  value="0" />
         <Keyword name="CREATOR"  value="BD FACSDiva Software Version 8.0.1" />
         <Keyword name="TUBE NAME"  value="Violet D 605_40 Stained Control" />
         <Keyword name="$SRC"  value="Compensation Controls" />
         <Keyword name="EXPERIMENT NAME"  value="Hopx ki67" />
         <Keyword name="GUID"  value="8371b0c4-7ab6-4344-8f87-eb7f8813e0a1" />
         <Keyword name="$DATE"  value="09-MAR-2022" />
         <Keyword name="$BTIM"  value="09:44:20" />
         <Keyword name="$ETIM"  value="09:45:15" />
         <Keyword name="$CYT"  value="Fozzie Bear (LSRII)" />
         <Keyword name="SETTINGS"  value="Cytometer" />
         <Keyword name="CYTNUM"  value="H47100017" />
         <Keyword name="WINDOW EXTENSION"  value="7.00" />
         <Keyword name="EXPORT USER NAME"  value="FozzieUser" />
         <Keyword name="EXPORT TIME"  value="09-MAR-2022-14:02:37" />
         <Keyword name="$OP"  value="FozzieUser" />
         <Keyword name="FSC ASF"  value="0.73" />
         <Keyword name="AUTOBS"  value="TRUE" />
         <Keyword name="$INST"  value=" " />
         <Keyword name="LASER1NAME"  value="Blue" />
         <Keyword name="LASER1DELAY"  value="0.00" />
         <Keyword name="LASER1ASF"  value="0.95" />
         <Keyword name="LASER2NAME"  value="Violet" />
         <Keyword name="LASER2DELAY"  value="16.13" />
         <Keyword name="LASER2ASF"  value="0.66" />
         <Keyword name="LASER3NAME"  value="Red" />
         <Keyword name="LASER3DELAY"  value="37.74" />
         <Keyword name="LASER3ASF"  value="0.61" />
         <Keyword name="LASER4NAME"  value="Green" />
         <Keyword name="LASER4DELAY"  value="54.80" />
         <Keyword name="LASER4ASF"  value="0.64" />
         <Keyword name="$TIMESTEP"  value="0.01" />
         <Keyword name="SPILL"  value="8,Blue B 515_20-A,Violet H 450_50-A,Violet F 560_40-A,Violet D 605_40-A,Violet B 705_70-A,Red C 660_20-A,Green E 575_25-A,Green A 780_40-A,1,0,0,0,0,0,0,0,0,1,0,0,0,0,0,0,0,0,1,0,0,0,0,0,0,0,0,1,0,0,0,0,0,0,0,0,1,0,0,0,0,0,0,0,0,1,0,0,0,0,0,0,0,0,1,0,0,0,0,0,0,0,0,1" />
         <Keyword name="THRESHOLD"  value="FSC,5000" />
         <Keyword name="$P1N"  value="FSC-A" />
         <Keyword name="$P1R"  value="262144" />
         <Keyword name="$P1B"  value="32" />
         <Keyword name="$P1E"  value="0,0" />
         <Keyword name="$P1V"  value="187" />
         <Keyword name="$P1G"  value="1.0" />
         <Keyword name="P1DISPLAY"  value="LIN" />
         <Keyword name="P1BS"  value="0" />
         <Keyword name="P1MS"  value="0" />
         <Keyword name="$P2N"  value="FSC-H" />
         <Keyword name="$P2R"  value="262144" />
         <Keyword name="$P2B"  value="32" />
         <Keyword name="$P2E"  value="0,0" />
         <Keyword name="$P2V"  value="187" />
         <Keyword name="$P2G"  value="1.0" />
         <Keyword name="P2DISPLAY"  value="LIN" />
         <Keyword name="P2BS"  value="0" />
         <Keyword name="P2MS"  value="0" />
         <Keyword name="$P3N"  value="FSC-W" />
         <Keyword name="$P3R"  value="262144" />
         <Keyword name="$P3B"  value="32" />
         <Keyword name="$P3E"  value="0,0" />
         <Keyword name="$P3V"  value="187" />
         <Keyword name="$P3G"  value="1.0" />
         <Keyword name="P3BS"  value="-1" />
         <Keyword name="P3MS"  value="0" />
         <Keyword name="$P4N"  value="SSC-A" />
         <Keyword name="$P4R"  value="262144" />
         <Keyword name="$P4B"  value="32" />
         <Keyword name="$P4E"  value="0,0" />
         <Keyword name="$P4V"  value="187" />
         <Keyword name="$P4G"  value="1.0" />
         <Keyword name="P4DISPLAY"  value="LIN" />
         <Keyword name="P4BS"  value="0" />
         <Keyword name="P4MS"  value="0" />
         <Keyword name="$P5N"  value="SSC-H" />
         <Keyword name="$P5R"  value="262144" />
         <Keyword name="$P5B"  value="32" />
         <Keyword name="$P5E"  value="0,0" />
         <Keyword name="$P5V"  value="187" />
         <Keyword name="$P5G"  value="1.0" />
         <Keyword name="P5DISPLAY"  value="LIN" />
         <Keyword name="P5BS"  value="0" />
         <Keyword name="P5MS"  value="0" />
         <Keyword name="$P6N"  value="SSC-W" />
         <Keyword name="$P6R"  value="262144" />
         <Keyword name="$P6B"  value="32" />
         <Keyword name="$P6E"  value="0,0" />
         <Keyword name="$P6V"  value="187" />
         <Keyword name="$P6G"  value="1.0" />
         <Keyword name="P6BS"  value="-1" />
         <Keyword name="P6MS"  value="0" />
         <Keyword name="$P7N"  value="Blue B 515_20-A" />
         <Keyword name="$P7R"  value="262144" />
         <Keyword name="$P7B"  value="32" />
         <Keyword name="$P7E"  value="0,0" />
         <Keyword name="$P7V"  value="500" />
         <Keyword name="$P7G"  value="1.0" />
         <Keyword name="P7DISPLAY"  value="LOG" />
         <Keyword name="P7BS"  value="69" />
         <Keyword name="P7MS"  value="0" />
         <Keyword name="$P8N"  value="Violet H 450_50-A" />
         <Keyword name="$P8R"  value="262144" />
         <Keyword name="$P8B"  value="32" />
         <Keyword name="$P8E"  value="0,0" />
         <Keyword name="$P8V"  value="600" />
         <Keyword name="$P8G"  value="1.0" />
         <Keyword name="P8DISPLAY"  value="LOG" />
         <Keyword name="P8BS"  value="393" />
         <Keyword name="P8MS"  value="0" />
         <Keyword name="$P9N"  value="Violet F 560_40-A" />
         <Keyword name="$P9R"  value="262144" />
         <Keyword name="$P9B"  value="32" />
         <Keyword name="$P9E"  value="0,0" />
         <Keyword name="$P9V"  value="470" />
         <Keyword name="$P9G"  value="1.0" />
         <Keyword name="P9DISPLAY"  value="LOG" />
         <Keyword name="P9BS"  value="70" />
         <Keyword name="P9MS"  value="0" />
         <Keyword name="$P10N"  value="Violet D 605_40-A" />
         <Keyword name="$P10R"  value="262144" />
         <Keyword name="$P10B"  value="32" />
         <Keyword name="$P10E"  value="0,0" />
         <Keyword name="$P10V"  value="593" />
         <Keyword name="$P10G"  value="1.0" />
         <Keyword name="P10DISPLAY"  value="LOG" />
         <Keyword name="P10BS"  value="394" />
         <Keyword name="P10MS"  value="0" />
         <Keyword name="$P11N"  value="Violet B 705_70-A" />
         <Keyword name="$P11R"  value="262144" />
         <Keyword name="$P11B"  value="32" />
         <Keyword name="$P11E"  value="0,0" />
         <Keyword name="$P11V"  value="545" />
         <Keyword name="$P11G"  value="1.0" />
         <Keyword name="P11DISPLAY"  value="LOG" />
         <Keyword name="P11BS"  value="87" />
         <Keyword name="P11MS"  value="0" />
         <Keyword name="$P12N"  value="Red C 660_20-A" />
         <Keyword name="$P12R"  value="262144" />
         <Keyword name="$P12B"  value="32" />
         <Keyword name="$P12E"  value="0,0" />
         <Keyword name="$P12V"  value="610" />
         <Keyword name="$P12G"  value="1.0" />
         <Keyword name="P12DISPLAY"  value="LOG" />
         <Keyword name="P12BS"  value="22" />
         <Keyword name="P12MS"  value="0" />
         <Keyword name="$P13N"  value="Green E 575_25-A" />
         <Keyword name="$P13R"  value="262144" />
         <Keyword name="$P13B"  value="32" />
         <Keyword name="$P13E"  value="0,0" />
         <Keyword name="$P13V"  value="593" />
         <Keyword name="$P13G"  value="1.0" />
         <Keyword name="P13DISPLAY"  value="LOG" />
         <Keyword name="P13BS"  value="169" />
         <Keyword name="P13MS"  value="0" />
         <Keyword name="$P14N"  value="Green A 780_40-A" />
         <Keyword name="$P14R"  value="262144" />
         <Keyword name="$P14B"  value="32" />
         <Keyword name="$P14E"  value="0,0" />
         <Keyword name="$P14V"  value="539" />
         <Keyword name="$P14G"  value="1.0" />
         <Keyword name="P14DISPLAY"  value="LOG" />
         <Keyword name="P14BS"  value="202" />
         <Keyword name="P14MS"  value="0" />
         <Keyword name="$P15N"  value="Time" />
         <Keyword name="$P15R"  value="262144" />
         <Keyword name="$P15B"  value="32" />
         <Keyword name="$P15E"  value="0,0" />
         <Keyword name="$P15G"  value="0.01" />
         <Keyword name="P15BS"  value="0" />
         <Keyword name="P15MS"  value="0" />
         <Keyword name="CST SETUP STATUS"  value="SUCCESS" />
         <Keyword name="CST BEADS LOT ID"  value="35688" />
         <Keyword name="CYTOMETER CONFIG NAME"  value="New Configuration 122809" />
         <Keyword name="CYTOMETER CONFIG CREATE DATE"  value="2009-12-28T15:03:55-05:00" />
         <Keyword name="CST SETUP DATE"  value="2022-03-09T08:44:38-05:00" />
         <Keyword name="CST BASELINE DATE"  value="2022-01-14T00:53:58-05:00" />
         <Keyword name="CST BEADS EXPIRED"  value="False" />
         <Keyword name="CST PERFORMANCE EXPIRED"  value="2022-03-11T08:44:38-05:00" />
         <Keyword name="CST REGULATORY STATUS"  value="RUO Performance Check" />
         <Keyword name="$P1S"  value="" />
         <Keyword name="$P2S"  value="" />
         <Keyword name="$P3S"  value="" />
         <Keyword name="$P4S"  value="" />
         <Keyword name="$P5S"  value="" />
         <Keyword name="$P6S"  value="" />
         <Keyword name="$P7S"  value="" />
         <Keyword name="$P8S"  value="" />
         <Keyword name="$P9S"  value="" />
         <Keyword name="$P10S"  value="" />
         <Keyword name="$P11S"  value="" />
         <Keyword name="$P12S"  value="" />
         <Keyword name="$P13S"  value="" />
         <Keyword name="$P14S"  value="" />
         <Keyword name="$P15S"  value="" />
         <Keyword name="$P16N"  value="Comp-Blue B 515_20-A" />
         <Keyword name="$P16S"  value="" />
         <Keyword name="$P16R"  value="262144" />
         <Keyword name="$P17N"  value="Comp-Green A 780_40-A" />
         <Keyword name="$P17S"  value="" />
         <Keyword name="$P17R"  value="262144" />
         <Keyword name="$P18N"  value="Comp-Green E 575_25-A" />
         <Keyword name="$P18S"  value="" />
         <Keyword name="$P18R"  value="262144" />
         <Keyword name="$P19N"  value="Comp-Red C 660_20-A" />
         <Keyword name="$P19S"  value="" />
         <Keyword name="$P19R"  value="262144" />
         <Keyword name="$P20N"  value="Comp-Violet B 705_70-A" />
         <Keyword name="$P20S"  value="" />
         <Keyword name="$P20R"  value="262144" />
         <Keyword name="$P21N"  value="Comp-Violet D 605_40-A" />
         <Keyword name="$P21S"  value="" />
         <Keyword name="$P21R"  value="262144" />
         <Keyword name="$P22N"  value="Comp-Violet F 560_40-A" />
         <Keyword name="$P22S"  value="" />
         <Keyword name="$P22R"  value="262144" />
         <Keyword name="$P23N"  value="Comp-Violet H 450_50-A" />
         <Keyword name="$P23S"  value="" />
         <Keyword name="$P23R"  value="262144" />
       </Keywords>
       <SampleNode name="Compensation Controls_Violet D 605,2f,40 Stained Control_005.fcs"  annotation=""  owningGroup=""  expanded="1"  sortPriority="10"  count="5000"  sampleID="26" >
[truncated: 2,372,554 more chars]
