# Supplementary material for: Ki-67 promotes inflammatory signaling governing neutrophil recruitment during respiratory infections
Source: EMBO Mol Med. 2025 Jun 10;17(8):2011–39. doi: 10.1038/s44321-025-00261-z (PMC12340004; doi:10.1038/s44321-025-00261-z)
Supplement: Supplementary file 4 — Source data Fig. 3 [file 44321_2025_261_MOESM4_ESM.zip › EMM_2024_20920_SourceDataForFigure3/Figure 3E.xlsx]

## Sheet: Sheet1
	mRNA Ki-67 fold change
		Room Air WT	Hyperoxia WT	Room Air Mki67 CreERT	Hyperoxia CreERT
		0.97	4.67	0.32	0.33
		0.72	2.35	0.11	0.24
		0.89	3.62	0.16	0.27
		1.42	3.15	0.27	0.17
					0
