# Supplementary material for: Ki-67 promotes inflammatory signaling governing neutrophil recruitment during respiratory infections
Source: EMBO Mol Med. 2025 Jun 10;17(8):2011–39. doi: 10.1038/s44321-025-00261-z (PMC12340004; doi:10.1038/s44321-025-00261-z)
Supplement: Supplementary file 4 — Source data Fig. 3 [file 44321_2025_261_MOESM4_ESM.zip › EMM_2024_20920_SourceDataForFigure3/Figure 3C.xlsx]

## Sheet: Sheet1
% of ki67 cell count
		Mki67 WT
		RA	Hyperoxa
		7	16
		5	20
		4	13
		3	10
		5	12
		5	13
		5	17
		6	20
		7	23
		3	24
		Mki67 wt CerERT
		3.5	4.7
		1.3	5.8
		1.6	4.8
		1.5	5.6
		2.8	5.5
		2.5	7.7
		1.7	3.4
		4	11.5
		3.2	5.8
		Mki67CreERT
		1	2.1
		1.5	3
		1.9	1
		1.5	3
		1.2	1.5
		0.8	2.8
		1.3	1.4
		1.2	1.6
		0.9	0.7
		0.9	0.8
