# Supplementary material for: Ki-67 promotes inflammatory signaling governing neutrophil recruitment during respiratory infections
Source: EMBO Mol Med. 2025 Jun 10;17(8):2011–39. doi: 10.1038/s44321-025-00261-z (PMC12340004; doi:10.1038/s44321-025-00261-z)
Supplement: Supplementary file 5 — Source data Fig. 4 [file 44321_2025_261_MOESM5_ESM.zip]

Archive with 7 entries (6 files):
- EMM_2024_20920_SourceDataForFigure4/
- EMM_2024_20920_SourceDataForFigure4/Figure 4A .xlsx
- __MACOSX/EMM_2024_20920_SourceDataForFigure4/._Figure 4A .xlsx
- EMM_2024_20920_SourceDataForFigure4/.DS_Store
- __MACOSX/EMM_2024_20920_SourceDataForFigure4/._.DS_Store
- EMM_2024_20920_SourceDataForFigure4/Figure 4B .xlsx
- __MACOSX/EMM_2024_20920_SourceDataForFigure4/._Figure 4B .xlsx
