# Supplementary material for: Ki-67 promotes inflammatory signaling governing neutrophil recruitment during respiratory infections
Source: EMBO Mol Med. 2025 Jun 10;17(8):2011–39. doi: 10.1038/s44321-025-00261-z (PMC12340004; doi:10.1038/s44321-025-00261-z)
Supplement: Supplementary file 5 — Source data Fig. 4 [file 44321_2025_261_MOESM5_ESM.zip › EMM_2024_20920_SourceDataForFigure4/Figure 4A .xlsx]

## Sheet: Sheet1
		Fig 4 A Survival
		days	RA Mki67WT	O2 Mki67WT	RA-Ki67CreERT	O2-Ki67CreERT
		1	0	0	0	0
		2	0	0	0	0
		3	0	0	0	0
		4	0	0	0	0
		5	0	0	0	0
		6	0	1	0	0
		7	0	0	0	0
		8	0	3	0	0
		9	0	1	0	0
		10	0	1	0	0
		11	0	0	0	0
		12	0	0	0	0
		13	0	0	0	0
		14	0	0	0	0
