# Supplementary material for: Ki-67 promotes inflammatory signaling governing neutrophil recruitment during respiratory infections
Source: EMBO Mol Med. 2025 Jun 10;17(8):2011–39. doi: 10.1038/s44321-025-00261-z (PMC12340004; doi:10.1038/s44321-025-00261-z)
Supplement: Supplementary file 5 — Source data Fig. 4 [file 44321_2025_261_MOESM5_ESM.zip › EMM_2024_20920_SourceDataForFigure4/Figure 4B .xlsx]

## Sheet: Sheet1
	F4-C
	RA Mki67WT
	100	100	100	100	100	100	100	100	100	100
	98	98	94	91	97	91	96	92	96	93
	97	97	87	89	91	89	90	90	91	89
	94	96	82	89	87	88	87	87	87	84
	90	98	88	90	80	86	83	85	85	80
	88	100	92	91	83	90	86	88	86	82
	90	103	94	92	82	91	91	92	90	88
	92	105	96	97	92	95	96	97	92	90
	O2-Mki67WT
	100	100	100	100	100	100	100	100	100	100
	93	93	92	90	89	95	96	92	94	95
	86	92	86	78	76	87	90	88	89	91
	72	86	82	76	65	79	87	84	86	85
	77	79	77	63		75	84	75	80	89
	78	82					80	70	81	92
	88	87					83			93
	93	92					88			95
	RA-Mki67CreERT
	100	100	100	100	100	100	100	100	100	100
	97	92	103	97	90	94	95	98	92	96
	91	88	90	90	87	87	90	94	90	91
	91	84	81	88	85	79	87	89	88	87
	99	88	79	86	85	80	88	85	85	88
	99	90	91	89	85	82	89	80	85	90
	104	92	75	96	88	92	95	86	88	95
	107	97	104	100	90	93	98	90	90	100
	O2-Mki67CreERT
	100	100	100	100	100	100	100	100	100	100
	97	96	98	94	94	96	96	94	96	97
	96	90	97	88	88	93	94	87	91	92
	98	87	94	82	78	90	90	82	88	89
	96	86	87	80	80	88	89	80	88	87
	100	87	80	84	89	93	90	83	90	89
	100	90	84	89	90	96	95	84	91	90
	100	94	86	90	91	98	96	88	94	93
