# Supplementary material for: Ki-67 promotes inflammatory signaling governing neutrophil recruitment during respiratory infections
Source: EMBO Mol Med. 2025 Jun 10;17(8):2011–39. doi: 10.1038/s44321-025-00261-z (PMC12340004; doi:10.1038/s44321-025-00261-z)
Supplement: Supplementary file 6 — Source data Fig. 5 [file 44321_2025_261_MOESM6_ESM.zip › EMM_2024_20920_SourceDataForFigure5/Figure 5C .xlsx]

## Sheet: Sheet1
Neutrophils %
	D0	D1	D3	D5	D7
RA Mki67 WT	0	0	23	11	7				O2 Mki67 WT
	0	0	16	12	2				RA Mki67Cerert
	0	0	17	12	7				O2 Mki67Cerert
		0	19	12	11
		9	16	8	12
O2 Mki67 WT	0	63	55	34	11
	0	88	59	30	13
	0	91	68	28	8
		85	38	31	20
		77	40	25	17
RA Mki67Cerert	0	3	7	6	8
	0	5	12	10	6
	0	6	16	12	4
		10	4	17	6
		3	13	23	9
O2 Mki67Cerert	0	21	9	10	2
	0	0	3	12	4
	0	0	5	21	6
		0	4	10	4
		0	12	4	7
