# Supplementary material for: Ki-67 promotes inflammatory signaling governing neutrophil recruitment during respiratory infections
Source: EMBO Mol Med. 2025 Jun 10;17(8):2011–39. doi: 10.1038/s44321-025-00261-z (PMC12340004; doi:10.1038/s44321-025-00261-z)
Supplement: Supplementary file 6 — Source data Fig. 5 [file 44321_2025_261_MOESM6_ESM.zip › EMM_2024_20920_SourceDataForFigure5/Figure 5A .xlsx]

## Sheet: Sheet1
Total BAL cells count (1x10-5/mL)
	D0	D1	D3	D5	D7
RA Mki67 WT	6.05	5.39	14.5	11.7	9.34
	4.67	3.9	17.3	19.2	8.14
	4.09	4.59	12	3.85	12.34
		3.88	13.5	16.6	14
		5.05	12.3	6.05	9.67
O2 Mki67 WT		6.5	18.5	19.7	16.3
	4.53	7	19.3	30.2	25.1
	8.19	20	23.1	20.2	20
		10.15	22.1	10.1	23
		6.05	23	34	16.7
RA Mki67Cerert	6.15	3.55	14.3	12.3	11.5
	6.05	3.57	12.3	20.6	11
	8.55	4.99	11.5	29.9	13
		4.34	13.2	13.2	3.05
		2.92	13.8	13.1	5.6
O2 Mki67Cerert	8.07	7.45	11.3	13.7	3.05
	7.55	2	10.2	7.42	16.9
	7.72	7.3	10.3	21.1	13.5
		5.05	8.7	16	4.55
		4.89	5.6	8	15
