# Supplementary material for: Ki-67 promotes inflammatory signaling governing neutrophil recruitment during respiratory infections
Source: EMBO Mol Med. 2025 Jun 10;17(8):2011–39. doi: 10.1038/s44321-025-00261-z (PMC12340004; doi:10.1038/s44321-025-00261-z)
Supplement: Supplementary file 6 — Source data Fig. 5 [file 44321_2025_261_MOESM6_ESM.zip › EMM_2024_20920_SourceDataForFigure5/Figure 5D .xlsx]

## Sheet: Sheet1
Lymphocytes %
	D0	D1	D3	D5	D7
RA Mki67 WT	0	0	17	6	15				O2 Mki67 WT
	0	0	16	10	20				RA Mki67Cerert
	0	0	19	16	18				O2 Mki67Cerert
		0	24	14	21
		0	22	8	22
O2 Mki67 WT	0	0	13	16	11
	0	0	11	13	13
	0	0	10	9	10
		0	17	16	13
		0	13	13	14
RA Mki67Cerert	0	0	15	7	5
	0	0	13	8	6
	0	0	16	7	7
		0	14	11	6
		0	21	9	7
O2 Mki67Cerert	0	0	6	13	2
	0	0	14	12	2
	0	0	8	12	2
		0	6	7	7
		0	9	10	2
