# Supplementary material for: Ki-67 promotes inflammatory signaling governing neutrophil recruitment during respiratory infections
Source: EMBO Mol Med. 2025 Jun 10;17(8):2011–39. doi: 10.1038/s44321-025-00261-z (PMC12340004; doi:10.1038/s44321-025-00261-z)
Supplement: Supplementary file 6 — Source data Fig. 5 [file 44321_2025_261_MOESM6_ESM.zip › EMM_2024_20920_SourceDataForFigure5/Figure 5B .xlsx]

## Sheet: Sheet1
Macrophages %
	D0	D1	D3	D5	D7
RA Mki67 WT	100	100	61	83	78				O2 Mki67 WT
	100	100	68	78	78				RA Mki67Cerert
	100	100	64	72	75				O2 Mki67Cerert
		91	58	74	68
			62	85	66
O2 Mki67 WT	100	37	32	50	79
	100	12	30	57	75
	100	9	22	63	82
		15	45	53	67
		23	48	62	69
RA Mki67Cerert	100	97	78	87	87
	100	95	75	83	87
	100	94	68	81	89
		90	82	72	89
		97	66	67	83
O2 Mki67Cerert	100	79	84	77	96
	100	100	83	77	96
	100	100	88	67	97
		100	90	83	89
		100	67	86	96
