# Supplementary material for: Ki-67 promotes inflammatory signaling governing neutrophil recruitment during respiratory infections
Source: EMBO Mol Med. 2025 Jun 10;17(8):2011–39. doi: 10.1038/s44321-025-00261-z (PMC12340004; doi:10.1038/s44321-025-00261-z)
Supplement: Supplementary file 7 — Source data Fig. 6 [file 44321_2025_261_MOESM7_ESM.zip]

Archive with 15 entries (14 files):
- EMM_2024_20920_SourceDataForFigure6/
- EMM_2024_20920_SourceDataForFigure6/Figure 6C .xlsx
- __MACOSX/EMM_2024_20920_SourceDataForFigure6/._Figure 6C .xlsx
- EMM_2024_20920_SourceDataForFigure6/Figure 6A .xlsx
- __MACOSX/EMM_2024_20920_SourceDataForFigure6/._Figure 6A .xlsx
- EMM_2024_20920_SourceDataForFigure6/.DS_Store
- __MACOSX/EMM_2024_20920_SourceDataForFigure6/._.DS_Store
- EMM_2024_20920_SourceDataForFigure6/Figure 6E .xlsx
- __MACOSX/EMM_2024_20920_SourceDataForFigure6/._Figure 6E .xlsx
- EMM_2024_20920_SourceDataForFigure6/Figure 6B .xlsx
- __MACOSX/EMM_2024_20920_SourceDataForFigure6/._Figure 6B .xlsx
- EMM_2024_20920_SourceDataForFigure6/Figure 6F .xlsx
- __MACOSX/EMM_2024_20920_SourceDataForFigure6/._Figure 6F .xlsx
- EMM_2024_20920_SourceDataForFigure6/Figure 6D .xlsx
- __MACOSX/EMM_2024_20920_SourceDataForFigure6/._Figure 6D .xlsx
