# Supplementary material for: Ki-67 promotes inflammatory signaling governing neutrophil recruitment during respiratory infections
Source: EMBO Mol Med. 2025 Jun 10;17(8):2011–39. doi: 10.1038/s44321-025-00261-z (PMC12340004; doi:10.1038/s44321-025-00261-z)
Supplement: Supplementary file 7 — Source data Fig. 6 [file 44321_2025_261_MOESM7_ESM.zip › EMM_2024_20920_SourceDataForFigure6/Figure 6A .xlsx]

## Sheet: Sheet1
	mRNA Ki-67 fold change
	Cxcl1
		Room Air WT	Hyperoxia WT	Room Air Mki67 CreERT	Hyperoxia CreERT
		2.17	5.48	0.64	0.21
		0.65	52.32	0.57	0.29
		0.18	12.1	0.32	1.02
