# Supplementary material for: Ki-67 promotes inflammatory signaling governing neutrophil recruitment during respiratory infections
Source: EMBO Mol Med. 2025 Jun 10;17(8):2011–39. doi: 10.1038/s44321-025-00261-z (PMC12340004; doi:10.1038/s44321-025-00261-z)
Supplement: Supplementary file 7 — Source data Fig. 6 [file 44321_2025_261_MOESM7_ESM.zip › EMM_2024_20920_SourceDataForFigure6/Figure 6B .xlsx]

## Sheet: Sheet1
	mRNA Ki-67 fold change
	Cxcl2
		Room Air WT	Hyperoxia WT	Room Air Mki67 CreERT	Hyperoxia CreERT
		1.6	7.58	2.09	1.43
		0.48	112.13	1.73	2.4
		0.94	12.1	0.32	1.61
