# Supplementary material for: Ki-67 promotes inflammatory signaling governing neutrophil recruitment during respiratory infections
Source: EMBO Mol Med. 2025 Jun 10;17(8):2011–39. doi: 10.1038/s44321-025-00261-z (PMC12340004; doi:10.1038/s44321-025-00261-z)
Supplement: Supplementary file 7 — Source data Fig. 6 [file 44321_2025_261_MOESM7_ESM.zip › EMM_2024_20920_SourceDataForFigure6/Figure 6F .xlsx]

## Sheet: Sheet1
	mRNA Ki-67 fold change
	1L-1B
		Room Air WT	Hyperoxia WT	Room Air Mki67 CreERT	Hyperoxia CreERT
		2.37	6.89	0.41	0.19
		0.58	59.8	0.02	2.13
		0.06	14.7	0.37	0.33
