# Supplementary material for: Ki-67 promotes inflammatory signaling governing neutrophil recruitment during respiratory infections
Source: EMBO Mol Med. 2025 Jun 10;17(8):2011–39. doi: 10.1038/s44321-025-00261-z (PMC12340004; doi:10.1038/s44321-025-00261-z)
Supplement: Supplementary file 8 — Source data Fig. 7 [file 44321_2025_261_MOESM8_ESM.zip]

Archive with 7 entries (6 files):
- EMM_2024_20920_SourceDataForFigure7/
- EMM_2024_20920_SourceDataForFigure7/.DS_Store
- __MACOSX/EMM_2024_20920_SourceDataForFigure7/._.DS_Store
- EMM_2024_20920_SourceDataForFigure7/Figure 7E.xlsx
- __MACOSX/EMM_2024_20920_SourceDataForFigure7/._Figure 7E.xlsx
- EMM_2024_20920_SourceDataForFigure7/Figure 7C.xlsx
- __MACOSX/EMM_2024_20920_SourceDataForFigure7/._Figure 7C.xlsx
