# Supplementary material for: Ki-67 promotes inflammatory signaling governing neutrophil recruitment during respiratory infections
Source: EMBO Mol Med. 2025 Jun 10;17(8):2011–39. doi: 10.1038/s44321-025-00261-z (PMC12340004; doi:10.1038/s44321-025-00261-z)
Supplement: Supplementary file 8 — Source data Fig. 7 [file 44321_2025_261_MOESM8_ESM.zip › EMM_2024_20920_SourceDataForFigure7/Figure 7E.xlsx]

## Sheet: Sheet1
Q-pcr fold change
		Mki67wt with pcDNA	Mki67wt with pcDNA-ki67	Mki67creERT with pcDNA	Mki67 creERT with pcDNA-ki67
	Cxcl1	1.49	4.15	2.71	4.12
		1.47	6.21	0.59	31.67
		0.84	31.91	0.05	10.83
		0.21	7.58	0.22	18.12
	Cxcl2	1.91	5.7	2.73	6.3
		1.03	6.56	0.92	22.2
		0.47	18.85	1.95	12.12
		0.6	12.71	1.15	24.61
	Cxcl4	0.82	0.5	1.36	0.64
		1.67	0.46	0.73	1.69
		0.77	0.44	0.48	0.57
		0.75	0.52	0.89	1.69
	Cxcl5	1.38	3.54	1.89	3.72
		1.7	5	1.95	16.67
		0.57	5.94	0.59	6.84
		0.35	38.59	0.22	3.36
	TNF-a	1.98	6.16	2.05	8.28
		0.34	7.3	1.33	17.45
		1.03	12.67	0.88	10.98
		0.64	7.93	0.53	24.31
	1L1B	0.95	4.2	1.69	3.77
		0.68	6.7	1.11	13.69
		1.1	11.12	0.41	11.71
		1.27	11.13	1.74	25.76
