# Supplementary material for: Ki-67 promotes inflammatory signaling governing neutrophil recruitment during respiratory infections
Source: EMBO Mol Med. 2025 Jun 10;17(8):2011–39. doi: 10.1038/s44321-025-00261-z (PMC12340004; doi:10.1038/s44321-025-00261-z)
Supplement: Supplementary file 8 — Source data Fig. 7 [file 44321_2025_261_MOESM8_ESM.zip › EMM_2024_20920_SourceDataForFigure7/Figure 7C.xlsx]

## Sheet: Sheet1
BAL total cells 10-5/ml
	Mki67wt with pcDNA	Mki67wt with pcDNA-ki67	Mki67creERT with pcDNA	Mki67 creERT with pcDNA-ki67				Macrophages (%)
	6.95	13.95	7.4	22.35				Neutrophils (%)
	10.8	11.05	3.2	18.25				Lymphocytes (%)
	8.35	16	9.9	11.15
	9.5	11.5	9.5	21.3
	9.3	16.95	8.75	27.65
			9.75	17
			4.065
Macrophages (%)	82	17	99	20
	96	38	98	31
	61	30	98	37
	63	31	94	18
	94	35	100	49
			95
			94
Neutrophils (%)	16	82	1	77
	3	59	1	66
	35	69	1	60
	33	68	3	80
	1	60	0	51
			5
			1
Lymphocytes (%)	2	1	0	3
	1	3	1	4
	4	0	1	3
	4	1	3	2
	5	5	0	1
			0
			5
