# Supplementary material for: Ki-67 promotes inflammatory signaling governing neutrophil recruitment during respiratory infections
Source: EMBO Mol Med. 2025 Jun 10;17(8):2011–39. doi: 10.1038/s44321-025-00261-z (PMC12340004; doi:10.1038/s44321-025-00261-z)
Supplement: Supplementary file 9 — Source data Fig. 8 [file 44321_2025_261_MOESM9_ESM.zip]

Archive with 9 entries (8 files):
- EMM_2024_20920_SourceDataForFigure8/
- EMM_2024_20920_SourceDataForFigure8/.DS_Store
- __MACOSX/EMM_2024_20920_SourceDataForFigure8/._.DS_Store
- EMM_2024_20920_SourceDataForFigure8/Figure 8D.xlsx
- __MACOSX/EMM_2024_20920_SourceDataForFigure8/._Figure 8D.xlsx
- EMM_2024_20920_SourceDataForFigure8/Figure 8C.xlsx
- __MACOSX/EMM_2024_20920_SourceDataForFigure8/._Figure 8C.xlsx
- EMM_2024_20920_SourceDataForFigure8/Figure 8B.xlsx
- __MACOSX/EMM_2024_20920_SourceDataForFigure8/._Figure 8B.xlsx
