# Supplementary material for: Ki-67 promotes inflammatory signaling governing neutrophil recruitment during respiratory infections
Source: EMBO Mol Med. 2025 Jun 10;17(8):2011–39. doi: 10.1038/s44321-025-00261-z (PMC12340004; doi:10.1038/s44321-025-00261-z)
Supplement: Supplementary file 9 — Source data Fig. 8 [file 44321_2025_261_MOESM9_ESM.zip › EMM_2024_20920_SourceDataForFigure8/Figure 8D.xlsx]

## Sheet: Sheet1
Fig 8 D weight loss (%)
	Room Air and Hyperoixa IgG, 1A8 Days post-infection body weight % loss
	RA-IgG
D0	100	100	100	100	100	100	100	100
D2	97	95	98	96	94	96	93	95
D4	96	96	98	97	95	95	89	93
D6	95	94	92	92	93	94	89	93
D8	93	90	91	91	91	86	74	90
D10	94	90	91	91	91	92	88	93
D12	96	94	93	95	92	94	88	94
D14	98	95	96	99	94	94	91	98
	RA-1A8
D0	100	100	100	100	100	100	100	100
D2	95	93	97	94	97	95	97	93
D4	93	88	93	92	98	93	98	93
D6	89	87	91	91	92	92	98	93
D8	86	75	87	82	87	84	95	93
D10	87	86	92	85	94	91	95	94
D12	87	87	92	87	95	95	100	93
D14	89	92	94	96	97	97	101	98
	O2-IgG
D0	100	100	100	100	100	100	100	100
D2	88	92	90	89	88	96	85	89
D4	81	95	85	83	82	95	84	80
D6	75	95	84	83	92	95	83	85
D8	71	88	77	80	82	87	76	80
D10	70	95	91	76	85	93		74
D12		94	92	73	89	93
D14		95	94		90	94
	O2-1A8
D0	100	100	100	100	100	100	100	100
D2	88	96	95	97	97	97	99	97
D4	81	93	93	97	101	101	97	97
D6	79	93	88	93	96	93	91	95
D8	81	90	78	87	88	84	91	97
D10	90	96	92	91	92	88	92	97
D12	97	99	88	92	93	88	96	98
D14	99	100	96	96	102	92	100	99
