# Supplementary material for: Ki-67 promotes inflammatory signaling governing neutrophil recruitment during respiratory infections
Source: EMBO Mol Med. 2025 Jun 10;17(8):2011–39. doi: 10.1038/s44321-025-00261-z (PMC12340004; doi:10.1038/s44321-025-00261-z)
Supplement: Supplementary file 9 — Source data Fig. 8 [file 44321_2025_261_MOESM9_ESM.zip › EMM_2024_20920_SourceDataForFigure8/Figure 8C.xlsx]

## Sheet: Sheet1
	F8-C Survival
	Day2	RA-IgG	RA-1A8	O2 -IgG	O2-1A8
	2	0	0	0	0
	4	0	0	0	0
	6	0	0	0	0
	8	0	0	1	0
	10	0	0	1	0
	12	0	0	1	0
	14	0	0	1	0
