# Supplementary material for: Ki-67 promotes inflammatory signaling governing neutrophil recruitment during respiratory infections
Source: EMBO Mol Med. 2025 Jun 10;17(8):2011–39. doi: 10.1038/s44321-025-00261-z (PMC12340004; doi:10.1038/s44321-025-00261-z)
Supplement: Supplementary file 9 — Source data Fig. 8 [file 44321_2025_261_MOESM9_ESM.zip › EMM_2024_20920_SourceDataForFigure8/Figure 8B.xlsx]

## Sheet: Sheet1
	Total Cell
		IgG	1A8
		5.39	6.5
		3.8	7
		4.59	20
		3.88	10.15
	Macrophages
		40	99
		29	98
		45	99
		35	98
	Neutrophils	60	0
		71	0
		54	0
		64	1
