# Supplementary material for: Ki-67 promotes inflammatory signaling governing neutrophil recruitment during respiratory infections
Source: EMBO Mol Med. 2025 Jun 10;17(8):2011–39. doi: 10.1038/s44321-025-00261-z (PMC12340004; doi:10.1038/s44321-025-00261-z)
Supplement: Supplementary file 10 — Source data Fig. 9 [file 44321_2025_261_MOESM10_ESM.zip › EMM_2024_20920_SourceDataForFigure9/Figure 9C.xlsx]

## Sheet: Sheet1
	Fig 9 C
	Days	Mki67WT
	0	100	100	100	100	100	100	100	100
	2	92	92	95	88	96	93	94	96
	4	85	87	90	76	93	88	85	90
	6	75	83	84	74	88	79	80	87
	8	71	90	72		76	77	75	81
	10	71	90				72		76
	12	71	90				72		80
	14		93						83
	Days	Mki67WT/CreERT
	0	100	100	100	100	100	100	100	100
	2	94	93	98	97	98	88	98	93
	4	93	85	96	96	94	77	95	90
	6	92	83	94	93	95	73	93	87
	8	92		93	90	95	70	90	84
	10	92		92	87	97	66	87	81
	12	92		89	85	98		90	73
	14	95		90	90	100		93	84
	Days	Mki67CreERT
	0	100	100	100	100	100	100	100	100
	2	96	92	97	98	98	97	97	98
	4	94	89	95	98	97	98	96	92
	6	94	84	95	98	98	100	97	90
	8	95	79	96	98	98	101	98	86
	10	93	71	94	99	98	103	98	75
	12	92	70	93	99	98	103	100	79
	14	95	91	94	99	100	106	100	85
