# Supplementary material for: Ki-67 promotes inflammatory signaling governing neutrophil recruitment during respiratory infections
Source: EMBO Mol Med. 2025 Jun 10;17(8):2011–39. doi: 10.1038/s44321-025-00261-z (PMC12340004; doi:10.1038/s44321-025-00261-z)
Supplement: Supplementary file 10 — Source data Fig. 9 [file 44321_2025_261_MOESM10_ESM.zip › EMM_2024_20920_SourceDataForFigure9/Figure 9D.xlsx]

## Sheet: Sheet1
BAL total cells 10-5/ml
	Mki67wt	Mki67wt creERT	Mki67creERT
	25	12.5	11.8
	35.2	20	8
	27.8	26.8	15.6
	25.3	21.1	10
	35.5	17	9
Macrophages (%)	14	57	73
	19	60	99
	8	62	72
	29	65	84
	32	83	89
Neutrophils (%)	83	43	25
	79	40	0
	90	36	28
	65	35	16
	68	17	11
