# Supplementary material for: Ki-67 promotes inflammatory signaling governing neutrophil recruitment during respiratory infections
Source: EMBO Mol Med. 2025 Jun 10;17(8):2011–39. doi: 10.1038/s44321-025-00261-z (PMC12340004; doi:10.1038/s44321-025-00261-z)
Supplement: Supplementary file 10 — Source data Fig. 9 [file 44321_2025_261_MOESM10_ESM.zip › EMM_2024_20920_SourceDataForFigure9/Figure 9B .xlsx]

## Sheet: Sheet1
	Fig 9 B
	days	Mki67wt	Mki67wt//creERT	Mki67creERT
	1	0	0	0
	2	0	0	0
	3	0	0	0
	4	0	0	0
	5	0	1	0
	6	1	0	0
	7	1	0	0
	8	0	0	0
	9	1	0	0
	10	1	1	0
	11	0	0	0
	12	0	0	0
	13	1	0	0
	14	1	0	0
