# Supplementary material for: Ki-67 promotes inflammatory signaling governing neutrophil recruitment during respiratory infections
Source: EMBO Mol Med. 2025 Jun 10;17(8):2011–39. doi: 10.1038/s44321-025-00261-z (PMC12340004; doi:10.1038/s44321-025-00261-z)
Supplement: Supplementary file 11 — Source data Fig. 10 [file 44321_2025_261_MOESM11_ESM.zip › EMM_2024_20920_SourceDataForFigure10/Figure 10C.xlsx]

## Sheet: Sheet1
	Si Ki67-1L1B-	Si Ki67+1L1B-	Si Ki67-1L1B+	Si Ki67+1L1B+
	0.436	0.316	1.227	0.389
	0.445	0.561	0.894	0.541
	0.683	0.318	1.965	0.49
	0.633	0.357	1.802	0.448
	0.654	0.417	0.72	0.309
	0.623	0.576	0.75	0.611
