# Supplementary material for: Ki-67 promotes inflammatory signaling governing neutrophil recruitment during respiratory infections
Source: EMBO Mol Med. 2025 Jun 10;17(8):2011–39. doi: 10.1038/s44321-025-00261-z (PMC12340004; doi:10.1038/s44321-025-00261-z)
Supplement: Supplementary file 11 — Source data Fig. 10 [file 44321_2025_261_MOESM11_ESM.zip › EMM_2024_20920_SourceDataForFigure10/Figure 10B.xlsx]

## Sheet: Sheet1
AT1.1 Ki67 cell count
	Time (h)	CTL (1x106)	siKi67(1x106)
	0	0.7	0.7
	24	0.82	0.82
	48	1.04	1.09
