# Supplementary material for: Ki-67 promotes inflammatory signaling governing neutrophil recruitment during respiratory infections
Source: EMBO Mol Med. 2025 Jun 10;17(8):2011–39. doi: 10.1038/s44321-025-00261-z (PMC12340004; doi:10.1038/s44321-025-00261-z)
Supplement: Supplementary file 11 — Source data Fig. 10 [file 44321_2025_261_MOESM11_ESM.zip › EMM_2024_20920_SourceDataForFigure10/Figure 10D.xlsx]

## Sheet: Sheet1
Ki67
	Si Ki67-1L1B-	Si Ki67+1L1B-	Si Ki67-1L1B+	Si Ki67+1L1B+
	1.07	0.09	1.48	0.11
	1.19	0.06	1.99	0.15
	1.16	0.14	1.15	0.13
	0.62	0.06	1.49	0.02
	0.74	0.17	1.82	0.04
	1.22	0.21	1.77	0.01
	Si Rela-1L1B-	Si Rela+1L1B-	Si Rela-1L1B+	Si Rela+1L1B+
	0.94	0.79	0.66	1.06
	0.98	1.41	0.59	1.14
	1.08	0.77	0.6	0.71
		0.74	0.53	1.06
Rela
	Si Ki67-1L1B-	Si Ki67+1L1B-	Si Ki67-1L1B+	Si Ki67+1L1B+
	0.67	0.02	2.15	0.11
	0.73	0.01	2.37	0.15
	0.69	0.02	2.03	0.13
	0.83	0.26	3.26	0.02
	2.05	0.2	2.6	0.04
	1.03	0.16	4.5	0.01
	Si Rela-1L1B-	Si Rela+1L1B-	Si Rela-1L1B+	Si Rela+1L1B+
	0.71	0.23	2.81	0.52
	1.3	0.29	2.38	0.51
	0.99	0.21	3.81	0.4
		0.25	2.37	0.36
Cxcl1
	Si Ki67-1L1B-	Si Ki67+1L1B-	Si Ki67-1L1B+	Si Ki67+1L1B+
	0.54	0.04	53.23	8.86
	0.43	0.06	26.42	8.1
	0.54	0.11	29.78	3.64
	1.07	0.23	40.51	2.16
	1.14	0.23	86.27	1.31
	2.29	0.38	55.52	0.9
	Si Rela-1L1B-	Si Rela+1L1B-	Si Rela-1L1B+	Si Rela+1L1B+
	0.83	0.22	5.98	3.13
	0.71	0.09	25.97	2.09
	1.46	0.03	10.41	2.12
		0.04	36.69	1.42
Cxcl5
	Si Ki67-1L1B-	Si Ki67+1L1B-	Si Ki67-1L1B+	Si Ki67+1L1B+
	1.27	0.34	30.29	15.68
	1.17	0.44	33.07	11.48
	1.2	0.39	49.18	6.6
	0.99	0.46	86.94	3.69
	0.65	0.24	26.61	2.56
	0.71	0.38	68.53	3.58
	Si Rela-1L1B-	Si Rela+1L1B-	Si Rela-1L1B+	Si Rela+1L1B+
	0.56	0	15.02	5.45
	0.62	0	51.92	5.93
	1.82	0	15.74	3.85
		0	58.3	2.28
1L-6
	Si Ki67-1L1B-	Si Ki67+1L1B-	Si Ki67-1L1B+	Si Ki67+1L1B+
	1.03	0.56	10.76	5.38
	1.01	0.4	10.2	5.36
	0.92	0.63	53.45	4.8
	1.04	0.46
	Si Rela-1L1B-	Si Rela+1L1B-	Si Rela-1L1B+	Si Rela+1L1B+
	1.06	0.46	10.06	33.68
	0.94	0.57	13.88	3.6
	1	0.43	12.76	1.89
		0.71	14.91	3.28
